# Supplementary material for: Pseudomonas aeruginosa PfpI is a methylglyoxalase
Source: J Biol Chem. 2025 Mar 3;301(4):108374. doi: 10.1016/j.jbc.2025.108374 (PMC11987610; doi:10.1016/j.jbc.2025.108374)
Supplement: Proteomics SI file Peptide groups [file mmc1.xlsx]

## Sheet: P1528_180923_PeptideGroups
Peptide Groups Peptide Group ID	Checked	Tags	Confidence	PSM Ambiguity	Sequence	Modifications	Modifications (all possible sites)	Qvality PEP	Qvality q-value	SVM_Score	# Protein Groups	# Proteins	# PSMs	Master Protein Accessions	Master Protein Descriptions	Protein Accessions	# Missed Cleavages	Theo. MH+ [Da]	Sequence Length	Abundances (Grouped): F1, 126	Abundances (Grouped): F1, 127N	Abundances (Grouped): F1, 127C	Abundances (Grouped): F1, 128N	Abundances (Grouped): F1, 128C	Abundances (Grouped): F1, 129N	Abundances (Grouped): F1, 129C	Abundances (Grouped): F1, 130N	Abundances (Grouped) CV [%]: F1, 126	Abundances (Grouped) CV [%]: F1, 127N	Abundances (Grouped) CV [%]: F1, 127C	Abundances (Grouped) CV [%]: F1, 128N	Abundances (Grouped) CV [%]: F1, 128C	Abundances (Grouped) CV [%]: F1, 129N	Abundances (Grouped) CV [%]: F1, 129C	Abundances (Grouped) CV [%]: F1, 130N	Abundances (Grouped) Count: F1, 126	Abundances (Grouped) Count: F1, 127N	Abundances (Grouped) Count: F1, 127C	Abundances (Grouped) Count: F1, 128N	Abundances (Grouped) Count: F1, 128C	Abundances (Grouped) Count: F1, 129N	Abundances (Grouped) Count: F1, 129C	Abundances (Grouped) Count: F1, 130N	Abundance: F1: 126, Sample	Abundance: F1: 127N, Sample	Abundance: F1: 127C, Sample	Abundance: F1: 128N, Sample	Abundance: F1: 128C, Sample	Abundance: F1: 129N, Sample
2	FALSE		High	Unambiguous	AAAAAAGK	1xTMT6plex [K8]; 1xTMT6plex [N-Term]	1xTMT6plex [K8]; 1xTMT6plex [N-Term]	0.101194	0.00817097	0.062	1	1	1	Q9I356	Uncharacterized protein OS=Pseudomonas aeruginosa (strain ATCC 15692 / DSM 22644 / CIP 104116 / JCM 14847 / LMG 12228 / 1C / PRS 101 / PAO1) OX=208964 GN=PA1669 PE=4 SV=1	Q9I356	0	1088.68	8	77.8	72.5	67.7	69.4	107.5	107	102	103.5									1	1	1	1	1	1	1	1	77.8	72.5	67.7	69.4	107.5	107
6	FALSE		High	Unambiguous	AAAADTYIR	1xTMT6plex [N-Term]	1xTMT6plex [N-Term]	0.104564	0.00845565	0.058	1	1	1	Q9I1G6	Uncharacterized protein OS=Pseudomonas aeruginosa (strain ATCC 15692 / DSM 22644 / CIP 104116 / JCM 14847 / LMG 12228 / 1C / PRS 101 / PAO1) OX=208964 GN=PA2309 PE=4 SV=1	Q9I1G6	0	1180.65	9	79.1	48.1	37.8	65.4	30.8	25.9	34	36.1									1	1	1	1	1	1	1	1	79.1	48.1	37.8	65.4	30.8	25.9
7	FALSE		High	Unambiguous	AAAAEDPFNTVISVK	1xTMT6plex [K15]; 1xTMT6plex [N-Term]	1xTMT6plex [K15]; 1xTMT6plex [N-Term]	0.0020615	7.60518e-05	0.492	1	1	1	Q51382	Chaperone protein HscA homolog OS=Pseudomonas aeruginosa (strain ATCC 15692 / DSM 22644 / CIP 104116 / JCM 14847 / LMG 12228 / 1C / PRS 101 / PAO1) OX=208964 GN=hscA PE=3 SV=2	Q51382	0	1991.12	15	253.4	292.2	296.9	330.8	311.9	278.9	314.4	364.7									1	1	1	1	1	1	1	1	253.4	292.2	296.9	330.8	311.9	278.9
21	FALSE		High	Unambiguous	AAAAPGAK	1xTMT6plex [K8]; 1xTMT6plex [N-Term]	1xTMT6plex [K8]; 1xTMT6plex [N-Term]	0.0131441	0.000397824	0.293	1	1	1	Q9I2Y5	2-dehydropantoate 2-reductase OS=Pseudomonas aeruginosa (strain ATCC 15692 / DSM 22644 / CIP 104116 / JCM 14847 / LMG 12228 / 1C / PRS 101 / PAO1) OX=208964 GN=PA1752 PE=3 SV=1	Q9I2Y5	0	1114.7	8	271.8	307.1	197.7	285.6	124.4	135.5	175.6	230.1									1	1	1	1	1	1	1	1	271.8	307.1	197.7	285.6	124.4	135.5
30	FALSE		High	Unambiguous	AAADDLGVEVSNDQAR	1xTMT6plex [N-Term]	1xTMT6plex [N-Term]	4.63871e-08	7.60518e-05	1.633	1	1	7	Q9HYG6	DUF1244 domain-containing protein OS=Pseudomonas aeruginosa (strain ATCC 15692 / DSM 22644 / CIP 104116 / JCM 14847 / LMG 12228 / 1C / PRS 101 / PAO1) OX=208964 GN=PA3440 PE=4 SV=1	Q9HYG6	0	1859.93	16	386.8	317.9	281.6	335	364.7	353.3	383.3	356.6									1	1	1	1	1	1	1	1	386.8	317.9	281.6	335	364.7	353.3
31	FALSE		High	Unambiguous	AAADDLGVEVSNDQAR	1xDeamidated [N12]; 1xTMT6plex [N-Term]	1xDeamidated [N12]; 1xTMT6plex [N-Term]	1.71608e-08	7.60518e-05	1.739	1	1	2	Q9HYG6	DUF1244 domain-containing protein OS=Pseudomonas aeruginosa (strain ATCC 15692 / DSM 22644 / CIP 104116 / JCM 14847 / LMG 12228 / 1C / PRS 101 / PAO1) OX=208964 GN=PA3440 PE=4 SV=1	Q9HYG6	0	1860.91	16	34.5	27.1	23.4	25	30.4	29.6	29.2	31.2									1	1	1	1	1	1	1	1	34.5	27.1	23.4	25	30.4	29.6
32	FALSE		High	Unambiguous	AAADKDVVIVEGMVPTR	1xTMT6plex [K5]; 1xTMT6plex [N-Term]	1xTMT6plex [K5]; 1xTMT6plex [N-Term]	0.0101493	0.000245835	0.321	1	1	1	Q9I5A5	Phosphate acetyltransferase OS=Pseudomonas aeruginosa (strain ATCC 15692 / DSM 22644 / CIP 104116 / JCM 14847 / LMG 12228 / 1C / PRS 101 / PAO1) OX=208964 GN=pta PE=1 SV=1	Q9I5A5	1	2229.27	17	97.3	86.5	78.9	113.1	87	96.9	121.1	98.9									1	1	1	1	1	1	1	1	97.3	86.5	78.9	113.1	87	96.9
36	FALSE		High	Unambiguous	AAAEAPR	1xTMT6plex [N-Term]	1xTMT6plex [N-Term]	0.0642649	0.00556504	0.116	1	1	2	Q9I1M0	Lipoamide acyltransferase component of branched-chain alpha-keto acid dehydrogenase complex OS=Pseudomonas aeruginosa (strain ATCC 15692 / DSM 22644 / CIP 104116 / JCM 14847 / LMG 12228 / 1C / PRS 101 / PAO1) OX=208964 GN=bkdB PE=1 SV=1	Q9I1M0	0	914.526	7	757.7	684	533.1	648.4	337.1	296.7	466.1	488.1									1	1	1	1	1	1	1	1	757.7	684	533.1	648.4	337.1	296.7
38	FALSE		High	Unambiguous	AAAEAVDAGGVPLGEGEVR	1xTMT6plex [N-Term]	1xTMT6plex [N-Term]	1.7742e-07	7.60518e-05	1.49	1	1	1	Q9I742	AAA+ ATPase ClpV1 OS=Pseudomonas aeruginosa (strain ATCC 15692 / DSM 22644 / CIP 104116 / JCM 14847 / LMG 12228 / 1C / PRS 101 / PAO1) OX=208964 GN=clpV1 PE=1 SV=1	Q9I742	0	1997.05	19	165.1	227.2	257.8	234.5	228.1	245	220.1	247									1	1	1	1	1	1	1	1	165.1	227.2	257.8	234.5	228.1	245
39	FALSE		High	Unambiguous	AAAEELAVTPTAVSHQIR	1xTMT6plex [N-Term]	1xTMT6plex [N-Term]	2.35307e-05	7.60518e-05	0.969	1	1	1	Q9I5F4	Probable transcriptional regulator OS=Pseudomonas aeruginosa (strain ATCC 15692 / DSM 22644 / CIP 104116 / JCM 14847 / LMG 12228 / 1C / PRS 101 / PAO1) OX=208964 GN=PA0784 PE=3 SV=1	Q9I5F4	0	2093.16	18	52.5	52.5	49.9	59.2	54.2	52.9	69.2	62.6									1	1	1	1	1	1	1	1	52.5	52.5	49.9	59.2	54.2	52.9
45	FALSE		High	Unambiguous	AAAENLTPVTLELGGK	1xTMT6plex [K16]; 1xTMT6plex [N-Term]	1xTMT6plex [K16]; 1xTMT6plex [N-Term]	0.0021202	7.60518e-05	0.489	1	1	1	Q9I6C8	Probable coniferyl aldehyde dehydrogenase OS=Pseudomonas aeruginosa (strain ATCC 15692 / DSM 22644 / CIP 104116 / JCM 14847 / LMG 12228 / 1C / PRS 101 / PAO1) OX=208964 GN=calB PE=3 SV=1	Q9I6C8	0	2042.19	16	142.7	139.1	129.5	141.7	163.2	168.2	198.4	171.9									1	1	1	1	1	1	1	1	142.7	139.1	129.5	141.7	163.2	168.2
50	FALSE		High	Unambiguous	AAAEVAR	1xTMT6plex [N-Term]	1xTMT6plex [N-Term]	0.0781712	0.00640574	0.093	1	1	2	Q9HZA3	3-isopropylmalate dehydratase large subunit OS=Pseudomonas aeruginosa (strain ATCC 15692 / DSM 22644 / CIP 104116 / JCM 14847 / LMG 12228 / 1C / PRS 101 / PAO1) OX=208964 GN=leuC PE=3 SV=1	Q9HZA3	0	916.541	7	1002.7	750.6	515.7	744.4	362.9	288.5	413.7	458.8									1	1	1	1	1	1	1	1	1002.7	750.6	515.7	744.4	362.9	288.5
53	FALSE		High	Unambiguous	AAAGEWLTDLR	1xTMT6plex [N-Term]	1xTMT6plex [N-Term]	4.62349e-05	7.60518e-05	0.897	1	1	2	Q9I0A4	Phenylalanine--tRNA ligase beta subunit OS=Pseudomonas aeruginosa (strain ATCC 15692 / DSM 22644 / CIP 104116 / JCM 14847 / LMG 12228 / 1C / PRS 101 / PAO1) OX=208964 GN=pheT PE=1 SV=1	Q9I0A4	0	1431.78	11	458.4	352.9	256	364	207.7	171.4	262.4	247.6									1	1	1	1	1	1	1	1	458.4	352.9	256	364	207.7	171.4
54	FALSE		High	Unambiguous	AAAGGGGK	1xTMT6plex [K8]; 1xTMT6plex [N-Term]	1xTMT6plex [K8]; 1xTMT6plex [N-Term]	0.0258452	0.00145343	0.219	1	1	2	Q9I299	Methylcrotonyl-CoA carboxylase, alpha-subunit (Biotin-containing) OS=Pseudomonas aeruginosa (strain ATCC 15692 / DSM 22644 / CIP 104116 / JCM 14847 / LMG 12228 / 1C / PRS 101 / PAO1) OX=208964 GN=liuD PE=1 SV=1	Q9I299	0	1046.64	8	544.7	459.7	405.8	517.3	396.2	399.6	473.6	477.8									1	1	1	1	1	1	1	1	544.7	459.7	405.8	517.3	396.2	399.6
58	FALSE		High	Unambiguous	AAAGHVDVAHGNGR	1xDeamidated [N12]; 1xTMT6plex [N-Term]	1xDeamidated [N12]; 1xTMT6plex [N-Term]	0.00253272	7.60518e-05	0.47	1	1	1	Q9I1C6	Probable glycerophosphoryl diester phosphodiesterase OS=Pseudomonas aeruginosa (strain ATCC 15692 / DSM 22644 / CIP 104116 / JCM 14847 / LMG 12228 / 1C / PRS 101 / PAO1) OX=208964 GN=PA2352 PE=4 SV=1	Q9I1C6	0	1561.8	14	108.9	69.2	62.4	96.5	67.8	61.5	73.7	86.7									1	1	1	1	1	1	1	1	108.9	69.2	62.4	96.5	67.8	61.5
59	FALSE		High	Unambiguous	AAAGLAMLEGR	1xTMT6plex [N-Term]	1xTMT6plex [N-Term]	0.00239447	7.60518e-05	0.476	1	1	1	Q9HVU3	dTTP/UTP pyrophosphatase OS=Pseudomonas aeruginosa (strain ATCC 15692 / DSM 22644 / CIP 104116 / JCM 14847 / LMG 12228 / 1C / PRS 101 / PAO1) OX=208964 GN=PA4478 PE=3 SV=1	Q9HVU3	0	1288.72	11	52.8	43.1	33.1	47.3	37.5	31.8	47.4	47.8									1	1	1	1	1	1	1	1	52.8	43.1	33.1	47.3	37.5	31.8
60	FALSE		High	Unambiguous	AAAGTLVVDPLTAK	1xTMT6plex [K14]; 1xTMT6plex [N-Term]	1xTMT6plex [K14]; 1xTMT6plex [N-Term]	0.00248578	7.60518e-05	0.472	1	1	1	P80358	Arginine N-succinyltransferase subunit beta OS=Pseudomonas aeruginosa (strain ATCC 15692 / DSM 22644 / CIP 104116 / JCM 14847 / LMG 12228 / 1C / PRS 101 / PAO1) OX=208964 GN=aruG PE=1 SV=2	P80358	0	1785.09	14	196.6	188.1	165.4	197.7	158.8	157.1	182.6	183.8									1	1	1	1	1	1	1	1	196.6	188.1	165.4	197.7	158.8	157.1
61	FALSE		High	Unambiguous	AAAHAEAK	1xTMT6plex [K8]; 1xTMT6plex [N-Term]	1xTMT6plex [K8]; 1xTMT6plex [N-Term]	0.111598	0.0093095	0.05	1	1	1	Q9I777	Uncharacterized protein OS=Pseudomonas aeruginosa (strain ATCC 15692 / DSM 22644 / CIP 104116 / JCM 14847 / LMG 12228 / 1C / PRS 101 / PAO1) OX=208964 GN=PA0055 PE=4 SV=1	Q9I777	0	1226.73	8	721.3	651.3	452	689.7	343.9	361.5	473.7	521.6									1	1	1	1	1	1	1	1	721.3	651.3	452	689.7	343.9	361.5
63	FALSE		High	Unambiguous	AAAHLQAGAGK	1xTMT6plex [K11]; 1xTMT6plex [N-Term]	1xTMT6plex [K11]; 1xTMT6plex [N-Term]	0.00184245	7.60518e-05	0.504	1	1	5	P27726	Glyceraldehyde-3-phosphate dehydrogenase OS=Pseudomonas aeruginosa (strain ATCC 15692 / DSM 22644 / CIP 104116 / JCM 14847 / LMG 12228 / 1C / PRS 101 / PAO1) OX=208964 GN=gap PE=3 SV=3	P27726	0	1452.87	11	1860.8	1746.5	1192.7	1712.6	1075.7	1048.5	1239.8	1528.9									1	1	1	1	1	1	1	1	1860.8	1746.5	1192.7	1712.6	1075.7	1048.5
64	FALSE		High	Unambiguous	AAALAAEITGVR	1xTMT6plex [N-Term]	1xTMT6plex [N-Term]	0.0670799	0.00568033	0.111	1	1	1	Q9HVZ3	Ribosomal RNA small subunit methyltransferase I OS=Pseudomonas aeruginosa (strain ATCC 15692 / DSM 22644 / CIP 104116 / JCM 14847 / LMG 12228 / 1C / PRS 101 / PAO1) OX=208964 GN=rsmI PE=3 SV=1	Q9HVZ3	0	1371.82	12	49.4	41	43.4	55.3	42	44.3	49.2	41									1	1	1	1	1	1	1	1	49.4	41	43.4	55.3	42	44.3
67	FALSE		High	Unambiguous	AAALATSNQAR	1xTMT6plex [N-Term]	1xTMT6plex [N-Term]	4.66707e-05	7.60518e-05	0.896	1	1	2	Q9HZI9	Universal stress protein OS=Pseudomonas aeruginosa (strain ATCC 15692 / DSM 22644 / CIP 104116 / JCM 14847 / LMG 12228 / 1C / PRS 101 / PAO1) OX=208964 GN=PA3017 PE=3 SV=1	Q9HZI9	0	1302.73	11	35.8	50.1	34.3	46.9	20.6	19	42.3	37.1									1	1	1	1	1	1	1	1	35.8	50.1	34.3	46.9	20.6	19
68	FALSE		High	Unambiguous	AAALATSNQAR	1xDeamidated [N8]; 1xTMT6plex [N-Term]	1xDeamidated [N8]; 1xTMT6plex [N-Term]	0.0231822	0.00131649	0.231	1	1	1	Q9HZI9	Universal stress protein OS=Pseudomonas aeruginosa (strain ATCC 15692 / DSM 22644 / CIP 104116 / JCM 14847 / LMG 12228 / 1C / PRS 101 / PAO1) OX=208964 GN=PA3017 PE=3 SV=1	Q9HZI9	0	1303.72	11	22.3	14.2	12.8	15.8	20.5	23.1	19.6	24									1	1	1	1	1	1	1	1	22.3	14.2	12.8	15.8	20.5	23.1
79	FALSE		High	Unambiguous	AAALNGDMPQAQR	1xDeamidated [N5]; 1xTMT6plex [N-Term]	1xDeamidated [N5; Q12]; 1xTMT6plex [N-Term]	7.70572e-06	7.60518e-05	1.088	1	1	1	Q9I003	ATP-dependent RNA helicase DeaD OS=Pseudomonas aeruginosa (strain ATCC 15692 / DSM 22644 / CIP 104116 / JCM 14847 / LMG 12228 / 1C / PRS 101 / PAO1) OX=208964 GN=deaD PE=3 SV=1	Q9I003	0	1572.8	13	120.7	141	123.1	153.8	124.7	103.3	126.3	132.5									1	1	1	1	1	1	1	1	120.7	141	123.1	153.8	124.7	103.3
98	FALSE		High	Unambiguous	AAANGPSSR	1xDeamidated [N4]; 1xTMT6plex [N-Term]	1xDeamidated [N4]; 1xTMT6plex [N-Term]	0.024039	0.00137924	0.227	1	1	2	Q9HZD3	Uncharacterized protein OS=Pseudomonas aeruginosa (strain ATCC 15692 / DSM 22644 / CIP 104116 / JCM 14847 / LMG 12228 / 1C / PRS 101 / PAO1) OX=208964 GN=PA3075 PE=4 SV=1	Q9HZD3	0	1060.56	9	43.7	78.3	71.5	65.6	53.6	55.7	73.6	63.5									1	1	1	1	1	1	1	1	43.7	78.3	71.5	65.6	53.6	55.7
100	FALSE		High	Unambiguous	AAAPAIYR	1xTMT6plex [N-Term]	1xTMT6plex [N-Term]	0.0260799	0.00160012	0.218	1	1	1	Q9HV69	Pantothenate synthetase OS=Pseudomonas aeruginosa (strain ATCC 15692 / DSM 22644 / CIP 104116 / JCM 14847 / LMG 12228 / 1C / PRS 101 / PAO1) OX=208964 GN=panC PE=3 SV=1	Q9HV69	0	1061.63	8	166.2	215.8	121	209.1	71.3	73.4	122.1	110.7									1	1	1	1	1	1	1	1	166.2	215.8	121	209.1	71.3	73.4
111	FALSE		High	Unambiguous	AAAQQLK	1xTMT6plex [K7]; 1xTMT6plex [N-Term]	1xTMT6plex [K7]; 1xTMT6plex [N-Term]	0.0174741	0.000631606	0.262	1	1	1	Q9I2Y9	Probable enoyl-CoA hydratase/isomerase OS=Pseudomonas aeruginosa (strain ATCC 15692 / DSM 22644 / CIP 104116 / JCM 14847 / LMG 12228 / 1C / PRS 101 / PAO1) OX=208964 GN=PA1748 PE=4 SV=1	Q9I2Y9	0	1187.75	7	233.3	194.5	148.9	164.5	144.1	117.2	149.9	194.5									1	1	1	1	1	1	1	1	233.3	194.5	148.9	164.5	144.1	117.2
112	FALSE		High	Unambiguous	AAAQVAEK	1xTMT6plex [K8]; 1xTMT6plex [N-Term]	1xTMT6plex [K8]; 1xTMT6plex [N-Term]	0.00662297	0.000160044	0.367	1	1	2	Q9HYR5	Probable short chain dehydrogenase OS=Pseudomonas aeruginosa (strain ATCC 15692 / DSM 22644 / CIP 104116 / JCM 14847 / LMG 12228 / 1C / PRS 101 / PAO1) OX=208964 GN=PA3330 PE=4 SV=1	Q9HYR5	0	1245.76	8	143.1	139.3	135.9	175.5	133.4	127	143.9	166.9									1	1	1	1	1	1	1	1	143.1	139.3	135.9	175.5	133.4	127
122	FALSE		High	Unambiguous	AAASQDNPTSAEDFAR	1xTMT6plex [N-Term]	1xTMT6plex [N-Term]	2.56877e-08	7.60518e-05	1.696	1	1	1	Q9HXC9	Probable short-chain dehydrogenase OS=Pseudomonas aeruginosa (strain ATCC 15692 / DSM 22644 / CIP 104116 / JCM 14847 / LMG 12228 / 1C / PRS 101 / PAO1) OX=208964 GN=PA3883 PE=3 SV=1	Q9HXC9	0	1879.9	16	26.2	28.2	32	23.5	27.1	36.1	34	30.3									1	1	1	1	1	1	1	1	26.2	28.2	32	23.5	27.1	36.1
127	FALSE		High	Unambiguous	AAASYDAVAELQR	1xTMT6plex [N-Term]	1xTMT6plex [N-Term]	0.043036	0.00277911	0.162	1	1	1	Q9I615	Malonyl-[acyl-carrier protein] O-methyltransferase OS=Pseudomonas aeruginosa (strain ATCC 15692 / DSM 22644 / CIP 104116 / JCM 14847 / LMG 12228 / 1C / PRS 101 / PAO1) OX=208964 GN=bioC PE=3 SV=1	Q9I615	0	1593.84	13	15.4	31.1	15.2	17	20.2	23.8	18.2	19.2									1	1	1	1	1	1	1	1	15.4	31.1	15.2	17	20.2	23.8
134	FALSE		High	Unambiguous	AAAVAAQR	1xDeamidated [Q7]; 1xTMT6plex [N-Term]	1xDeamidated [Q7]; 1xTMT6plex [N-Term]	0.025153	0.00137924	0.222	1	1	2	Q9HUH9	Probable oxidoreductase OS=Pseudomonas aeruginosa (strain ATCC 15692 / DSM 22644 / CIP 104116 / JCM 14847 / LMG 12228 / 1C / PRS 101 / PAO1) OX=208964 GN=PA4986 PE=3 SV=1	Q9HUH9	0	987.578	8	265.9	300.5	261.3	274.2	346.1	302.3	359.1	396.3									1	1	1	1	1	1	1	1	265.9	300.5	261.3	274.2	346.1	302.3
137	FALSE		High	Unambiguous	AAAVEQLQVWGER	1xTMT6plex [N-Term]	1xTMT6plex [N-Term]	0.000340939	7.60518e-05	0.684	1	1	2	Q9I6C1	Signal recognition particle receptor FtsY OS=Pseudomonas aeruginosa (strain ATCC 15692 / DSM 22644 / CIP 104116 / JCM 14847 / LMG 12228 / 1C / PRS 101 / PAO1) OX=208964 GN=ftsY PE=3 SV=1	Q9I6C1	0	1685.92	13	107.9	119.3	93.2	121.6	110.1	105.7	122.9	129.6									1	1	1	1	1	1	1	1	107.9	119.3	93.2	121.6	110.1	105.7
140	FALSE		High	Unambiguous	AAAVYTPVNPEFPAAR	1xTMT6plex [N-Term]	1xTMT6plex [N-Term]	9.33529e-07	7.60518e-05	1.313	1	1	1	Q9I1H3	AMB antimetabolite synthase AmbE OS=Pseudomonas aeruginosa (strain ATCC 15692 / DSM 22644 / CIP 104116 / JCM 14847 / LMG 12228 / 1C / PRS 101 / PAO1) OX=208964 GN=ambE PE=1 SV=1	Q9I1H3	0	1903.03	16	19.1	25.5	23.1	21	17.3	19.3	20.3	21.3									1	1	1	1	1	1	1	1	19.1	25.5	23.1	21	17.3	19.3
142	FALSE		High	Unambiguous	AAAWQVADNLK	1xTMT6plex [K11]; 1xTMT6plex [N-Term]	1xTMT6plex [K11]; 1xTMT6plex [N-Term]	1.54276e-05	7.60518e-05	1.014	1	1	1	Q9I7C5	Chromosomal replication initiator protein DnaA OS=Pseudomonas aeruginosa (strain ATCC 15692 / DSM 22644 / CIP 104116 / JCM 14847 / LMG 12228 / 1C / PRS 101 / PAO1) OX=208964 GN=dnaA PE=3 SV=1	Q9I7C5	0	1644.95	11	57	63.3	36.2	55.5	34.3	31.8	39.5	42.3									1	1	1	1	1	1	1	1	57	63.3	36.2	55.5	34.3	31.8
145	FALSE		High	Unambiguous	AAAYVADVANK	1xTMT6plex [K11]; 1xTMT6plex [N-Term]	1xTMT6plex [K11]; 1xTMT6plex [N-Term]	0.00288703	7.60518e-05	0.456	1	1	1	Q9I5Y8	Transketolase OS=Pseudomonas aeruginosa (strain ATCC 15692 / DSM 22644 / CIP 104116 / JCM 14847 / LMG 12228 / 1C / PRS 101 / PAO1) OX=208964 GN=tktA PE=1 SV=1	Q9I5Y8	0	1550.89	11	614.5	651.7	390.6	628.9	312.7	258.4	360.1	456									1	1	1	1	1	1	1	1	614.5	651.7	390.6	628.9	312.7	258.4
162	FALSE		High	Unambiguous	AADDVLAK	1xTMT6plex [K8]; 1xTMT6plex [N-Term]	1xTMT6plex [K8]; 1xTMT6plex [N-Term]	0.00565367	0.000160044	0.384	1	1	6	Q9HYT5	Usp domain-containing protein OS=Pseudomonas aeruginosa (strain ATCC 15692 / DSM 22644 / CIP 104116 / JCM 14847 / LMG 12228 / 1C / PRS 101 / PAO1) OX=208964 GN=PA3309 PE=3 SV=1	Q9HYT5	0	1260.76	8	1813.6	2431.2	2120.3	2387.8	2043.4	1983.6	2243.9	2067.1									1	1	1	1	1	1	1	1	1813.6	2431.2	2120.3	2387.8	2043.4	1983.6
163	FALSE		High	Unambiguous	AADDVVDAEFEEVK	1xTMT6plex [K14]; 1xTMT6plex [N-Term]	1xTMT6plex [K14]; 1xTMT6plex [N-Term]	1.18526e-07	7.60518e-05	1.533	1	1	9	Q9HV43	Chaperone protein DnaK OS=Pseudomonas aeruginosa (strain ATCC 15692 / DSM 22644 / CIP 104116 / JCM 14847 / LMG 12228 / 1C / PRS 101 / PAO1) OX=208964 GN=dnaK PE=3 SV=1	Q9HV43	0	1995.03	14	716.7	660.7	630.3	671.6	873.8	740.9	830.8	893.6									1	1	1	1	1	1	1	1	716.7	660.7	630.3	671.6	873.8	740.9
164	FALSE		High	Unambiguous	AADDVVDAEFEEVKDNK	2xTMT6plex [K14; K17]; 1xTMT6plex [N-Term]	2xTMT6plex [K14; K17]; 1xTMT6plex [N-Term]	4.01286e-07	7.60518e-05	1.403	1	1	3	Q9HV43	Chaperone protein DnaK OS=Pseudomonas aeruginosa (strain ATCC 15692 / DSM 22644 / CIP 104116 / JCM 14847 / LMG 12228 / 1C / PRS 101 / PAO1) OX=208964 GN=dnaK PE=3 SV=1	Q9HV43	1	2581.36	17	79	82.1	68.2	98.8	107	102.8	105	100.6									1	1	1	1	1	1	1	1	79	82.1	68.2	98.8	107	102.8
165	FALSE		High	Unambiguous	AADDVVDAEFEEVKDNK	1xDeamidated [N16]; 2xTMT6plex [K14; K17]; 1xTMT6plex [N-Term]	1xDeamidated [N16]; 2xTMT6plex [K14; K17]; 1xTMT6plex [N-Term]	7.92566e-06	7.60518e-05	1.085	1	1	2	Q9HV43	Chaperone protein DnaK OS=Pseudomonas aeruginosa (strain ATCC 15692 / DSM 22644 / CIP 104116 / JCM 14847 / LMG 12228 / 1C / PRS 101 / PAO1) OX=208964 GN=dnaK PE=3 SV=1	Q9HV43	1	2582.34	17	37.1	30	32.6	47.5	46	56.9	52.6	50.1									1	1	1	1	1	1	1	1	37.1	30	32.6	47.5	46	56.9
167	FALSE		High	Unambiguous	AADEADDSAQR	1xTMT6plex [N-Term]	1xTMT6plex [N-Term]	0.00883265	0.000160044	0.336	1	1	2	G3XDA3	Methyl-accepting chemotaxis protein CtpH OS=Pseudomonas aeruginosa (strain ATCC 15692 / DSM 22644 / CIP 104116 / JCM 14847 / LMG 12228 / 1C / PRS 101 / PAO1) OX=208964 GN=ctpH PE=1 SV=1	G3XDA3	0	1377.64	11	4.3	8.8	9	7.5	17	16.6	13.3	16.1									1	1	1	1	1	1	1	1	4.3	8.8	9	7.5	17	16.6
168	FALSE		High	Unambiguous	AADEAER	1xTMT6plex [N-Term]	1xTMT6plex [N-Term]	0.0411745	0.00256959	0.167	1	1	2	Q9HX32	LPS-assembly lipoprotein LptE OS=Pseudomonas aeruginosa (strain ATCC 15692 / DSM 22644 / CIP 104116 / JCM 14847 / LMG 12228 / 1C / PRS 101 / PAO1) OX=208964 GN=lptE PE=1 SV=1	Q9HX32	0	990.505	7	84.4	136.8	151.6	144.1	266.2	248.5	259.1	229.7									1	1	1	1	1	1	1	1	84.4	136.8	151.6	144.1	266.2	248.5
174	FALSE		High	Unambiguous	AADGLALSSR	1xTMT6plex [N-Term]	1xTMT6plex [N-Term]	0.00302519	7.60518e-05	0.451	1	1	1	Q9HV69	Pantothenate synthetase OS=Pseudomonas aeruginosa (strain ATCC 15692 / DSM 22644 / CIP 104116 / JCM 14847 / LMG 12228 / 1C / PRS 101 / PAO1) OX=208964 GN=panC PE=3 SV=1	Q9HV69	0	1189.67	10	260.1	259.2	176.6	261.4	156.3	158.8	179.8	207.1									1	1	1	1	1	1	1	1	260.1	259.2	176.6	261.4	156.3	158.8
183	FALSE		High	Unambiguous	AADIAAIGITNQR	1xTMT6plex [N-Term]	1xTMT6plex [N-Term]	0.0202247	0.00109112	0.246	1	1	1	Q9HY41	Glycerol kinase 1 OS=Pseudomonas aeruginosa (strain ATCC 15692 / DSM 22644 / CIP 104116 / JCM 14847 / LMG 12228 / 1C / PRS 101 / PAO1) OX=208964 GN=glpK1 PE=3 SV=1	Q9HY41	0	1542.88	13	61.4	60.4	51.5	58.8	58.9	47.2	64	61.4									1	1	1	1	1	1	1	1	61.4	60.4	51.5	58.8	58.9	47.2
188	FALSE		High	Unambiguous	AADLELTPEHSR	1xTMT6plex [N-Term]	1xTMT6plex [N-Term]	0.00456265	7.60518e-05	0.407	1	1	1	Q9HVH6	Ferredoxin--NADP(+) reductase OS=Pseudomonas aeruginosa (strain ATCC 15692 / DSM 22644 / CIP 104116 / JCM 14847 / LMG 12228 / 1C / PRS 101 / PAO1) OX=208964 GN=PA4615 PE=3 SV=1	Q9HVH6	0	1567.83	12	501.6	443.1	349.9	511.3	384	382.8	470.7	485.1									1	1	1	1	1	1	1	1	501.6	443.1	349.9	511.3	384	382.8
204	FALSE		High	Unambiguous	AADPIIVHPDVR	1xTMT6plex [N-Term]	1xTMT6plex [N-Term]	0.000118132	7.60518e-05	0.797	2	2	3	Q9I610; Q9HWI2	Probable acyl-CoA dehydrogenase OS=Pseudomonas aeruginosa (strain ATCC 15692 / DSM 22644 / CIP 104116 / JCM 14847 / LMG 12228 / 1C / PRS 101 / PAO1) OX=208964 GN=PA0508 PE=3 SV=1;Probable acyl-CoA dehydrogenase OS=Pseudomonas aeruginosa (strain ATCC 15692 / DSM 22644 / CIP 104116 / JCM 14847 / LMG 12228 / 1C / PRS 101 / PAO1) OX=208964 GN=PA4199 PE=3 SV=1	Q9I610; Q9HWI2	0	1531.88	12	1536	1535	1123.1	1455.7	1278.9	1195.9	1317.6	1470.2									1	1	1	1	1	1	1	1	1536	1535	1123.1	1455.7	1278.9	1195.9
212	FALSE		High	Unambiguous	AADQLRPIR	1xTMT6plex [N-Term]	1xTMT6plex [N-Term]	0.0253817	0.00137924	0.221	1	1	1	P50597	Ribonuclease PH OS=Pseudomonas aeruginosa (strain ATCC 15692 / DSM 22644 / CIP 104116 / JCM 14847 / LMG 12228 / 1C / PRS 101 / PAO1) OX=208964 GN=rph PE=1 SV=2	P50597	0	1268.76	9	531.1	524.8	404.3	531	515.9	465.1	506.4	509									1	1	1	1	1	1	1	1	531.1	524.8	404.3	531	515.9	465.1
238	FALSE		High	Unambiguous	AAEAANQAQ	1xTMT6plex [N-Term]	1xTMT6plex [N-Term]	0.0138908	0.000397824	0.287	1	1	3	Q9HU18	C4-dicarboxylate-binding periplasmic protein DctP OS=Pseudomonas aeruginosa (strain ATCC 15692 / DSM 22644 / CIP 104116 / JCM 14847 / LMG 12228 / 1C / PRS 101 / PAO1) OX=208964 GN=dctP PE=1 SV=1	Q9HU18	0	1102.57	9	386.3	271.9	190.8	254.8	172.7	194.1	248.8	277.4									1	1	1	1	1	1	1	1	386.3	271.9	190.8	254.8	172.7	194.1
242	FALSE		High	Unambiguous	AAEAAQQTDHEGQAAK	1xTMT6plex [K16]; 1xTMT6plex [N-Term]	1xTMT6plex [K16]; 1xTMT6plex [N-Term]	5.65413e-06	7.60518e-05	1.121	1	1	2	Q9I0I6	Methyl-accepting chemotaxis protein CtpM OS=Pseudomonas aeruginosa (strain ATCC 15692 / DSM 22644 / CIP 104116 / JCM 14847 / LMG 12228 / 1C / PRS 101 / PAO1) OX=208964 GN=ctpM PE=1 SV=1	Q9I0I6	0	2084.08	16	15	21.2	21.5	23.9	29.7	28	24.2	25.1									1	1	1	1	1	1	1	1	15	21.2	21.5	23.9	29.7	28
243	FALSE		High	Unambiguous	AAEAAVPQAQGLLVEAVK	1xTMT6plex [K18]; 1xTMT6plex [N-Term]	1xTMT6plex [K18]; 1xTMT6plex [N-Term]	3.42452e-05	7.60518e-05	0.929	1	1	2	Q9HXW5	Uncharacterized protein OS=Pseudomonas aeruginosa (strain ATCC 15692 / DSM 22644 / CIP 104116 / JCM 14847 / LMG 12228 / 1C / PRS 101 / PAO1) OX=208964 GN=PA3675 PE=4 SV=1	Q9HXW5	0	2223.31	18	580.4	373.5	257.7	448.3	357.3	351.2	430.6	452.4									1	1	1	1	1	1	1	1	580.4	373.5	257.7	448.3	357.3	351.2
252	FALSE		High	Unambiguous	AAEASIDADPLVR	1xTMT6plex [N-Term]	1xTMT6plex [N-Term]	3.86868e-05	7.60518e-05	0.916	1	1	1	Q9I3I1	DNA polymerase III subunit gamma/tau OS=Pseudomonas aeruginosa (strain ATCC 15692 / DSM 22644 / CIP 104116 / JCM 14847 / LMG 12228 / 1C / PRS 101 / PAO1) OX=208964 GN=dnaX PE=3 SV=1	Q9I3I1	0	1556.85	13	235.8	305.3	247.4	300.2	298.2	278.2	303.3	335.9									1	1	1	1	1	1	1	1	235.8	305.3	247.4	300.2	298.2	278.2
256	FALSE		High	Unambiguous	AAEDLDELPR	1xTMT6plex [N-Term]	1xTMT6plex [N-Term]	0.000364073	7.60518e-05	0.677	1	1	1	Q9HZ42	Uncharacterized protein OS=Pseudomonas aeruginosa (strain ATCC 15692 / DSM 22644 / CIP 104116 / JCM 14847 / LMG 12228 / 1C / PRS 101 / PAO1) OX=208964 GN=PA3198 PE=3 SV=1	Q9HZ42	0	1357.72	10	112.5	140.1	114.8	134.3	151.4	144.8	151.3	172.8									1	1	1	1	1	1	1	1	112.5	140.1	114.8	134.3	151.4	144.8
257	FALSE		High	Unambiguous	AAEEAER	1xTMT6plex [N-Term]	1xTMT6plex [N-Term]	0.0540581	0.00420605	0.136	1	1	5	Q9HV55	Translation initiation factor IF-2 OS=Pseudomonas aeruginosa (strain ATCC 15692 / DSM 22644 / CIP 104116 / JCM 14847 / LMG 12228 / 1C / PRS 101 / PAO1) OX=208964 GN=infB PE=3 SV=1	Q9HV55	0	1004.52	7	393.5	383.7	343.4	413.6	439.6	400.9	468.3	470.5									1	1	1	1	1	1	1	1	393.5	383.7	343.4	413.6	439.6	400.9
258	FALSE		High	Unambiguous	AAEEAGEVFSVGETVK	1xTMT6plex [K16]; 1xTMT6plex [N-Term]	1xTMT6plex [K16]; 1xTMT6plex [N-Term]	0.000912524	7.60518e-05	0.579	1	1	1	Q9HU80	OpuAC domain-containing protein OS=Pseudomonas aeruginosa (strain ATCC 15692 / DSM 22644 / CIP 104116 / JCM 14847 / LMG 12228 / 1C / PRS 101 / PAO1) OX=208964 GN=PA5103 PE=4 SV=1	Q9HU80	0	2081.12	16	314.1	196.5	193.9	274.6	259.5	244.4	271.7	254.3									1	1	1	1	1	1	1	1	314.1	196.5	193.9	274.6	259.5	244.4
259	FALSE		High	Unambiguous	AAEEAQK	1xTMT6plex [K7]; 1xTMT6plex [N-Term]	1xTMT6plex [K7]; 1xTMT6plex [N-Term]	0.02959	0.00187144	0.204	1	1	1	Q9I2T8	Peptidyl-prolyl cis-trans isomerase D OS=Pseudomonas aeruginosa (strain ATCC 15692 / DSM 22644 / CIP 104116 / JCM 14847 / LMG 12228 / 1C / PRS 101 / PAO1) OX=208964 GN=ppiD PE=4 SV=1	Q9I2T8	0	1204.69	7	42.7	86.5	87.5	69.3	123.7	124.7	120.8	120.8									1	1	1	1	1	1	1	1	42.7	86.5	87.5	69.3	123.7	124.7
261	FALSE		High	Unambiguous	AAEELFLK	1xTMT6plex [K8]; 1xTMT6plex [N-Term]	1xTMT6plex [K8]; 1xTMT6plex [N-Term]	0.00389323	7.60518e-05	0.424	1	1	2	Q9I6J1	Putrescine-binding periplasmic protein SpuD OS=Pseudomonas aeruginosa (strain ATCC 15692 / DSM 22644 / CIP 104116 / JCM 14847 / LMG 12228 / 1C / PRS 101 / PAO1) OX=208964 GN=spuD PE=1 SV=1	Q9I6J1	0	1378.83	8	917.5	548.7	412.8	563.4	398.5	394.8	517.1	625.4									1	1	1	1	1	1	1	1	917.5	548.7	412.8	563.4	398.5	394.8
262	FALSE		High	Unambiguous	AAEEMALTQPAVSLQIR	1xTMT6plex [N-Term]	1xTMT6plex [N-Term]	0.00280717	7.60518e-05	0.459	1	1	1	Q9HTC9	Probable transcriptional regulator OS=Pseudomonas aeruginosa (strain ATCC 15692 / DSM 22644 / CIP 104116 / JCM 14847 / LMG 12228 / 1C / PRS 101 / PAO1) OX=208964 GN=PA5437 PE=3 SV=1	Q9HTC9	0	2057.13	17	40.5	35.4	34.8	41.1	47.4	42.2	42.4	43									1	1	1	1	1	1	1	1	40.5	35.4	34.8	41.1	47.4	42.2
264	FALSE		High	Unambiguous	AAEFTVTVNSVAEPK	1xTMT6plex [K15]; 1xTMT6plex [N-Term]	1xTMT6plex [K15]; 1xTMT6plex [N-Term]	0.00278104	7.60518e-05	0.46	1	1	1	Q9I2U2	Trigger factor OS=Pseudomonas aeruginosa (strain ATCC 15692 / DSM 22644 / CIP 104116 / JCM 14847 / LMG 12228 / 1C / PRS 101 / PAO1) OX=208964 GN=tig PE=3 SV=1	Q9I2U2	0	2021.13	15	234.2	255.8	218.4	396.9	278.6	298.3	301.8	263.6									1	1	1	1	1	1	1	1	234.2	255.8	218.4	396.9	278.6	298.3
265	FALSE		High	Unambiguous	AAEFTVTVNSVAEPK	1xDeamidated [N9]; 1xTMT6plex [K15]; 1xTMT6plex [N-Term]	1xDeamidated [N9]; 1xTMT6plex [K15]; 1xTMT6plex [N-Term]	0.00820091	0.000160044	0.344	1	1	1	Q9I2U2	Trigger factor OS=Pseudomonas aeruginosa (strain ATCC 15692 / DSM 22644 / CIP 104116 / JCM 14847 / LMG 12228 / 1C / PRS 101 / PAO1) OX=208964 GN=tig PE=3 SV=1	Q9I2U2	0	2022.12	15	214.9	198.1	163.2	181	202.6	209.2	231	224.7									1	1	1	1	1	1	1	1	214.9	198.1	163.2	181	202.6	209.2
266	FALSE		High	Unambiguous	AAEGAADK	1xTMT6plex [K8]; 1xTMT6plex [N-Term]	1xTMT6plex [K8]; 1xTMT6plex [N-Term]	0.00960089	0.000245835	0.327	1	1	1	Q9HV64	Uncharacterized protein OS=Pseudomonas aeruginosa (strain ATCC 15692 / DSM 22644 / CIP 104116 / JCM 14847 / LMG 12228 / 1C / PRS 101 / PAO1) OX=208964 GN=PA4735 PE=4 SV=1	Q9HV64	0	1190.68	8	43.3	68.2	66.8	54.2	63.7	73.1	63.7	68.9									1	1	1	1	1	1	1	1	43.3	68.2	66.8	54.2	63.7	73.1
267	FALSE		High	Unambiguous	AAEGDVPAVVLAYGK	1xTMT6plex [K15]; 1xTMT6plex [N-Term]	1xTMT6plex [K15]; 1xTMT6plex [N-Term]	0.00650089	0.000160044	0.369	1	1	1	Q9HVH7	Large-conductance mechanosensitive channel OS=Pseudomonas aeruginosa (strain ATCC 15692 / DSM 22644 / CIP 104116 / JCM 14847 / LMG 12228 / 1C / PRS 101 / PAO1) OX=208964 GN=mscL PE=3 SV=1	Q9HVH7	0	1918.1	15	124.3	213.9	260.2	204.4	349.1	314.8	353.1	287.7									1	1	1	1	1	1	1	1	124.3	213.9	260.2	204.4	349.1	314.8
268	FALSE		High	Unambiguous	AAEGEAAHSVPPAAHPAR	1xTMT6plex [N-Term]	1xTMT6plex [N-Term]	0.00177472	7.60518e-05	0.508	1	1	1	Q9I3A7	Probable lipase OS=Pseudomonas aeruginosa (strain ATCC 15692 / DSM 22644 / CIP 104116 / JCM 14847 / LMG 12228 / 1C / PRS 101 / PAO1) OX=208964 GN=PA1615 PE=4 SV=1	Q9I3A7	0	1968.02	18	23.1	40.4	39	33.5	63.3	58.7	60.9	54.2									1	1	1	1	1	1	1	1	23.1	40.4	39	33.5	63.3	58.7
273	FALSE		High	Unambiguous	AAEHLAPGGELR	1xTMT6plex [N-Term]	1xTMT6plex [N-Term]	0.0317948	0.00191933	0.196	1	1	2	Q9HVG4	Ribosomal RNA small subunit methyltransferase C OS=Pseudomonas aeruginosa (strain ATCC 15692 / DSM 22644 / CIP 104116 / JCM 14847 / LMG 12228 / 1C / PRS 101 / PAO1) OX=208964 GN=rsmC PE=3 SV=1	Q9HVG4	0	1449.8	12	319.7	242.1	231.4	262.3	282.3	271.2	310.6	331.8									1	1	1	1	1	1	1	1	319.7	242.1	231.4	262.3	282.3	271.2
280	FALSE		High	Unambiguous	AAELEQR	1xTMT6plex [N-Term]	1xTMT6plex [N-Term]	0.0712106	0.00597338	0.104	1	1	1	Q9I3L8	Uncharacterized protein OS=Pseudomonas aeruginosa (strain ATCC 15692 / DSM 22644 / CIP 104116 / JCM 14847 / LMG 12228 / 1C / PRS 101 / PAO1) OX=208964 GN=PA1494 PE=4 SV=1	Q9I3L8	0	1045.58	7	176.8	144	135.8	163.8	124.7	120.8	150.3	149.8									1	1	1	1	1	1	1	1	176.8	144	135.8	163.8	124.7	120.8
281	FALSE		High	Unambiguous	AAELGAQAR	1xTMT6plex [N-Term]	1xTMT6plex [N-Term]	0.000571047	7.60518e-05	0.629	1	1	2	Q9I0T0	Probable short-chain dehydrogenase OS=Pseudomonas aeruginosa (strain ATCC 15692 / DSM 22644 / CIP 104116 / JCM 14847 / LMG 12228 / 1C / PRS 101 / PAO1) OX=208964 GN=PA2554 PE=3 SV=1	Q9I0T0	0	1115.64	9	174.6	159.7	103.5	152.1	122.1	87.5	121.9	139.6									1	1	1	1	1	1	1	1	174.6	159.7	103.5	152.1	122.1	87.5
283	FALSE		High	Unambiguous	AAELLGTMQGGYNIATLVELLDDAELANTAAEQLK	1xTMT6plex [K35]; 1xTMT6plex [N-Term]	1xTMT6plex [K35]; 1xTMT6plex [N-Term]	9.02947e-08	7.60518e-05	1.562	1	1	4	Q9I2V5	Aconitate hydratase B OS=Pseudomonas aeruginosa (strain ATCC 15692 / DSM 22644 / CIP 104116 / JCM 14847 / LMG 12228 / 1C / PRS 101 / PAO1) OX=208964 GN=acnB PE=3 SV=1	Q9I2V5	0	4105.18	35	112.3	104.9	98	113.1	136.5	120.6	132.8	128.5									1	1	1	1	1	1	1	1	112.3	104.9	98	113.1	136.5	120.6
284	FALSE		High	Unambiguous	AAELLGTMQGGYNIATLVELLDDAELANTAAEQLK	1xDeamidated [N/Q]; 1xTMT6plex [K35]; 1xTMT6plex [N-Term]	1xDeamidated [Q9; N13]; 1xTMT6plex [K35]; 1xTMT6plex [N-Term]	1.01577e-06	7.60518e-05	1.304	1	1	4	Q9I2V5	Aconitate hydratase B OS=Pseudomonas aeruginosa (strain ATCC 15692 / DSM 22644 / CIP 104116 / JCM 14847 / LMG 12228 / 1C / PRS 101 / PAO1) OX=208964 GN=acnB PE=3 SV=1	Q9I2V5	0	4106.16	35	7.4	6	12.3	10.7	6.5	8.1	10.9	9.3									1	1	1	1	1	1	1	1	7.4	6	12.3	10.7	6.5	8.1
286	FALSE		High	Unambiguous	AAELNYK	1xTMT6plex [K7]; 1xTMT6plex [N-Term]	1xTMT6plex [K7]; 1xTMT6plex [N-Term]	0.0160907	0.000476686	0.271	1	1	1	Q9I367	Uncharacterized protein OS=Pseudomonas aeruginosa (strain ATCC 15692 / DSM 22644 / CIP 104116 / JCM 14847 / LMG 12228 / 1C / PRS 101 / PAO1) OX=208964 GN=PA1658 PE=4 SV=1	Q9I367	0	1266.75	7	154.8	137.3	176	226.1	111	85.3	95.9	116									1	1	1	1	1	1	1	1	154.8	137.3	176	226.1	111	85.3
289	FALSE		High	Unambiguous	AAEMLLAAK	1xTMT6plex [K9]; 1xTMT6plex [N-Term]	1xTMT6plex [K9]; 1xTMT6plex [N-Term]	0.000277375	7.60518e-05	0.706	1	1	2	Q9HVA0	Acetolactate synthase OS=Pseudomonas aeruginosa (strain ATCC 15692 / DSM 22644 / CIP 104116 / JCM 14847 / LMG 12228 / 1C / PRS 101 / PAO1) OX=208964 GN=ilvI PE=3 SV=1	Q9HVA0	0	1375.84	9	171.8	175.3	121.3	156	125.7	108.2	131.3	149.1									1	1	1	1	1	1	1	1	171.8	175.3	121.3	156	125.7	108.2
290	FALSE		High	Unambiguous	AAENPETQAEHR	1xTMT6plex [N-Term]	1xTMT6plex [N-Term]	8.7499e-05	7.60518e-05	0.829	1	1	2	Q9HYD6	Nudix hydrolase domain-containing protein OS=Pseudomonas aeruginosa (strain ATCC 15692 / DSM 22644 / CIP 104116 / JCM 14847 / LMG 12228 / 1C / PRS 101 / PAO1) OX=208964 GN=PA3470 PE=4 SV=1	Q9HYD6	0	1581.78	12	34.3	25.4	24.6	31.2	21.3	21.5	28.1	30.3									1	1	1	1	1	1	1	1	34.3	25.4	24.6	31.2	21.3	21.5
293	FALSE		High	Unambiguous	AAENVYTAIR	1xTMT6plex [N-Term]	1xTMT6plex [N-Term]	0.00155665	7.60518e-05	0.522	1	1	1	Q9I5E2	2-methylisocitrate lyase OS=Pseudomonas aeruginosa (strain ATCC 15692 / DSM 22644 / CIP 104116 / JCM 14847 / LMG 12228 / 1C / PRS 101 / PAO1) OX=208964 GN=prpB PE=1 SV=1	Q9I5E2	0	1336.74	10	145.2	144.8	100.8	146.8	78	69.6	100.2	106.2									1	1	1	1	1	1	1	1	145.2	144.8	100.8	146.8	78	69.6
298	FALSE		High	Unambiguous	AAEPQQSPIEFPTP	1xTMT6plex [N-Term]	1xTMT6plex [N-Term]	0.0130235	0.000397824	0.294	1	1	1	Q9HX32	LPS-assembly lipoprotein LptE OS=Pseudomonas aeruginosa (strain ATCC 15692 / DSM 22644 / CIP 104116 / JCM 14847 / LMG 12228 / 1C / PRS 101 / PAO1) OX=208964 GN=lptE PE=1 SV=1	Q9HX32	0	1740.9	14	52.9	68.2	64.6	72.5	103.4	104.2	106.6	85.3									1	1	1	1	1	1	1	1	52.9	68.2	64.6	72.5	103.4	104.2
301	FALSE		High	Unambiguous	AAEQDPANLWLR	1xTMT6plex [N-Term]	1xTMT6plex [N-Term]	0.0102436	0.000245835	0.32	1	1	1	Q9I6L8	Probable transcriptional regulator OS=Pseudomonas aeruginosa (strain ATCC 15692 / DSM 22644 / CIP 104116 / JCM 14847 / LMG 12228 / 1C / PRS 101 / PAO1) OX=208964 GN=PA0272 PE=3 SV=1	Q9I6L8	0	1612.86	12	28	21.9	24.2	29.4	26.5	24.8	26.3	24.6									1	1	1	1	1	1	1	1	28	21.9	24.2	29.4	26.5	24.8
302	FALSE		High	Unambiguous	AAEQLVK	1xTMT6plex [K7]; 1xTMT6plex [N-Term]	1xTMT6plex [K7]; 1xTMT6plex [N-Term]	0.0168455	0.000631606	0.266	1	1	2	Q9I6B4	Thiazole synthase OS=Pseudomonas aeruginosa (strain ATCC 15692 / DSM 22644 / CIP 104116 / JCM 14847 / LMG 12228 / 1C / PRS 101 / PAO1) OX=208964 GN=thiG PE=1 SV=1	Q9I6B4	0	1216.77	7	723.7	695.4	521.9	666	549.8	498.1	584.3	700.8									1	1	1	1	1	1	1	1	723.7	695.4	521.9	666	549.8	498.1
303	FALSE		High	Unambiguous	AAEQTIVAALR	1xTMT6plex [N-Term]	1xTMT6plex [N-Term]	0.000159488	7.60518e-05	0.765	1	1	2	Q9HXI4	Nus factor SuhB OS=Pseudomonas aeruginosa (strain ATCC 15692 / DSM 22644 / CIP 104116 / JCM 14847 / LMG 12228 / 1C / PRS 101 / PAO1) OX=208964 GN=suhB PE=1 SV=1	Q9HXI4	0	1371.82	11	318.1	324.4	239.7	316.4	229.8	193.8	225.8	294.7									1	1	1	1	1	1	1	1	318.1	324.4	239.7	316.4	229.8	193.8
304	FALSE		High	Unambiguous	AAEQYQGAASAVDPAHVVR	1xTMT6plex [N-Term]	1xTMT6plex [N-Term]	1.08368e-08	7.60518e-05	1.788	1	1	3	P24474	Nitrite reductase OS=Pseudomonas aeruginosa (strain ATCC 15692 / DSM 22644 / CIP 104116 / JCM 14847 / LMG 12228 / 1C / PRS 101 / PAO1) OX=208964 GN=nirS PE=1 SV=1	P24474	0	2169.12	19	317.9	281	259.3	344.9	305.2	301.4	356.9	313.4									1	1	1	1	1	1	1	1	317.9	281	259.3	344.9	305.2	301.4
318	FALSE		High	Unambiguous	AAETASGYIQHHLQNLTFGR	1xTMT6plex [N-Term]	1xTMT6plex [N-Term]	0.0011643	7.60518e-05	0.553	1	1	1	Q9HT14	ATP synthase subunit a OS=Pseudomonas aeruginosa (strain ATCC 15692 / DSM 22644 / CIP 104116 / JCM 14847 / LMG 12228 / 1C / PRS 101 / PAO1) OX=208964 GN=atpB PE=3 SV=1	Q9HT14	0	2443.27	20	29.4	38.8	42.7	47.3	37.7	33.1	55.6	36.3									1	1	1	1	1	1	1	1	29.4	38.8	42.7	47.3	37.7	33.1
322	FALSE		High	Unambiguous	AAETLKK	2xTMT6plex [K6; K7]; 1xTMT6plex [N-Term]	2xTMT6plex [K6; K7]; 1xTMT6plex [N-Term]	0.0545305	0.00433671	0.135	1	1	2	Q9HZ48	Probable binding protein component of ABC sugar transporter OS=Pseudomonas aeruginosa (strain ATCC 15692 / DSM 22644 / CIP 104116 / JCM 14847 / LMG 12228 / 1C / PRS 101 / PAO1) OX=208964 GN=PA3190 PE=4 SV=1	Q9HZ48	1	1447.95	7	509.9	339.7	347.7	548.9	340.7	509.7	578	490.5									1	1	1	1	1	1	1	1	509.9	339.7	347.7	548.9	340.7	509.7
326	FALSE		High	Unambiguous	AAEVEQR	1xTMT6plex [N-Term]	1xTMT6plex [N-Term]	0.0326615	0.00191933	0.193	1	1	2	Q9I5Q5	Anhydro-N-acetylmuramic acid kinase OS=Pseudomonas aeruginosa (strain ATCC 15692 / DSM 22644 / CIP 104116 / JCM 14847 / LMG 12228 / 1C / PRS 101 / PAO1) OX=208964 GN=anmK PE=1 SV=1	Q9I5Q5	0	1031.57	7	546.3	415.1	347.3	439	377.9	340.6	425.9	460.5									1	1	1	1	1	1	1	1	546.3	415.1	347.3	439	377.9	340.6
328	FALSE		High	Unambiguous	AAEVLVDGEQTHEVR	1xTMT6plex [N-Term]	1xTMT6plex [N-Term]	2.51042e-07	7.60518e-05	1.453	1	1	4	P19572	Diaminopimelate decarboxylase OS=Pseudomonas aeruginosa (strain ATCC 15692 / DSM 22644 / CIP 104116 / JCM 14847 / LMG 12228 / 1C / PRS 101 / PAO1) OX=208964 GN=lysA PE=3 SV=2	P19572	0	1881.99	15	619.1	530.6	488.5	606.8	638.3	599	601.9	636.1									1	1	1	1	1	1	1	1	619.1	530.6	488.5	606.8	638.3	599
330	FALSE		High	Unambiguous	AAEVNPTAISPTEK	1xTMT6plex [K14]; 1xTMT6plex [N-Term]	1xTMT6plex [K14]; 1xTMT6plex [N-Term]	0.00177472	7.60518e-05	0.508	1	1	1	Q9I406	Glutathione hydrolase proenzyme OS=Pseudomonas aeruginosa (strain ATCC 15692 / DSM 22644 / CIP 104116 / JCM 14847 / LMG 12228 / 1C / PRS 101 / PAO1) OX=208964 GN=ggt PE=3 SV=1	Q9I406	0	1886.06	14	723.4	578.8	461.8	598.7	516.7	491.7	554.2	638.9									1	1	1	1	1	1	1	1	723.4	578.8	461.8	598.7	516.7	491.7
331	FALSE		High	Unambiguous	AAEVNPTAISPTEK	1xDeamidated [N5]; 1xTMT6plex [K14]; 1xTMT6plex [N-Term]	1xDeamidated [N5]; 1xTMT6plex [K14]; 1xTMT6plex [N-Term]	0.00117526	7.60518e-05	0.552	1	1	1	Q9I406	Glutathione hydrolase proenzyme OS=Pseudomonas aeruginosa (strain ATCC 15692 / DSM 22644 / CIP 104116 / JCM 14847 / LMG 12228 / 1C / PRS 101 / PAO1) OX=208964 GN=ggt PE=3 SV=1	Q9I406	0	1887.05	14	18.2	15.3	9.7	15	10.8	15.3	12.6	20									1	1	1	1	1	1	1	1	18.2	15.3	9.7	15	10.8	15.3
332	FALSE		High	Unambiguous	AAEVPFELGGQR	1xTMT6plex [N-Term]	1xTMT6plex [N-Term]	0.000171917	7.60518e-05	0.757	1	1	1	P33640	Ribosomal large subunit pseudouridine synthase D OS=Pseudomonas aeruginosa (strain ATCC 15692 / DSM 22644 / CIP 104116 / JCM 14847 / LMG 12228 / 1C / PRS 101 / PAO1) OX=208964 GN=rluD PE=3 SV=2	P33640	0	1502.82	12	117.8	144.8	113.5	124.8	119.3	118.4	132.7	132.7									1	1	1	1	1	1	1	1	117.8	144.8	113.5	124.8	119.3	118.4
336	FALSE		High	Unambiguous	AAEVVAAEWGEGLIR	1xTMT6plex [N-Term]	1xTMT6plex [N-Term]	0.0659406	0.00556504	0.113	1	1	1	Q9I235	Kynureninase OS=Pseudomonas aeruginosa (strain ATCC 15692 / DSM 22644 / CIP 104116 / JCM 14847 / LMG 12228 / 1C / PRS 101 / PAO1) OX=208964 GN=kynU PE=3 SV=1	Q9I235	0	1799.99	15	109.1	76.4	68.9	115.8	94.4	93	89.6	108.9									1	1	1	1	1	1	1	1	109.1	76.4	68.9	115.8	94.4	93
337	FALSE		High	Unambiguous	AAFADTADIQYR	1xTMT6plex [N-Term]	1xTMT6plex [N-Term]	0.000137262	7.60518e-05	0.781	1	1	1	Q9HX44	Probable acyl-CoA dehydrogenase OS=Pseudomonas aeruginosa (strain ATCC 15692 / DSM 22644 / CIP 104116 / JCM 14847 / LMG 12228 / 1C / PRS 101 / PAO1) OX=208964 GN=PA3972 PE=3 SV=1	Q9HX44	0	1570.81	12	341.2	350.1	202	272.3	164.3	157.8	242.5	243.4									1	1	1	1	1	1	1	1	341.2	350.1	202	272.3	164.3	157.8
338	FALSE		High	Unambiguous	AAFAEGVGEK	1xTMT6plex [K10]; 1xTMT6plex [N-Term]	1xTMT6plex [K10]; 1xTMT6plex [N-Term]	0.0155108	0.000476686	0.275	1	1	1	P42805	4-diphosphocytidyl-2-C-methyl-D-erythritol kinase OS=Pseudomonas aeruginosa (strain ATCC 15692 / DSM 22644 / CIP 104116 / JCM 14847 / LMG 12228 / 1C / PRS 101 / PAO1) OX=208964 GN=ispE PE=3 SV=2	P42805	0	1436.81	10	225.6	183.9	147.3	194.5	158.7	145.6	179	193.5									1	1	1	1	1	1	1	1	225.6	183.9	147.3	194.5	158.7	145.6
339	FALSE		High	Unambiguous	AAFAGSPDSFSAGD	1xTMT6plex [N-Term]	1xTMT6plex [N-Term]	0.000887222	7.60518e-05	0.582	1	1	1	Q9I4Z5	4HBT domain-containing protein OS=Pseudomonas aeruginosa (strain ATCC 15692 / DSM 22644 / CIP 104116 / JCM 14847 / LMG 12228 / 1C / PRS 101 / PAO1) OX=208964 GN=PA0968 PE=1 SV=1	Q9I4Z5	0	1528.71	14	50.1	48.2	37.5	69.8	60.9	52.5	59.9	57.1									1	1	1	1	1	1	1	1	50.1	48.2	37.5	69.8	60.9	52.5
343	FALSE		High	Unambiguous	AAFDELQLHAASQPQEVAAR	1xTMT6plex [N-Term]	1xTMT6plex [N-Term]	3.82898e-07	7.60518e-05	1.408	1	1	1	Q9HVG5	Glycerate dehydrogenase OS=Pseudomonas aeruginosa (strain ATCC 15692 / DSM 22644 / CIP 104116 / JCM 14847 / LMG 12228 / 1C / PRS 101 / PAO1) OX=208964 GN=hprA PE=3 SV=1	Q9HVG5	0	2381.24	20	164.7	163.6	143.3	171.5	159.9	164.2	233.9	195.1									1	1	1	1	1	1	1	1	164.7	163.6	143.3	171.5	159.9	164.2
345	FALSE		High	Unambiguous	AAFENGK	1xDeamidated [N5]; 1xTMT6plex [K7]; 1xTMT6plex [N-Term]	1xDeamidated [N5]; 1xTMT6plex [K7]; 1xTMT6plex [N-Term]	0.0504135	0.00376099	0.144	1	1	2	Q9I0P3	PBPb domain-containing protein OS=Pseudomonas aeruginosa (strain ATCC 15692 / DSM 22644 / CIP 104116 / JCM 14847 / LMG 12228 / 1C / PRS 101 / PAO1) OX=208964 GN=PA2594 PE=3 SV=1	Q9I0P3	0	1195.67	7	905.3	530.6	478.7	684.4	519.1	452.4	596.8	558									1	1	1	1	1	1	1	1	905.3	530.6	478.7	684.4	519.1	452.4
349	FALSE		High	Unambiguous	AAFGDNAPVDSWDLVFKPENIQK	2xTMT6plex [K17; K23]; 1xTMT6plex [N-Term]	2xTMT6plex [K17; K23]; 1xTMT6plex [N-Term]	0.000110624	7.60518e-05	0.804	1	1	1	Q9I6J1	Putrescine-binding periplasmic protein SpuD OS=Pseudomonas aeruginosa (strain ATCC 15692 / DSM 22644 / CIP 104116 / JCM 14847 / LMG 12228 / 1C / PRS 101 / PAO1) OX=208964 GN=spuD PE=1 SV=1	Q9I6J1	0	3248.76	23	138.6	75	65.5	89	85.5	90.9	94.1	110.5									1	1	1	1	1	1	1	1	138.6	75	65.5	89	85.5	90.9
351	FALSE		High	Unambiguous	AAFGGAGGEGK	1xTMT6plex [K11]; 1xTMT6plex [N-Term]	1xTMT6plex [K11]; 1xTMT6plex [N-Term]	0.0788335	0.00640574	0.092	1	1	1	Q9I1N6	PslC OS=Pseudomonas aeruginosa (strain ATCC 15692 / DSM 22644 / CIP 104116 / JCM 14847 / LMG 12228 / 1C / PRS 101 / PAO1) OX=208964 GN=pslC PE=4 SV=1	Q9I1N6	0	1379.77	11	23.8	18.5	23.9	24	28.5	28.1	25.4	35.5									1	1	1	1	1	1	1	1	23.8	18.5	23.9	24	28.5	28.1
359	FALSE		High	Unambiguous	AAFTAIVEK	1xTMT6plex [K9]; 1xTMT6plex [N-Term]	1xTMT6plex [K9]; 1xTMT6plex [N-Term]	0.000219398	7.60518e-05	0.731	1	1	6	Q9I0A2	50S ribosomal protein L20 OS=Pseudomonas aeruginosa (strain ATCC 15692 / DSM 22644 / CIP 104116 / JCM 14847 / LMG 12228 / 1C / PRS 101 / PAO1) OX=208964 GN=rplT PE=3 SV=1	Q9I0A2	0	1407.86	9	702.4	680.3	542.8	797.1	466.1	419.8	528.6	588.9									1	1	1	1	1	1	1	1	702.4	680.3	542.8	797.1	466.1	419.8
361	FALSE		High	Unambiguous	AAGAADVVK	1xTMT6plex [K9]; 1xTMT6plex [N-Term]	1xTMT6plex [K9]; 1xTMT6plex [N-Term]	0.00299704	7.60518e-05	0.452	1	1	1	Q9HZF6	Uncharacterized protein OS=Pseudomonas aeruginosa (strain ATCC 15692 / DSM 22644 / CIP 104116 / JCM 14847 / LMG 12228 / 1C / PRS 101 / PAO1) OX=208964 GN=PA3052 PE=4 SV=1	Q9HZF6	0	1259.77	9	200	224.5	186.5	203.8	199.8	192.6	214.2	242.8									1	1	1	1	1	1	1	1	200	224.5	186.5	203.8	199.8	192.6
364	FALSE		High	Unambiguous	AAGADELINYSEGSLR	1xTMT6plex [N-Term]	1xTMT6plex [N-Term]	2.65827e-05	7.60518e-05	0.956	1	1	1	Q9HTV6	Probable oxidoreductase OS=Pseudomonas aeruginosa (strain ATCC 15692 / DSM 22644 / CIP 104116 / JCM 14847 / LMG 12228 / 1C / PRS 101 / PAO1) OX=208964 GN=PA5234 PE=4 SV=1	Q9HTV6	0	1894.97	16	149.8	141.2	117.7	145.6	153.1	148.1	137.6	155.3									1	1	1	1	1	1	1	1	149.8	141.2	117.7	145.6	153.1	148.1
365	FALSE		High	Unambiguous	AAGAEVAR	1xTMT6plex [N-Term]	1xTMT6plex [N-Term]	0.0670799	0.00568033	0.111	1	1	1	Q9I2D5	Uncharacterized protein OS=Pseudomonas aeruginosa (strain ATCC 15692 / DSM 22644 / CIP 104116 / JCM 14847 / LMG 12228 / 1C / PRS 101 / PAO1) OX=208964 GN=PA1969 PE=4 SV=1	Q9I2D5	0	973.563	8	348.2	444.4	363.2	465.4	387	349.9	465.7	474.5									1	1	1	1	1	1	1	1	348.2	444.4	363.2	465.4	387	349.9
371	FALSE		High	Unambiguous	AAGAPEEEYR	1xTMT6plex [N-Term]	1xTMT6plex [N-Term]	0.00118633	7.60518e-05	0.551	1	1	8	Q9HW49	Uncharacterized protein OS=Pseudomonas aeruginosa (strain ATCC 15692 / DSM 22644 / CIP 104116 / JCM 14847 / LMG 12228 / 1C / PRS 101 / PAO1) OX=208964 GN=PA4352 PE=3 SV=1	Q9HW49	0	1321.66	10	280.8	306.3	262.7	297.1	314.9	301.1	326.5	329.5									1	1	1	1	1	1	1	1	280.8	306.3	262.7	297.1	314.9	301.1
372	FALSE		High	Unambiguous	AAGAPEEEYRR	1xTMT6plex [N-Term]	1xTMT6plex [N-Term]	0.0724327	0.00602094	0.102	1	1	2	Q9HW49	Uncharacterized protein OS=Pseudomonas aeruginosa (strain ATCC 15692 / DSM 22644 / CIP 104116 / JCM 14847 / LMG 12228 / 1C / PRS 101 / PAO1) OX=208964 GN=PA4352 PE=3 SV=1	Q9HW49	1	1477.76	11	240.3	236.4	186.4	277.9	232.3	227.5	239.3	244.6									1	1	1	1	1	1	1	1	240.3	236.4	186.4	277.9	232.3	227.5
373	FALSE		High	Unambiguous	AAGAPVQVNVGK	1xTMT6plex [K12]; 1xTMT6plex [N-Term]	1xTMT6plex [K12]; 1xTMT6plex [N-Term]	6.0948e-06	7.60518e-05	1.113	1	1	1	Q9HVY4	Ubiquinol-cytochrome c reductase iron-sulfur subunit OS=Pseudomonas aeruginosa (strain ATCC 15692 / DSM 22644 / CIP 104116 / JCM 14847 / LMG 12228 / 1C / PRS 101 / PAO1) OX=208964 GN=PA4431 PE=3 SV=1	Q9HVY4	0	1568.95	12	60	84.4	75.5	76.2	80.9	88	90.2	90									1	1	1	1	1	1	1	1	60	84.4	75.5	76.2	80.9	88
374	FALSE		High	Unambiguous	AAGAPVQVNVGKIDPGQQIIAEWR	1xTMT6plex [K12]; 1xTMT6plex [N-Term]	1xTMT6plex [K12]; 1xTMT6plex [N-Term]	0.000439182	7.60518e-05	0.657	1	1	1	Q9HVY4	Ubiquinol-cytochrome c reductase iron-sulfur subunit OS=Pseudomonas aeruginosa (strain ATCC 15692 / DSM 22644 / CIP 104116 / JCM 14847 / LMG 12228 / 1C / PRS 101 / PAO1) OX=208964 GN=PA4431 PE=3 SV=1	Q9HVY4	1	2975.68	24	14.9	35.3	44.4	35.6	61.7	48.5	64.9	60.6									1	1	1	1	1	1	1	1	14.9	35.3	44.4	35.6	61.7	48.5
376	FALSE		High	Unambiguous	AAGAVSK	1xTMT6plex [K7]; 1xTMT6plex [N-Term]	1xTMT6plex [K7]; 1xTMT6plex [N-Term]	0.0256124	0.00145343	0.22	1	1	2	Q9HVX6	Tryptophan--tRNA ligase OS=Pseudomonas aeruginosa (strain ATCC 15692 / DSM 22644 / CIP 104116 / JCM 14847 / LMG 12228 / 1C / PRS 101 / PAO1) OX=208964 GN=trpS PE=3 SV=1	Q9HVX6	0	1061.67	7	738.8	697.2	513.6	713.9	434.3	394.1	504.1	559.2									1	1	1	1	1	1	1	1	738.8	697.2	513.6	713.9	434.3	394.1
382	FALSE		High	Unambiguous	AAGDQPK	1xTMT6plex [K7]; 1xTMT6plex [N-Term]	1xTMT6plex [K7]; 1xTMT6plex [N-Term]	0.0522062	0.00394989	0.14	1	1	5	Q9HTX5	Aminomethyltransferase OS=Pseudomonas aeruginosa (strain ATCC 15692 / DSM 22644 / CIP 104116 / JCM 14847 / LMG 12228 / 1C / PRS 101 / PAO1) OX=208964 GN=gcvT PE=3 SV=1	Q9HTX5	0	1144.67	7	1391.6	1230	938.6	1234.2	1138.1	1044.7	1209.6	1348.4									1	1	1	1	1	1	1	1	1391.6	1230	938.6	1234.2	1138.1	1044.7
385	FALSE		High	Unambiguous	AAGDTSSPSWPSK	1xTMT6plex [K13]; 1xTMT6plex [N-Term]	1xTMT6plex [K13]; 1xTMT6plex [N-Term]	1.85158e-06	7.60518e-05	1.24	1	1	2	Q9I4W2	Uncharacterized protein OS=Pseudomonas aeruginosa (strain ATCC 15692 / DSM 22644 / CIP 104116 / JCM 14847 / LMG 12228 / 1C / PRS 101 / PAO1) OX=208964 GN=PA1011 PE=4 SV=1	Q9I4W2	0	1748.92	13	260.8	396.3	380.2	383	437.1	465	456	474.1									1	1	1	1	1	1	1	1	260.8	396.3	380.2	383	437.1	465
387	FALSE		High	Unambiguous	AAGEQPWQIGR	1xTMT6plex [N-Term]	1xTMT6plex [N-Term]	0.000217349	7.60518e-05	0.732	1	1	2	Q9I513	Phosphoribosylformylglycinamidine cyclo-ligase OS=Pseudomonas aeruginosa (strain ATCC 15692 / DSM 22644 / CIP 104116 / JCM 14847 / LMG 12228 / 1C / PRS 101 / PAO1) OX=208964 GN=purM PE=3 SV=1	Q9I513	0	1441.77	11	215.4	187.4	150.6	194.9	127.6	115.1	150.9	167.1									1	1	1	1	1	1	1	1	215.4	187.4	150.6	194.9	127.6	115.1
390	FALSE		High	Unambiguous	AAGETSYNQEGK	1xTMT6plex [K12]; 1xTMT6plex [N-Term]	1xTMT6plex [K12]; 1xTMT6plex [N-Term]	1.7177e-06	7.60518e-05	1.248	1	1	2	Q9I3N3	Cytochrome c-type biogenesis protein CcmE OS=Pseudomonas aeruginosa (strain ATCC 15692 / DSM 22644 / CIP 104116 / JCM 14847 / LMG 12228 / 1C / PRS 101 / PAO1) OX=208964 GN=ccmE PE=3 SV=1	Q9I3N3	0	1712.89	12	18	32.2	36	28.2	37.1	39	45.5	37.8									1	1	1	1	1	1	1	1	18	32.2	36	28.2	37.1	39
392	FALSE		High	Unambiguous	AAGFTPLAHGSQPWQDGTVFENLVLSK	1xTMT6plex [K27]; 1xTMT6plex [N-Term]	1xTMT6plex [K27]; 1xTMT6plex [N-Term]	0.015369	0.000397824	0.276	1	1	1	Q9HZ48	Probable binding protein component of ABC sugar transporter OS=Pseudomonas aeruginosa (strain ATCC 15692 / DSM 22644 / CIP 104116 / JCM 14847 / LMG 12228 / 1C / PRS 101 / PAO1) OX=208964 GN=PA3190 PE=4 SV=1	Q9HZ48	0	3328.77	27	7.2	6.5	2.8	7.4	5.7	4	5.7	5.4									1	1	1	1	1	1	1	1	7.2	6.5	2.8	7.4	5.7	4
394	FALSE		High	Unambiguous	AAGFYDPEIK	1xTMT6plex [K10]; 1xTMT6plex [N-Term]	1xTMT6plex [K10]; 1xTMT6plex [N-Term]	0.00130285	7.60518e-05	0.541	1	1	1	Q9I5M1	Alpha-1,6-rhamnosyltransferase MigA OS=Pseudomonas aeruginosa (strain ATCC 15692 / DSM 22644 / CIP 104116 / JCM 14847 / LMG 12228 / 1C / PRS 101 / PAO1) OX=208964 GN=migA PE=4 SV=1	Q9I5M1	0	1568.87	10	383.2	434.6	354.7	406.6	253.6	233.7	317.4	345.7									1	1	1	1	1	1	1	1	383.2	434.6	354.7	406.6	253.6	233.7
401	FALSE		High	Unambiguous	AAGGGGGR	1xTMT6plex [N-Term]	1xTMT6plex [N-Term]	0.0110302	0.000322918	0.312	1	1	2	P37798	Biotin carboxylase OS=Pseudomonas aeruginosa (strain ATCC 15692 / DSM 22644 / CIP 104116 / JCM 14847 / LMG 12228 / 1C / PRS 101 / PAO1) OX=208964 GN=accC PE=1 SV=1	P37798	0	831.463	8	68.4	65.2	61.9	74.7	70.9	66.3	73.5	74									1	1	1	1	1	1	1	1	68.4	65.2	61.9	74.7	70.9	66.3
407	FALSE		High	Unambiguous	AAGGTAVANHDSVTDGGR	1xTMT6plex [N-Term]	1xTMT6plex [N-Term]	5.09977e-06	7.60518e-05	1.132	1	1	4	Q9HYH8	Probable short-chain dehydrogenase OS=Pseudomonas aeruginosa (strain ATCC 15692 / DSM 22644 / CIP 104116 / JCM 14847 / LMG 12228 / 1C / PRS 101 / PAO1) OX=208964 GN=PA3427 PE=3 SV=1	Q9HYH8	0	1884.94	18	178.5	169	165.9	179.9	202.3	188.3	196	203.3									1	1	1	1	1	1	1	1	178.5	169	165.9	179.9	202.3	188.3
411	FALSE		High	Unambiguous	AAGLAEQVLDFVFDR	1xTMT6plex [N-Term]	1xTMT6plex [N-Term]	0.000756527	7.60518e-05	0.599	1	1	1	Q9I7B8	Glycine--tRNA ligase beta subunit OS=Pseudomonas aeruginosa (strain ATCC 15692 / DSM 22644 / CIP 104116 / JCM 14847 / LMG 12228 / 1C / PRS 101 / PAO1) OX=208964 GN=glyS PE=3 SV=1	Q9I7B8	0	1880.01	15	123.3	107.6	83.4	111.3	101.3	77.2	88.9	94.9									1	1	1	1	1	1	1	1	123.3	107.6	83.4	111.3	101.3	77.2
414	FALSE		High	Unambiguous	AAGLDVFER	1xTMT6plex [N-Term]	1xTMT6plex [N-Term]	0.00155665	7.60518e-05	0.522	1	1	2	Q9I1L0	Probable 2-hydroxyacid dehydrogenase OS=Pseudomonas aeruginosa (strain ATCC 15692 / DSM 22644 / CIP 104116 / JCM 14847 / LMG 12228 / 1C / PRS 101 / PAO1) OX=208964 GN=PA2263 PE=3 SV=1	Q9I1L0	0	1206.67	9	527.5	395	353.7	517.4	271.2	171.5	268	307.5									1	1	1	1	1	1	1	1	527.5	395	353.7	517.4	271.2	171.5
416	FALSE		High	Unambiguous	AAGIGVQFNDGDNTAR	1xTMT6plex [N-Term]	1xTMT6plex [N-Term]	1.46311e-08	7.60518e-05	1.756	1	1	1	G3XCZ3	Type 4 fimbrial biogenesis protein PilZ OS=Pseudomonas aeruginosa (strain ATCC 15692 / DSM 22644 / CIP 104116 / JCM 14847 / LMG 12228 / 1C / PRS 101 / PAO1) OX=208964 GN=pilZ PE=4 SV=1	G3XCZ3	0	1834.92	16	57.6	57.9	55.1	62	60.5	56.1	65.6	68.2									1	1	1	1	1	1	1	1	57.6	57.9	55.1	62	60.5	56.1
417	FALSE		High	Unambiguous	AAGIGVQFNDGDNTAR	1xDeamidated [N9]; 1xTMT6plex [N-Term]	1xDeamidated [Q7; N9; N13]; 1xTMT6plex [N-Term]	1.19643e-07	7.60518e-05	1.532	1	1	1	G3XCZ3	Type 4 fimbrial biogenesis protein PilZ OS=Pseudomonas aeruginosa (strain ATCC 15692 / DSM 22644 / CIP 104116 / JCM 14847 / LMG 12228 / 1C / PRS 101 / PAO1) OX=208964 GN=pilZ PE=4 SV=1	G3XCZ3	0	1835.91	16	11.1	12.4	9.4	9.5	11.8	11	11.5	14.8									1	1	1	1	1	1	1	1	11.1	12.4	9.4	9.5	11.8	11
419	FALSE		High	Unambiguous	AAGLHLEK	1xTMT6plex [K8]; 1xTMT6plex [N-Term]	1xTMT6plex [K8]; 1xTMT6plex [N-Term]	0.0315109	0.00191933	0.197	1	1	1	Q9I3D5	Succinate dehydrogenase flavoprotein subunit OS=Pseudomonas aeruginosa (strain ATCC 15692 / DSM 22644 / CIP 104116 / JCM 14847 / LMG 12228 / 1C / PRS 101 / PAO1) OX=208964 GN=sdhA PE=3 SV=1	Q9I3D5	0	1296.8	8	558.8	818.3	702.7	695.6	594.9	494.4	625.5	709.2									1	1	1	1	1	1	1	1	558.8	818.3	702.7	695.6	594.9	494.4
420	FALSE		High	Unambiguous	AAGLLDQQHPGHSFGANIPK	1xTMT6plex [K20]; 1xTMT6plex [N-Term]	1xTMT6plex [K20]; 1xTMT6plex [N-Term]	0.0231822	0.00131649	0.231	1	1	2	Q9HUJ2	Phosphomethylpyrimidine synthase OS=Pseudomonas aeruginosa (strain ATCC 15692 / DSM 22644 / CIP 104116 / JCM 14847 / LMG 12228 / 1C / PRS 101 / PAO1) OX=208964 GN=thiC PE=3 SV=1	Q9HUJ2	0	2516.38	20	554	488.4	451.4	519	488.2	470.9	594.4	599.4									1	1	1	1	1	1	1	1	554	488.4	451.4	519	488.2	470.9
430	FALSE		High	Unambiguous	AAGLNPSDVK	1xTMT6plex [K10]; 1xTMT6plex [N-Term]	1xTMT6plex [K10]; 1xTMT6plex [N-Term]	0.000396136	7.60518e-05	0.668	1	1	1	Q9I578	Probable oxidoreductase OS=Pseudomonas aeruginosa (strain ATCC 15692 / DSM 22644 / CIP 104116 / JCM 14847 / LMG 12228 / 1C / PRS 101 / PAO1) OX=208964 GN=PA0863 PE=4 SV=1	Q9I578	0	1429.84	10	173	151.7	108.1	146.4	98.7	95.8	110.8	125.7									1	1	1	1	1	1	1	1	173	151.7	108.1	146.4	98.7	95.8
432	FALSE		High	Unambiguous	AAGLPDSPR	1xTMT6plex [N-Term]	1xTMT6plex [N-Term]	0.0109287	0.000322918	0.313	1	1	1	Q9HVB6	Uncharacterized protein OS=Pseudomonas aeruginosa (strain ATCC 15692 / DSM 22644 / CIP 104116 / JCM 14847 / LMG 12228 / 1C / PRS 101 / PAO1) OX=208964 GN=PA4679 PE=4 SV=1	Q9HVB6	0	1112.63	9	154.2	160	122.5	134.6	99.8	71.8	110.1	124.1									1	1	1	1	1	1	1	1	154.2	160	122.5	134.6	99.8	71.8
436	FALSE		High	Unambiguous	AAGLSGEVEQQLFDALQR	1xTMT6plex [N-Term]	1xTMT6plex [N-Term]	0.00554932	0.000160044	0.386	1	1	1	Q9HUM5	ATP phosphoribosyltransferase regulatory subunit OS=Pseudomonas aeruginosa (strain ATCC 15692 / DSM 22644 / CIP 104116 / JCM 14847 / LMG 12228 / 1C / PRS 101 / PAO1) OX=208964 GN=hisZ PE=3 SV=1	Q9HUM5	0	2161.15	18	56.5	53.2	51.3	66.1	63	62.6	56.8	69.1									1	1	1	1	1	1	1	1	56.5	53.2	51.3	66.1	63	62.6
441	FALSE		High	Unambiguous	AAGLSYEDMGK	1xTMT6plex [K11]; 1xTMT6plex [N-Term]	1xTMT6plex [K11]; 1xTMT6plex [N-Term]	2.48932e-05	7.60518e-05	0.963	1	1	1	Q9HT29	Uncharacterized protein OS=Pseudomonas aeruginosa (strain ATCC 15692 / DSM 22644 / CIP 104116 / JCM 14847 / LMG 12228 / 1C / PRS 101 / PAO1) OX=208964 GN=PA5545 PE=4 SV=1	Q9HT29	0	1599.85	11	160.8	129.9	92.7	92.2	80.4	102.5	121.2	128.4									1	1	1	1	1	1	1	1	160.8	129.9	92.7	92.2	80.4	102.5
445	FALSE		High	Unambiguous	AAGITSGSARPNSQK	1xDeamidated [N12]; 1xTMT6plex [K15]; 1xTMT6plex [N-Term]	1xDeamidated [N12; Q14]; 1xTMT6plex [K15]; 1xTMT6plex [N-Term]	0.000701864	7.60518e-05	0.607	1	1	2	Q9HWC5	50S ribosomal protein L11 OS=Pseudomonas aeruginosa (strain ATCC 15692 / DSM 22644 / CIP 104116 / JCM 14847 / LMG 12228 / 1C / PRS 101 / PAO1) OX=208964 GN=rplK PE=3 SV=1	Q9HWC5	0	1904.06	15	315.1	297	229.6	530.4	218.8	230.9	320.7	260.7									1	1	1	1	1	1	1	1	315.1	297	229.6	530.4	218.8	230.9
460	FALSE		High	Unambiguous	AAGSGATETGQSVK	1xTMT6plex [K14]; 1xTMT6plex [N-Term]	1xTMT6plex [K14]; 1xTMT6plex [N-Term]	3.91798e-08	7.60518e-05	1.651	1	1	1	Q9I4Q0	Basal-body rod modification protein FlgD OS=Pseudomonas aeruginosa (strain ATCC 15692 / DSM 22644 / CIP 104116 / JCM 14847 / LMG 12228 / 1C / PRS 101 / PAO1) OX=208964 GN=flgD PE=1 SV=1	Q9I4Q0	0	1721.94	14	21.9	16.9	18.3	23.6	22.1	11	18.8	23.1									1	1	1	1	1	1	1	1	21.9	16.9	18.3	23.6	22.1	11
474	FALSE		High	Unambiguous	AAGVPGTVMGLWEAHK	1xTMT6plex [K16]; 1xTMT6plex [N-Term]	1xTMT6plex [K16]; 1xTMT6plex [N-Term]	0.00037799	7.60518e-05	0.673	1	1	1	Q9I406	Glutathione hydrolase proenzyme OS=Pseudomonas aeruginosa (strain ATCC 15692 / DSM 22644 / CIP 104116 / JCM 14847 / LMG 12228 / 1C / PRS 101 / PAO1) OX=208964 GN=ggt PE=3 SV=1	Q9I406	0	2082.16	16	151.6	128.5	112.8	142.5	135.7	114.8	116.5	111.2									1	1	1	1	1	1	1	1	151.6	128.5	112.8	142.5	135.7	114.8
475	FALSE		High	Unambiguous	AAGVPIVVAVNK	1xTMT6plex [K12]; 1xTMT6plex [N-Term]	1xTMT6plex [K12]; 1xTMT6plex [N-Term]	0.00202327	7.60518e-05	0.494	1	1	2	Q9HV55	Translation initiation factor IF-2 OS=Pseudomonas aeruginosa (strain ATCC 15692 / DSM 22644 / CIP 104116 / JCM 14847 / LMG 12228 / 1C / PRS 101 / PAO1) OX=208964 GN=infB PE=3 SV=1	Q9HV55	0	1596.02	12	917.2	1063.1	781.5	1048.1	598.8	575.6	718.1	803.6									1	1	1	1	1	1	1	1	917.2	1063.1	781.5	1048.1	598.8	575.6
476	FALSE		High	Unambiguous	AAGVPTAVHYPIPLNK	1xTMT6plex [K16]; 1xTMT6plex [N-Term]	1xTMT6plex [K16]; 1xTMT6plex [N-Term]	0.00456265	7.60518e-05	0.407	1	1	1	Q9HZ76	UDP-2-acetamido-2-deoxy-3-oxo-D-glucuronate aminotransferase OS=Pseudomonas aeruginosa (strain ATCC 15692 / DSM 22644 / CIP 104116 / JCM 14847 / LMG 12228 / 1C / PRS 101 / PAO1) OX=208964 GN=wbpE PE=1 SV=1	Q9HZ76	0	2106.25	16	516.4	551.4	456.5	671	376.9	420.1	524.3	466.8									1	1	1	1	1	1	1	1	516.4	551.4	456.5	671	376.9	420.1
477	FALSE		High	Unambiguous	AAGVQQK	1xTMT6plex [K7]; 1xTMT6plex [N-Term]	1xTMT6plex [K7]; 1xTMT6plex [N-Term]	0.0156538	0.000476686	0.274	1	1	2	Q9HY04	tRNA pseudouridine synthase D OS=Pseudomonas aeruginosa (strain ATCC 15692 / DSM 22644 / CIP 104116 / JCM 14847 / LMG 12228 / 1C / PRS 101 / PAO1) OX=208964 GN=truD PE=3 SV=1	Q9HY04	0	1159.72	7	136.2	128.5	87	139.3	81.4	78.6	100.8	97.4									1	1	1	1	1	1	1	1	136.2	128.5	87	139.3	81.4	78.6
480	FALSE		High	Unambiguous	AAGVTQVAFDR	1xTMT6plex [N-Term]	1xTMT6plex [N-Term]	0.000145208	7.60518e-05	0.775	1	1	5	Q9HWF1	50S ribosomal protein L18 OS=Pseudomonas aeruginosa (strain ATCC 15692 / DSM 22644 / CIP 104116 / JCM 14847 / LMG 12228 / 1C / PRS 101 / PAO1) OX=208964 GN=rplR PE=3 SV=1	Q9HWF1	0	1363.75	11	456.7	492.7	322.1	444.6	279.1	248.3	309.3	346.1									1	1	1	1	1	1	1	1	456.7	492.7	322.1	444.6	279.1	248.3
482	FALSE		High	Unambiguous	AAGVYAEVVVKPFK	2xTMT6plex [K11; K14]; 1xTMT6plex [N-Term]	2xTMT6plex [K11; K14]; 1xTMT6plex [N-Term]	6.15224e-06	7.60518e-05	1.112	1	1	1	Q9HZ38	YCII domain-containing protein OS=Pseudomonas aeruginosa (strain ATCC 15692 / DSM 22644 / CIP 104116 / JCM 14847 / LMG 12228 / 1C / PRS 101 / PAO1) OX=208964 GN=PA3202 PE=3 SV=1	Q9HZ38	0	2165.33	14	221.7	193.5	164.1	208.7	156.7	140.8	178	201.4									1	1	1	1	1	1	1	1	221.7	193.5	164.1	208.7	156.7	140.8
484	FALSE		High	Unambiguous	AAGYLEYEQAR	1xTMT6plex [N-Term]	1xTMT6plex [N-Term]	8.9156e-05	7.60518e-05	0.827	1	1	2	G3XD23	UDP-N-acetyl-2-amino-2-deoxy-D-glucuronate oxidase OS=Pseudomonas aeruginosa (strain ATCC 15692 / DSM 22644 / CIP 104116 / JCM 14847 / LMG 12228 / 1C / PRS 101 / PAO1) OX=208964 GN=wbpB PE=1 SV=1	G3XD23	0	1499.77	11	209.6	188	133.3	171.8	96.9	80.1	118.6	134									1	1	1	1	1	1	1	1	209.6	188	133.3	171.8	96.9	80.1
486	FALSE		High	Unambiguous	AAGYTNIEYLK	1xTMT6plex [K11]; 1xTMT6plex [N-Term]	1xTMT6plex [K11]; 1xTMT6plex [N-Term]	5.60134e-06	7.60518e-05	1.122	1	1	3	Q9I6H5	D-3-phosphoglycerate dehydrogenase OS=Pseudomonas aeruginosa (strain ATCC 15692 / DSM 22644 / CIP 104116 / JCM 14847 / LMG 12228 / 1C / PRS 101 / PAO1) OX=208964 GN=serA PE=3 SV=1	Q9I6H5	0	1700.96	11	493.4	479.6	291.1	400.7	196.9	178.5	269.5	301.3									1	1	1	1	1	1	1	1	493.4	479.6	291.1	400.7	196.9	178.5
487	FALSE		High	Unambiguous	AAGYTNIEYLK	1xDeamidated [N6]; 1xTMT6plex [K11]; 1xTMT6plex [N-Term]	1xDeamidated [N6]; 1xTMT6plex [K11]; 1xTMT6plex [N-Term]	0.00037799	7.60518e-05	0.673	1	1	1	Q9I6H5	D-3-phosphoglycerate dehydrogenase OS=Pseudomonas aeruginosa (strain ATCC 15692 / DSM 22644 / CIP 104116 / JCM 14847 / LMG 12228 / 1C / PRS 101 / PAO1) OX=208964 GN=serA PE=3 SV=1	Q9I6H5	0	1701.95	11	73	67.7	55.5	67.1	46.2	44.1	54.1	46.9									1	1	1	1	1	1	1	1	73	67.7	55.5	67.1	46.2	44.1
494	FALSE		High	Unambiguous	AAHEYADR	1xTMT6plex [N-Term]	1xTMT6plex [N-Term]	0.0114455	0.000322918	0.308	1	1	2	Q9I2Y7	Phospho-2-dehydro-3-deoxyheptonate aldolase OS=Pseudomonas aeruginosa (strain ATCC 15692 / DSM 22644 / CIP 104116 / JCM 14847 / LMG 12228 / 1C / PRS 101 / PAO1) OX=208964 GN=PA1750 PE=3 SV=1	Q9I2Y7	0	1161.59	8	466.9	448.8	289.4	398.4	240.6	171	245.5	273.2									1	1	1	1	1	1	1	1	466.9	448.8	289.4	398.4	240.6	171
496	FALSE		High	Unambiguous	AAHGLPPVDEQR	1xTMT6plex [N-Term]	1xTMT6plex [N-Term]	0.0015713	7.60518e-05	0.521	1	1	1	Q9HZ62	N-acetylmuramic acid 6-phosphate phosphatase OS=Pseudomonas aeruginosa (strain ATCC 15692 / DSM 22644 / CIP 104116 / JCM 14847 / LMG 12228 / 1C / PRS 101 / PAO1) OX=208964 GN=mupP PE=1 SV=1	Q9HZ62	0	1518.82	12	443.1	315.7	286.2	348.4	246.7	213.1	253.3	271									1	1	1	1	1	1	1	1	443.1	315.7	286.2	348.4	246.7	213.1
499	FALSE		High	Unambiguous	AAHLEGLVNR	1xTMT6plex [N-Term]	1xTMT6plex [N-Term]	0.00407928	7.60518e-05	0.419	1	1	1	Q9HZ65	Methylthioribose-1-phosphate isomerase OS=Pseudomonas aeruginosa (strain ATCC 15692 / DSM 22644 / CIP 104116 / JCM 14847 / LMG 12228 / 1C / PRS 101 / PAO1) OX=208964 GN=mtnA PE=3 SV=1	Q9HZ65	0	1308.76	10	184.9	163	107.4	147.4	79.2	76.1	99.7	99.7									1	1	1	1	1	1	1	1	184.9	163	107.4	147.4	79.2	76.1
502	FALSE		High	Unambiguous	AAHPYETPAYEVWR	1xTMT6plex [N-Term]	1xTMT6plex [N-Term]	0.000756527	7.60518e-05	0.599	1	1	1	Q9HXN3	Uncharacterized protein OS=Pseudomonas aeruginosa (strain ATCC 15692 / DSM 22644 / CIP 104116 / JCM 14847 / LMG 12228 / 1C / PRS 101 / PAO1) OX=208964 GN=PA3762 PE=4 SV=1	Q9HXN3	0	1918.96	14	112.5	105.5	73.3	90.3	73.8	91.6	88.9	81									1	1	1	1	1	1	1	1	112.5	105.5	73.3	90.3	73.8	91.6
507	FALSE		High	Unambiguous	AAIAAELK	1xTMT6plex [K8]; 1xTMT6plex [N-Term]	1xTMT6plex [K8]; 1xTMT6plex [N-Term]	0.00656165	0.000160044	0.368	1	1	1	Q9I4W9	Quinolinate synthase OS=Pseudomonas aeruginosa (strain ATCC 15692 / DSM 22644 / CIP 104116 / JCM 14847 / LMG 12228 / 1C / PRS 101 / PAO1) OX=208964 GN=nadA PE=3 SV=1	Q9I4W9	0	1244.8	8	414.6	375.9	261.1	383.6	223.6	178.2	231.1	310									1	1	1	1	1	1	1	1	414.6	375.9	261.1	383.6	223.6	178.2
511	FALSE		High	Unambiguous	AAIAATLPK	1xTMT6plex [K9]; 1xTMT6plex [N-Term]	1xTMT6plex [K9]; 1xTMT6plex [N-Term]	0.00111101	7.60518e-05	0.558	1	1	2	Q9HXI0	Sec translocon accessory complex subunit YajC OS=Pseudomonas aeruginosa (strain ATCC 15692 / DSM 22644 / CIP 104116 / JCM 14847 / LMG 12228 / 1C / PRS 101 / PAO1) OX=208964 GN=yajC PE=3 SV=1	Q9HXI0	0	1313.86	9	246.4	550.2	521.3	479	553.7	522.4	579.8	569.3									1	1	1	1	1	1	1	1	246.4	550.2	521.3	479	553.7	522.4
515	FALSE		High	Unambiguous	AALADAEDLR	1xTMT6plex [N-Term]	1xTMT6plex [N-Term]	0.00130285	7.60518e-05	0.541	1	1	1	Q9HZW2	Putative repressor of atu genes OS=Pseudomonas aeruginosa (strain ATCC 15692 / DSM 22644 / CIP 104116 / JCM 14847 / LMG 12228 / 1C / PRS 101 / PAO1) OX=208964 GN=atuR PE=4 SV=1	Q9HZW2	0	1273.69	10	213.4	280.4	246.2	250.9	251.7	238	285.7	305.6									1	1	1	1	1	1	1	1	213.4	280.4	246.2	250.9	251.7	238
516	FALSE		High	Unambiguous	AALADFSK	1xTMT6plex [K8]; 1xTMT6plex [N-Term]	1xTMT6plex [K8]; 1xTMT6plex [N-Term]	0.0049161	0.000160044	0.399	1	1	1	Q9HXY2	Ditrans,polycis-undecaprenyl-diphosphate synthase ((2E,6E)-farnesyl-diphosphate specific) OS=Pseudomonas aeruginosa (strain ATCC 15692 / DSM 22644 / CIP 104116 / JCM 14847 / LMG 12228 / 1C / PRS 101 / PAO1) OX=208964 GN=uppS PE=3 SV=1	Q9HXY2	0	1280.76	8	386.2	352.3	261	346.3	186.6	173.2	234.9	274.6									1	1	1	1	1	1	1	1	386.2	352.3	261	346.3	186.6	173.2
517	FALSE		High	Unambiguous	AALADGSSLENGQCR	1xCarboxymethyl [C14]; 1xTMT6plex [N-Term]	1xCarboxymethyl [C14]; 1xTMT6plex [N-Term]	6.60364e-05	7.60518e-05	0.859	1	1	2	Q9I1N7	Mannose-1-phosphate guanylyltransferase OS=Pseudomonas aeruginosa (strain ATCC 15692 / DSM 22644 / CIP 104116 / JCM 14847 / LMG 12228 / 1C / PRS 101 / PAO1) OX=208964 GN=pslB PE=3 SV=1	Q9I1N7	0	1778.85	15	222.9	200.8	186.6	210.1	203.4	179.2	206.7	207.9									1	1	1	1	1	1	1	1	222.9	200.8	186.6	210.1	203.4	179.2
518	FALSE		High	Unambiguous	AAIAEGLSR	1xTMT6plex [N-Term]	1xTMT6plex [N-Term]	0.0620914	0.00540263	0.12	1	1	1	Q9I4Z7	Probable dna-binding stress protein OS=Pseudomonas aeruginosa (strain ATCC 15692 / DSM 22644 / CIP 104116 / JCM 14847 / LMG 12228 / 1C / PRS 101 / PAO1) OX=208964 GN=PA0962 PE=3 SV=1	Q9I4Z7	0	1116.66	9	291.8	261.1	185.5	241.9	110.7	96.8	147.9	145.9									1	1	1	1	1	1	1	1	291.8	261.1	185.5	241.9	110.7	96.8
520	FALSE		High	Unambiguous	AAIAEQAELIQQLEQYIR	1xTMT6plex [N-Term]	1xTMT6plex [N-Term]	0.0736738	0.00620574	0.1	1	1	1	Q9I6N9	Uncharacterized protein OS=Pseudomonas aeruginosa (strain ATCC 15692 / DSM 22644 / CIP 104116 / JCM 14847 / LMG 12228 / 1C / PRS 101 / PAO1) OX=208964 GN=PA0250 PE=4 SV=1	Q9I6N9	0	2316.28	18	34.4	27.5	30.7	33.3	42.5	35.5	42.1	41									1	1	1	1	1	1	1	1	34.4	27.5	30.7	33.3	42.5	35.5
521	FALSE		High	Unambiguous	AALAERPK	1xTMT6plex [K8]; 1xTMT6plex [N-Term]	1xTMT6plex [K8]; 1xTMT6plex [N-Term]	0.00302519	7.60518e-05	0.451	1	1	1	Q9HVP4	Uncharacterized protein OS=Pseudomonas aeruginosa (strain ATCC 15692 / DSM 22644 / CIP 104116 / JCM 14847 / LMG 12228 / 1C / PRS 101 / PAO1) OX=208964 GN=PA4533 PE=4 SV=1	Q9HVP4	0	1313.83	8	841.2	505.1	380.2	659.3	396.3	360.4	469.1	472.1									1	1	1	1	1	1	1	1	841.2	505.1	380.2	659.3	396.3	360.4
523	FALSE		High	Unambiguous	AALAGLEQGGGK	1xTMT6plex [K12]; 1xTMT6plex [N-Term]	1xTMT6plex [K12]; 1xTMT6plex [N-Term]	2.68332e-05	7.60518e-05	0.955	1	1	1	Q9HYI7	Leucine dehydrogenase OS=Pseudomonas aeruginosa (strain ATCC 15692 / DSM 22644 / CIP 104116 / JCM 14847 / LMG 12228 / 1C / PRS 101 / PAO1) OX=208964 GN=ldh PE=3 SV=1	Q9HYI7	0	1529.91	12	18.5	19	13.8	17.2	18.5	15.1	23.3	19.8									1	1	1	1	1	1	1	1	18.5	19	13.8	17.2	18.5	15.1
524	FALSE		High	Unambiguous	AALAGSPVR	1xTMT6plex [N-Term]	1xTMT6plex [N-Term]	0.0193228	0.0010257	0.251	1	1	1	Q9I3W9	Erythronate-4-phosphate dehydrogenase OS=Pseudomonas aeruginosa (strain ATCC 15692 / DSM 22644 / CIP 104116 / JCM 14847 / LMG 12228 / 1C / PRS 101 / PAO1) OX=208964 GN=pdxB PE=1 SV=1	Q9I3W9	0	1070.65	9	225.2	210.2	135.4	183.6	114.5	93.1	128.3	147.7									1	1	1	1	1	1	1	1	225.2	210.2	135.4	183.6	114.5	93.1
529	FALSE		High	Unambiguous	AALALVER	1xTMT6plex [N-Term]	1xTMT6plex [N-Term]	0.0631696	0.00540263	0.118	1	1	1	Q9I6Q2	Probable transcriptional regulator OS=Pseudomonas aeruginosa (strain ATCC 15692 / DSM 22644 / CIP 104116 / JCM 14847 / LMG 12228 / 1C / PRS 101 / PAO1) OX=208964 GN=PA0236 PE=4 SV=1	Q9I6Q2	0	1071.67	8	143	125.3	94.1	132.9	93.4	76.9	106.1	104.9									1	1	1	1	1	1	1	1	143	125.3	94.1	132.9	93.4	76.9
537	FALSE		High	Unambiguous	AALAWTEQLAR	1xTMT6plex [N-Term]	1xTMT6plex [N-Term]	0.000912524	7.60518e-05	0.579	1	1	1	Q9I6M1	CMD domain-containing protein OS=Pseudomonas aeruginosa (strain ATCC 15692 / DSM 22644 / CIP 104116 / JCM 14847 / LMG 12228 / 1C / PRS 101 / PAO1) OX=208964 GN=PA0269 PE=1 SV=1	Q9I6M1	0	1458.83	11	70.4	72	50.5	57.4	55.8	50	53.5	59.2									1	1	1	1	1	1	1	1	70.4	72	50.5	57.4	55.8	50
538	FALSE		High	Unambiguous	AALDAEEAGADGITVHLR	1xTMT6plex [N-Term]	1xTMT6plex [N-Term]	2.1901e-08	7.60518e-05	1.713	1	1	2	Q9I5G5	Pyridoxine 5'-phosphate synthase OS=Pseudomonas aeruginosa (strain ATCC 15692 / DSM 22644 / CIP 104116 / JCM 14847 / LMG 12228 / 1C / PRS 101 / PAO1) OX=208964 GN=pdxJ PE=3 SV=1	Q9I5G5	0	2038.08	18	255.2	186.4	212.4	289.7	171.8	295.8	312.3	218									1	1	1	1	1	1	1	1	255.2	186.4	212.4	289.7	171.8	295.8
544	FALSE		High	Unambiguous	AALDALPPATSELEGMQR	1xTMT6plex [N-Term]	1xTMT6plex [N-Term]	0.00326007	7.60518e-05	0.443	1	1	1	G3XCZ4	Uncharacterized protein OS=Pseudomonas aeruginosa (strain ATCC 15692 / DSM 22644 / CIP 104116 / JCM 14847 / LMG 12228 / 1C / PRS 101 / PAO1) OX=208964 GN=PA0891 PE=4 SV=1	G3XCZ4	0	2099.1	18	14.9	10.8	14.2	16.1	12.4	16.3	13.5	16.4									1	1	1	1	1	1	1	1	14.9	10.8	14.2	16.1	12.4	16.3
547	FALSE		High	Unambiguous	AAIDAPQAR	1xTMT6plex [N-Term]	1xTMT6plex [N-Term]	0.0857404	0.0069886	0.082	1	1	1	Q9HVB6	Uncharacterized protein OS=Pseudomonas aeruginosa (strain ATCC 15692 / DSM 22644 / CIP 104116 / JCM 14847 / LMG 12228 / 1C / PRS 101 / PAO1) OX=208964 GN=PA4679 PE=4 SV=1	Q9HVB6	0	1141.65	9	213.5	264.6	194.8	247.2	161.4	145.6	188.2	221.5									1	1	1	1	1	1	1	1	213.5	264.6	194.8	247.2	161.4	145.6
550	FALSE		High	Unambiguous	AAIDLEAEK	1xTMT6plex [K9]; 1xTMT6plex [N-Term]	1xTMT6plex [K9]; 1xTMT6plex [N-Term]	0.0205968	0.00109112	0.244	1	1	2	P22567	Amino-acid acetyltransferase OS=Pseudomonas aeruginosa (strain ATCC 15692 / DSM 22644 / CIP 104116 / JCM 14847 / LMG 12228 / 1C / PRS 101 / PAO1) OX=208964 GN=argA PE=1 SV=2	P22567	0	1417.83	9	284.7	275.8	252.6	296.6	285.3	265.8	289.6	312.8									1	1	1	1	1	1	1	1	284.7	275.8	252.6	296.6	285.3	265.8
551	FALSE		High	Unambiguous	AALDLSK	1xTMT6plex [K7]; 1xTMT6plex [N-Term]	1xTMT6plex [K7]; 1xTMT6plex [N-Term]	0.0426575	0.00256959	0.163	1	1	1	P50597	Ribonuclease PH OS=Pseudomonas aeruginosa (strain ATCC 15692 / DSM 22644 / CIP 104116 / JCM 14847 / LMG 12228 / 1C / PRS 101 / PAO1) OX=208964 GN=rph PE=1 SV=2	P50597	0	1175.74	7	585.5	504.4	396.9	490.6	357.7	299.3	401.8	462.5									1	1	1	1	1	1	1	1	585.5	504.4	396.9	490.6	357.7	299.3
552	FALSE		High	Unambiguous	AAIEAAGGK	1xTMT6plex [K9]; 1xTMT6plex [N-Term]	1xTMT6plex [K9]; 1xTMT6plex [N-Term]	0.000555208	7.60518e-05	0.632	1	1	9	Q9HWF4	50S ribosomal protein L15 OS=Pseudomonas aeruginosa (strain ATCC 15692 / DSM 22644 / CIP 104116 / JCM 14847 / LMG 12228 / 1C / PRS 101 / PAO1) OX=208964 GN=rplO PE=3 SV=1	Q9HWF4	0	1245.76	9	2686.5	2599.4	2155.1	2695.7	2369.8	2199.7	2581.6	2680.2									1	1	1	1	1	1	1	1	2686.5	2599.4	2155.1	2695.7	2369.8	2199.7
553	FALSE		High	Unambiguous	AAIEAAGGKFED	1xTMT6plex [K9]; 1xTMT6plex [N-Term]	1xTMT6plex [K9]; 1xTMT6plex [N-Term]	0.0253817	0.00137924	0.221	1	1	1	Q9HWF4	50S ribosomal protein L15 OS=Pseudomonas aeruginosa (strain ATCC 15692 / DSM 22644 / CIP 104116 / JCM 14847 / LMG 12228 / 1C / PRS 101 / PAO1) OX=208964 GN=rplO PE=3 SV=1	Q9HWF4	1	1636.89	12	212.1	173.5	65.3	306.9	121	76.3	70.5	192.5									1	1	1	1	1	1	1	1	212.1	173.5	65.3	306.9	121	76.3
555	FALSE		High	Unambiguous	AAIEAEAQAEGWEALHR	1xTMT6plex [N-Term]	1xTMT6plex [N-Term]	2.276e-06	7.60518e-05	1.218	1	1	1	Q9HUL9	tRNA dimethylallyltransferase OS=Pseudomonas aeruginosa (strain ATCC 15692 / DSM 22644 / CIP 104116 / JCM 14847 / LMG 12228 / 1C / PRS 101 / PAO1) OX=208964 GN=miaA PE=1 SV=1	Q9HUL9	0	2081.06	17	33.2	36.5	39	35.9	55.4	35.2	46.9	44.2									1	1	1	1	1	1	1	1	33.2	36.5	39	35.9	55.4	35.2
560	FALSE		High	Unambiguous	AAIEEAER	1xTMT6plex [N-Term]	1xTMT6plex [N-Term]	0.00656165	0.000160044	0.368	1	1	2	Q9I0K7	Probable acetyl transferase OS=Pseudomonas aeruginosa (strain ATCC 15692 / DSM 22644 / CIP 104116 / JCM 14847 / LMG 12228 / 1C / PRS 101 / PAO1) OX=208964 GN=PA2631 PE=4 SV=1	Q9I0K7	0	1117.61	8	332.6	250	196	267.8	201	175.1	217.7	244.3									1	1	1	1	1	1	1	1	332.6	250	196	267.8	201	175.1
561	FALSE		High	Unambiguous	AALEEDFR	1xTMT6plex [N-Term]	1xTMT6plex [N-Term]	0.0236068	0.00137924	0.229	1	1	1	Q9HZ65	Methylthioribose-1-phosphate isomerase OS=Pseudomonas aeruginosa (strain ATCC 15692 / DSM 22644 / CIP 104116 / JCM 14847 / LMG 12228 / 1C / PRS 101 / PAO1) OX=208964 GN=mtnA PE=3 SV=1	Q9HZ65	0	1179.62	8	855.3	790.1	610.9	786.1	632.4	567.1	681.8	778.3									1	1	1	1	1	1	1	1	855.3	790.1	610.9	786.1	632.4	567.1
565	FALSE		High	Unambiguous	AAIEIDR	1xTMT6plex [N-Term]	1xTMT6plex [N-Term]	0.0901401	0.00732275	0.076	1	1	2	Q9I0A2	50S ribosomal protein L20 OS=Pseudomonas aeruginosa (strain ATCC 15692 / DSM 22644 / CIP 104116 / JCM 14847 / LMG 12228 / 1C / PRS 101 / PAO1) OX=208964 GN=rplT PE=3 SV=1	Q9I0A2	0	1016.59	7	743.5	625.1	580.1	731	543.8	472.2	635.3	612.2									1	1	1	1	1	1	1	1	743.5	625.1	580.1	731	543.8	472.2
566	FALSE		High	Unambiguous	AALELLEAR	1xTMT6plex [N-Term]	1xTMT6plex [N-Term]	0.00286016	7.60518e-05	0.457	1	1	1	Q9I508	Arsenate reductase OS=Pseudomonas aeruginosa (strain ATCC 15692 / DSM 22644 / CIP 104116 / JCM 14847 / LMG 12228 / 1C / PRS 101 / PAO1) OX=208964 GN=PA0950 PE=3 SV=1	Q9I508	0	1214.73	9	63	53.7	34.6	49	34.8	33.5	37.2	49.2									1	1	1	1	1	1	1	1	63	53.7	34.6	49	34.8	33.5
567	FALSE		High	Unambiguous	AAIELPPAEKPSR	1xTMT6plex [K10]; 1xTMT6plex [N-Term]	1xTMT6plex [K10]; 1xTMT6plex [N-Term]	0.0142795	0.000397824	0.284	1	1	1	Q9HVT2	Alpha-2-macroglobulin homolog OS=Pseudomonas aeruginosa (strain ATCC 15692 / DSM 22644 / CIP 104116 / JCM 14847 / LMG 12228 / 1C / PRS 101 / PAO1) OX=208964 GN=PA4489 PE=3 SV=1	Q9HVT2	0	1837.09	13	25.6	31.4	30.9	29.3	45.1	42.9	43.8	35.5									1	1	1	1	1	1	1	1	25.6	31.4	30.9	29.3	45.1	42.9
568	FALSE		High	Unambiguous	AALENFR	1xTMT6plex [N-Term]	1xTMT6plex [N-Term]	0.0244787	0.00137924	0.225	1	1	1	Q9I616	Probable biotin biosynthesis protein bioH OS=Pseudomonas aeruginosa (strain ATCC 15692 / DSM 22644 / CIP 104116 / JCM 14847 / LMG 12228 / 1C / PRS 101 / PAO1) OX=208964 GN=PA0502 PE=4 SV=1	Q9I616	0	1049.59	7	131.2	148.3	101.6	128.4	81	74.1	89.3	110.2									1	1	1	1	1	1	1	1	131.2	148.3	101.6	128.4	81	74.1
569	FALSE		High	Unambiguous	AALENPDGK	1xTMT6plex [K9]; 1xTMT6plex [N-Term]	1xTMT6plex [K9]; 1xTMT6plex [N-Term]	0.00326007	7.60518e-05	0.443	1	1	1	Q9HW28	Probable Resistance-Nodulation-Cell Division (RND) efflux membrane fusion protein OS=Pseudomonas aeruginosa (strain ATCC 15692 / DSM 22644 / CIP 104116 / JCM 14847 / LMG 12228 / 1C / PRS 101 / PAO1) OX=208964 GN=PA4374 PE=3 SV=1	Q9HW28	0	1372.78	9	28.6	55.9	66.4	44.4	72.4	68.9	76.4	68.3									1	1	1	1	1	1	1	1	28.6	55.9	66.4	44.4	72.4	68.9
577	FALSE		High	Unambiguous	AAIETGVATLPYPK	1xTMT6plex [K14]; 1xTMT6plex [N-Term]	1xTMT6plex [K14]; 1xTMT6plex [N-Term]	0.000639052	7.60518e-05	0.617	1	1	4	Q9HUD3	Malic enzyme OS=Pseudomonas aeruginosa (strain ATCC 15692 / DSM 22644 / CIP 104116 / JCM 14847 / LMG 12228 / 1C / PRS 101 / PAO1) OX=208964 GN=PA5046 PE=3 SV=1	Q9HUD3	0	1889.11	14	1946	1634.9	1446.6	1736.3	1602.7	1488	1665.4	1959.3									1	1	1	1	1	1	1	1	1946	1634.9	1446.6	1736.3	1602.7	1488
578	FALSE		High	Unambiguous	AALEVEDADYR	1xTMT6plex [N-Term]	1xTMT6plex [N-Term]	0.00019789	7.60518e-05	0.742	1	1	1	Q9HZS0	Uncharacterized protein OS=Pseudomonas aeruginosa (strain ATCC 15692 / DSM 22644 / CIP 104116 / JCM 14847 / LMG 12228 / 1C / PRS 101 / PAO1) OX=208964 GN=PA2927 PE=4 SV=1	Q9HZS0	0	1480.75	11	17.6	24.2	18.5	20	26.9	26.1	28.6	30.3									1	1	1	1	1	1	1	1	17.6	24.2	18.5	20	26.9	26.1
579	FALSE		High	Unambiguous	AAIEVHDIGLEAVK	1xTMT6plex [K14]; 1xTMT6plex [N-Term]	1xTMT6plex [K14]; 1xTMT6plex [N-Term]	8.6682e-05	7.60518e-05	0.83	1	1	4	Q9I2Q7	Sulfite reductase OS=Pseudomonas aeruginosa (strain ATCC 15692 / DSM 22644 / CIP 104116 / JCM 14847 / LMG 12228 / 1C / PRS 101 / PAO1) OX=208964 GN=cysI PE=4 SV=1	Q9I2Q7	0	1923.13	14	1295.4	1144.2	1039.4	1287.7	1261.7	1141	1220.1	1347.6									1	1	1	1	1	1	1	1	1295.4	1144.2	1039.4	1287.7	1261.7	1141
580	FALSE		High	Unambiguous	AALEWSDAGIHR	1xTMT6plex [N-Term]	1xTMT6plex [N-Term]	1.35289e-05	7.60518e-05	1.028	1	1	2	Q9I4K8	Probable oxidoreductase OS=Pseudomonas aeruginosa (strain ATCC 15692 / DSM 22644 / CIP 104116 / JCM 14847 / LMG 12228 / 1C / PRS 101 / PAO1) OX=208964 GN=PA1127 PE=4 SV=1	Q9I4K8	0	1554.82	12	478.3	431.7	369.6	455.1	282	221	366.3	336.3									1	1	1	1	1	1	1	1	478.3	431.7	369.6	455.1	282	221
582	FALSE		High	Unambiguous	AALGEAFEQR	1xTMT6plex [N-Term]	1xTMT6plex [N-Term]	0.00375049	7.60518e-05	0.428	1	1	1	Q9HTW9	Probable FAD-dependent monooxygenase OS=Pseudomonas aeruginosa (strain ATCC 15692 / DSM 22644 / CIP 104116 / JCM 14847 / LMG 12228 / 1C / PRS 101 / PAO1) OX=208964 GN=PA5221 PE=3 SV=1	Q9HTW9	0	1320.71	10	92.1	103.3	95.6	113.8	103.6	80.1	96.6	113.2									1	1	1	1	1	1	1	1	92.1	103.3	95.6	113.8	103.6	80.1
585	FALSE		High	Unambiguous	AALGGFMPVR	1xTMT6plex [N-Term]	1xTMT6plex [N-Term]	0.000947385	7.60518e-05	0.575	1	1	2	Q59637	Pyruvate dehydrogenase E1 component OS=Pseudomonas aeruginosa (strain ATCC 15692 / DSM 22644 / CIP 104116 / JCM 14847 / LMG 12228 / 1C / PRS 101 / PAO1) OX=208964 GN=aceE PE=3 SV=2	Q59637	0	1247.71	10	252.5	323.4	222.8	287.5	121.6	112.7	196.3	145									1	1	1	1	1	1	1	1	252.5	323.4	222.8	287.5	121.6	112.7
586	FALSE		High	Unambiguous	AALGGFMPVR	1xOxidation [M7]; 1xTMT6plex [N-Term]	1xOxidation [M7]; 1xTMT6plex [N-Term]	0.0637151	0.00545889	0.117	1	1	1	Q59637	Pyruvate dehydrogenase E1 component OS=Pseudomonas aeruginosa (strain ATCC 15692 / DSM 22644 / CIP 104116 / JCM 14847 / LMG 12228 / 1C / PRS 101 / PAO1) OX=208964 GN=aceE PE=3 SV=2	Q59637	0	1263.71	10	143.5	185.3	130.1	140.3	91.2	67.7	110.9	84.3									1	1	1	1	1	1	1	1	143.5	185.3	130.1	140.3	91.2	67.7
588	FALSE		High	Unambiguous	AALGLDAK	1xTMT6plex [K8]; 1xTMT6plex [N-Term]	1xTMT6plex [K8]; 1xTMT6plex [N-Term]	0.0142795	0.000397824	0.284	1	1	3	Q9I1F5	Probable glyceraldehyde-3-phosphate dehydrogenase OS=Pseudomonas aeruginosa (strain ATCC 15692 / DSM 22644 / CIP 104116 / JCM 14847 / LMG 12228 / 1C / PRS 101 / PAO1) OX=208964 GN=PA2323 PE=4 SV=1	Q9I1F5	0	1216.77	8	949.3	988	655.8	895.1	615.1	566.1	684.6	852.6									1	1	1	1	1	1	1	1	949.3	988	655.8	895.1	615.1	566.1
589	FALSE		High	Unambiguous	AALGIIVQR	1xTMT6plex [N-Term]	1xTMT6plex [N-Term]	0.00218058	7.60518e-05	0.486	1	1	1	G3XD36	Phosphoenolpyruvate--protein phosphotransferase OS=Pseudomonas aeruginosa (strain ATCC 15692 / DSM 22644 / CIP 104116 / JCM 14847 / LMG 12228 / 1C / PRS 101 / PAO1) OX=208964 GN=ptsP PE=3 SV=1	G3XD36	0	1169.76	9	142.5	205	152.9	135.7	97.5	110.4	150.1	158.1									1	1	1	1	1	1	1	1	142.5	205	152.9	135.7	97.5	110.4
597	FALSE		High	Unambiguous	AAIGVAALPK	1xTMT6plex [K10]; 1xTMT6plex [N-Term]	1xTMT6plex [K10]; 1xTMT6plex [N-Term]	0.000254922	7.60518e-05	0.715	1	1	4	Q9HTL9	Uncharacterized protein OS=Pseudomonas aeruginosa (strain ATCC 15692 / DSM 22644 / CIP 104116 / JCM 14847 / LMG 12228 / 1C / PRS 101 / PAO1) OX=208964 GN=PA5339 PE=3 SV=1	Q9HTL9	0	1368.9	10	2059.2	2162.2	1699.3	1807.3	1747.9	1454	1803.1	2345.2									1	1	1	1	1	1	1	1	2059.2	2162.2	1699.3	1807.3	1747.9	1454
599	FALSE		High	Unambiguous	AALGVLR	1xTMT6plex [N-Term]	1xTMT6plex [N-Term]	0.0901401	0.00732275	0.076	1	1	1	Q9I7B8	Glycine--tRNA ligase beta subunit OS=Pseudomonas aeruginosa (strain ATCC 15692 / DSM 22644 / CIP 104116 / JCM 14847 / LMG 12228 / 1C / PRS 101 / PAO1) OX=208964 GN=glyS PE=3 SV=1	Q9I7B8	0	928.614	7	448.6	505.3	372.1	416.3	299.7	302.4	380.4	329.9									1	1	1	1	1	1	1	1	448.6	505.3	372.1	416.3	299.7	302.4
600	FALSE		High	Unambiguous	AALGWEHAPFEIPAQIYAEWDAK	1xTMT6plex [K23]; 1xTMT6plex [N-Term]	1xTMT6plex [K23]; 1xTMT6plex [N-Term]	0.0971162	0.0080783	0.067	1	1	1	Q9I5Y8	Transketolase OS=Pseudomonas aeruginosa (strain ATCC 15692 / DSM 22644 / CIP 104116 / JCM 14847 / LMG 12228 / 1C / PRS 101 / PAO1) OX=208964 GN=tktA PE=1 SV=1	Q9I5Y8	0	3071.6	23	734.3	594.6	530.3	646.3	736.6	603.2	670.3	700.4									1	1	1	1	1	1	1	1	734.3	594.6	530.3	646.3	736.6	603.2
601	FALSE		High	Unambiguous	AAIHEAADTLK	1xTMT6plex [K11]; 1xTMT6plex [N-Term]	1xTMT6plex [K11]; 1xTMT6plex [N-Term]	0.00435469	7.60518e-05	0.412	1	1	1	Q9I2L6	Probable oxidoreductase OS=Pseudomonas aeruginosa (strain ATCC 15692 / DSM 22644 / CIP 104116 / JCM 14847 / LMG 12228 / 1C / PRS 101 / PAO1) OX=208964 GN=PA1881 PE=4 SV=1	Q9I2L6	0	1597.93	11	155.8	128.1	119.1	118.9	125.6	134.2	145.7	141.9									1	1	1	1	1	1	1	1	155.8	128.1	119.1	118.9	125.6	134.2
618	FALSE		High	Unambiguous	AALNEELEK	1xTMT6plex [K9]; 1xTMT6plex [N-Term]	1xTMT6plex [K9]; 1xTMT6plex [N-Term]	0.000482359	7.60518e-05	0.647	1	1	2	Q9I5U9	AAA_PrkA domain-containing protein OS=Pseudomonas aeruginosa (strain ATCC 15692 / DSM 22644 / CIP 104116 / JCM 14847 / LMG 12228 / 1C / PRS 101 / PAO1) OX=208964 GN=PA0588 PE=4 SV=1	Q9I5U9	0	1474.85	9	425.7	422.8	335.1	335.7	408.7	366.7	478.5	456.4									1	1	1	1	1	1	1	1	425.7	422.8	335.1	335.7	408.7	366.7
619	FALSE		High	Unambiguous	AALNEELEK	1xDeamidated [N4]; 1xTMT6plex [K9]; 1xTMT6plex [N-Term]	1xDeamidated [N4]; 1xTMT6plex [K9]; 1xTMT6plex [N-Term]	0.000807836	7.60518e-05	0.592	1	1	2	Q9I5U9	AAA_PrkA domain-containing protein OS=Pseudomonas aeruginosa (strain ATCC 15692 / DSM 22644 / CIP 104116 / JCM 14847 / LMG 12228 / 1C / PRS 101 / PAO1) OX=208964 GN=PA0588 PE=4 SV=1	Q9I5U9	0	1475.84	9	195.3	195.7	156.4	181.5	186.6	201.6	205.8	221.9									1	1	1	1	1	1	1	1	195.3	195.7	156.4	181.5	186.6	201.6
623	FALSE		High	Unambiguous	AALNSLVR	1xTMT6plex [N-Term]	1xTMT6plex [N-Term]	0.0170006	0.000631606	0.265	1	1	1	Q9HWU9	Probable dehydrogenase OS=Pseudomonas aeruginosa (strain ATCC 15692 / DSM 22644 / CIP 104116 / JCM 14847 / LMG 12228 / 1C / PRS 101 / PAO1) OX=208964 GN=PA4079 PE=1 SV=1	Q9HWU9	0	1072.67	8	162.8	165.7	112.9	159.3	81	89.8	118.6	117.6									1	1	1	1	1	1	1	1	162.8	165.7	112.9	159.3	81	89.8
629	FALSE		High	Unambiguous	AALPLLR	1xTMT6plex [N-Term]	1xTMT6plex [N-Term]	0.117139	0.00975432	0.044	1	1	1	Q9I0A4	Phenylalanine--tRNA ligase beta subunit OS=Pseudomonas aeruginosa (strain ATCC 15692 / DSM 22644 / CIP 104116 / JCM 14847 / LMG 12228 / 1C / PRS 101 / PAO1) OX=208964 GN=pheT PE=1 SV=1	Q9I0A4	0	982.661	7	288.7	369.7	251	296.4	210.3	214.6	249.5	199.1									1	1	1	1	1	1	1	1	288.7	369.7	251	296.4	210.3	214.6
637	FALSE		High	Unambiguous	AALQLAQGGHK	1xTMT6plex [K11]; 1xTMT6plex [N-Term]	1xTMT6plex [K11]; 1xTMT6plex [N-Term]	2.78592e-05	7.60518e-05	0.951	1	1	3	Q9I3D5	Succinate dehydrogenase flavoprotein subunit OS=Pseudomonas aeruginosa (strain ATCC 15692 / DSM 22644 / CIP 104116 / JCM 14847 / LMG 12228 / 1C / PRS 101 / PAO1) OX=208964 GN=sdhA PE=3 SV=1	Q9I3D5	0	1551.94	11	644.2	1005.5	854.5	819.7	930.5	865.3	996.7	951									1	1	1	1	1	1	1	1	644.2	1005.5	854.5	819.7	930.5	865.3
652	FALSE		High	Unambiguous	AALSAVVADAR	1xTMT6plex [N-Term]	1xTMT6plex [N-Term]	0.000571047	7.60518e-05	0.629	1	1	5	Q9HWC7	50S ribosomal protein L10 OS=Pseudomonas aeruginosa (strain ATCC 15692 / DSM 22644 / CIP 104116 / JCM 14847 / LMG 12228 / 1C / PRS 101 / PAO1) OX=208964 GN=rplJ PE=3 SV=1	Q9HWC7	0	1272.75	11	493.2	420.8	334.6	487.6	296.6	314.7	352.7	368.6									1	1	1	1	1	1	1	1	493.2	420.8	334.6	487.6	296.6	314.7
658	FALSE		High	Unambiguous	AAISSYEGQVNEPDPAVLEK	1xTMT6plex [K20]; 1xTMT6plex [N-Term]	1xTMT6plex [K20]; 1xTMT6plex [N-Term]	1.93232e-05	7.60518e-05	0.99	1	1	2	Q9I5G7	Signal peptidase I OS=Pseudomonas aeruginosa (strain ATCC 15692 / DSM 22644 / CIP 104116 / JCM 14847 / LMG 12228 / 1C / PRS 101 / PAO1) OX=208964 GN=lepB PE=3 SV=1	Q9I5G7	0	2575.37	20	25.3	47.2	52.4	48.7	75.5	85	67.8	68.9									1	1	1	1	1	1	1	1	25.3	47.2	52.4	48.7	75.5	85
665	FALSE		High	Unambiguous	AALVGAK	1xTMT6plex [K7]; 1xTMT6plex [N-Term]	1xTMT6plex [K7]; 1xTMT6plex [N-Term]	0.0221526	0.0011674	0.236	1	1	5	Q51561	DNA-directed RNA polymerase subunit beta OS=Pseudomonas aeruginosa (strain ATCC 15692 / DSM 22644 / CIP 104116 / JCM 14847 / LMG 12228 / 1C / PRS 101 / PAO1) OX=208964 GN=rpoB PE=3 SV=2	Q51561	0	1087.72	7	1823.5	1573.1	1223.1	1741.9	1060	1007.7	1274.6	1376.7									1	1	1	1	1	1	1	1	1823.5	1573.1	1223.1	1741.9	1060	1007.7
667	FALSE		High	Unambiguous	AAIVPSQTHVAPPPPVAPPPAPVQPVSAAPVVVPR	1xTMT6plex [N-Term]	1xTMT6plex [N-Term]	0.00241698	7.60518e-05	0.475	1	1	2	Q9I7C5	Chromosomal replication initiator protein DnaA OS=Pseudomonas aeruginosa (strain ATCC 15692 / DSM 22644 / CIP 104116 / JCM 14847 / LMG 12228 / 1C / PRS 101 / PAO1) OX=208964 GN=dnaA PE=3 SV=1	Q9I7C5	0	3640.09	35	2.2	4.1	4.7	4.3	4	1.6	4.6	4.7									1	1	1	1	1	1	1	1	2.2	4.1	4.7	4.3	4	1.6
668	FALSE		High	Unambiguous	AAIVPSQTHVAPPPPVAPPPAPVQPVSAAPVVVPR	1xDeamidated [Q]; 1xTMT6plex [N-Term]	1xDeamidated [Q7; Q24]; 1xTMT6plex [N-Term]	0.000491491	7.60518e-05	0.645	1	1	2	Q9I7C5	Chromosomal replication initiator protein DnaA OS=Pseudomonas aeruginosa (strain ATCC 15692 / DSM 22644 / CIP 104116 / JCM 14847 / LMG 12228 / 1C / PRS 101 / PAO1) OX=208964 GN=dnaA PE=3 SV=1	Q9I7C5	0	3641.08	35	21.3	19.3	21	19.7	25.1	32.6	29.6	29.3									1	1	1	1	1	1	1	1	21.3	19.3	21	19.7	25.1	32.6
679	FALSE		High	Unambiguous	AAMEENMADAAQAPSER	1xTMT6plex [N-Term]	1xTMT6plex [N-Term]	0.000565718	7.60518e-05	0.63	1	1	1	Q9I0C6	Probable FMN oxidoreductase OS=Pseudomonas aeruginosa (strain ATCC 15692 / DSM 22644 / CIP 104116 / JCM 14847 / LMG 12228 / 1C / PRS 101 / PAO1) OX=208964 GN=PA2716 PE=4 SV=1	Q9I0C6	0	2020.93	17	23.4	19.3	15.2	22	26.1	24.9	19.6	22.3									1	1	1	1	1	1	1	1	23.4	19.3	15.2	22	26.1	24.9
686	FALSE		High	Unambiguous	AAMGYTGSADIQQMR	1xTMT6plex [N-Term]	1xTMT6plex [N-Term]	6.41448e-07	7.60518e-05	1.353	1	1	1	Q9HXM5	Inosine-5'-monophosphate dehydrogenase OS=Pseudomonas aeruginosa (strain ATCC 15692 / DSM 22644 / CIP 104116 / JCM 14847 / LMG 12228 / 1C / PRS 101 / PAO1) OX=208964 GN=guaB PE=1 SV=1	Q9HXM5	0	1828.89	15	68.7	55.2	43	62.5	42.1	34.2	49	68.4									1	1	1	1	1	1	1	1	68.7	55.2	43	62.5	42.1	34.2
710	FALSE		High	Unambiguous	AAMQDGAR	1xTMT6plex [N-Term]	1xTMT6plex [N-Term]	0.035716	0.00218937	0.183	1	1	3	Q9HVY6	Probable cytochrome c1 OS=Pseudomonas aeruginosa (strain ATCC 15692 / DSM 22644 / CIP 104116 / JCM 14847 / LMG 12228 / 1C / PRS 101 / PAO1) OX=208964 GN=PA4429 PE=4 SV=1	Q9HVY6	0	1048.54	8	149.3	275.7	284.9	246.2	278.9	265.8	314.7	281.5									1	1	1	1	1	1	1	1	149.3	275.7	284.9	246.2	278.9	265.8
722	FALSE		High	Unambiguous	AANALIANNQGR	1xTMT6plex [N-Term]	1xTMT6plex [N-Term]	4.75546e-05	7.60518e-05	0.894	1	1	1	G3XD04	DNA helicase OS=Pseudomonas aeruginosa (strain ATCC 15692 / DSM 22644 / CIP 104116 / JCM 14847 / LMG 12228 / 1C / PRS 101 / PAO1) OX=208964 GN=uvrD PE=3 SV=1	G3XD04	0	1441.81	12	37	42	36.8	46.6	33.4	36.9	35.9	42.2									1	1	1	1	1	1	1	1	37	42	36.8	46.6	33.4	36.9
735	FALSE		High	Unambiguous	AANGEITVDGLK	1xDeamidated [N3]; 1xTMT6plex [K12]; 1xTMT6plex [N-Term]	1xDeamidated [N3]; 1xTMT6plex [K12]; 1xTMT6plex [N-Term]	3.86868e-05	7.60518e-05	0.916	1	1	1	Q9K3C5	B-type flagellar hook-associated protein 2 OS=Pseudomonas aeruginosa (strain ATCC 15692 / DSM 22644 / CIP 104116 / JCM 14847 / LMG 12228 / 1C / PRS 101 / PAO1) OX=208964 GN=fliD PE=1 SV=1	Q9K3C5	0	1646.94	12	320.4	279.5	220.3	276.7	318.9	280.6	337.2	322.1									1	1	1	1	1	1	1	1	320.4	279.5	220.3	276.7	318.9	280.6
745	FALSE		High	Unambiguous	AANGYPNVPR	1xDeamidated [N3]; 1xTMT6plex [N-Term]	1xDeamidated [N3]; 1xTMT6plex [N-Term]	0.00554932	0.000160044	0.386	1	1	1	Q9I5A0	Probable oxidoreductase OS=Pseudomonas aeruginosa (strain ATCC 15692 / DSM 22644 / CIP 104116 / JCM 14847 / LMG 12228 / 1C / PRS 101 / PAO1) OX=208964 GN=PA0840 PE=4 SV=1	Q9I5A0	0	1288.68	10	113.9	98.9	71.9	78.7	67.5	54.5	66.7	75.6									1	1	1	1	1	1	1	1	113.9	98.9	71.9	78.7	67.5	54.5
755	FALSE		High	Unambiguous	AANQPLVASPLVFASEAEIR	1xTMT6plex [N-Term]	1xTMT6plex [N-Term]	0.000929791	7.60518e-05	0.577	1	1	1	Q9I502	Proline--tRNA ligase OS=Pseudomonas aeruginosa (strain ATCC 15692 / DSM 22644 / CIP 104116 / JCM 14847 / LMG 12228 / 1C / PRS 101 / PAO1) OX=208964 GN=proS PE=1 SV=1	Q9I502	0	2312.28	20	29.4	27.3	29.5	31.4	32.1	30.7	32.4	30.3									1	1	1	1	1	1	1	1	29.4	27.3	29.5	31.4	32.1	30.7
774	FALSE		High	Unambiguous	AANVALEK	1xTMT6plex [K8]; 1xTMT6plex [N-Term]	1xTMT6plex [K8]; 1xTMT6plex [N-Term]	0.0317948	0.00191933	0.196	1	1	1	Q9HZA7	Acetyl-coenzyme A carboxylase carboxyl transferase subunit beta OS=Pseudomonas aeruginosa (strain ATCC 15692 / DSM 22644 / CIP 104116 / JCM 14847 / LMG 12228 / 1C / PRS 101 / PAO1) OX=208964 GN=accD PE=1 SV=1	Q9HZA7	0	1273.79	8	39.6	37.5	25.3	33.4	42.9	39.1	37	40.1									1	1	1	1	1	1	1	1	39.6	37.5	25.3	33.4	42.9	39.1
783	FALSE		High	Unambiguous	AANYPLTEEDMER	1xTMT6plex [N-Term]	1xTMT6plex [N-Term]	3.16059e-06	7.60518e-05	1.183	1	1	2	Q9I2X0	Putative phosphoenolpyruvate synthase regulatory protein OS=Pseudomonas aeruginosa (strain ATCC 15692 / DSM 22644 / CIP 104116 / JCM 14847 / LMG 12228 / 1C / PRS 101 / PAO1) OX=208964 GN=PA1769 PE=3 SV=1	Q9I2X0	0	1767.84	13	111.7	93.4	78.7	91.6	103.1	82	103.2	109.3									1	1	1	1	1	1	1	1	111.7	93.4	78.7	91.6	103.1	82
784	FALSE		High	Unambiguous	AANYPLTEEDMER	1xOxidation [M11]; 1xTMT6plex [N-Term]	1xOxidation [M11]; 1xTMT6plex [N-Term]	0.00172556	7.60518e-05	0.511	1	1	1	Q9I2X0	Putative phosphoenolpyruvate synthase regulatory protein OS=Pseudomonas aeruginosa (strain ATCC 15692 / DSM 22644 / CIP 104116 / JCM 14847 / LMG 12228 / 1C / PRS 101 / PAO1) OX=208964 GN=PA1769 PE=3 SV=1	Q9I2X0	0	1783.84	13	11.9	16.8	12.2	13.7	14	17.7	13.6	13.7									1	1	1	1	1	1	1	1	11.9	16.8	12.2	13.7	14	17.7
786	FALSE		High	Unambiguous	AAPAAAQAVAQGHDK	1xTMT6plex [K15]; 1xTMT6plex [N-Term]	1xTMT6plex [K15]; 1xTMT6plex [N-Term]	3.43577e-08	7.60518e-05	1.665	1	1	2	Q9I4I2	Ribonucleoside-diphosphate reductase subunit beta OS=Pseudomonas aeruginosa (strain ATCC 15692 / DSM 22644 / CIP 104116 / JCM 14847 / LMG 12228 / 1C / PRS 101 / PAO1) OX=208964 GN=nrdB PE=3 SV=1	Q9I4I2	0	1864.04	15	512.7	401	356.1	502.9	331.3	341	440.9	424.1									1	1	1	1	1	1	1	1	512.7	401	356.1	502.9	331.3	341
788	FALSE		High	Unambiguous	AAPAALSADAEAR	1xTMT6plex [N-Term]	1xTMT6plex [N-Term]	8.6682e-05	7.60518e-05	0.83	1	1	2	Q9HYF3	UPF0502 protein PA3453 OS=Pseudomonas aeruginosa (strain ATCC 15692 / DSM 22644 / CIP 104116 / JCM 14847 / LMG 12228 / 1C / PRS 101 / PAO1) OX=208964 GN=PA3453 PE=3 SV=1	Q9HYF3	0	1442.78	13	129.1	109.4	68.4	115.4	78.4	66.9	87.7	83.6									1	1	1	1	1	1	1	1	129.1	109.4	68.4	115.4	78.4	66.9
789	FALSE		High	Unambiguous	AAPAGLESAVFDDDGR	1xTMT6plex [N-Term]	1xTMT6plex [N-Term]	0.000201637	7.60518e-05	0.74	1	1	1	Q9I650	Virginiamycin B lyase OS=Pseudomonas aeruginosa (strain ATCC 15692 / DSM 22644 / CIP 104116 / JCM 14847 / LMG 12228 / 1C / PRS 101 / PAO1) OX=208964 GN=PA0468 PE=3 SV=1	Q9I650	0	1819.9	16	223.7	142	118.3	183.4	156.5	168.3	165.7	189.7									1	1	1	1	1	1	1	1	223.7	142	118.3	183.4	156.5	168.3
791	FALSE		High	Unambiguous	AAPAPEPVADVCSDSDNDGVCDNVDK	2xCarboxymethyl [C12; C21]; 1xTMT6plex [K26]; 1xTMT6plex [N-Term]	2xCarboxymethyl [C12; C21]; 1xTMT6plex [K26]; 1xTMT6plex [N-Term]	1.37141e-06	7.60518e-05	1.272	1	1	1	P13794	Outer membrane porin F OS=Pseudomonas aeruginosa (strain ATCC 15692 / DSM 22644 / CIP 104116 / JCM 14847 / LMG 12228 / 1C / PRS 101 / PAO1) OX=208964 GN=oprF PE=1 SV=1	P13794	0	3177.42	26	7.9	16.7	15.5	12.7	20	22.7	18.5	19.8									1	1	1	1	1	1	1	1	7.9	16.7	15.5	12.7	20	22.7
793	FALSE		High	Unambiguous	AAPDEEEQR	1xTMT6plex [N-Term]	1xTMT6plex [N-Term]	0.0397402	0.00256959	0.171	1	1	1	Q9HXN5	Phosphoenolpyruvate--protein phosphotransferase OS=Pseudomonas aeruginosa (strain ATCC 15692 / DSM 22644 / CIP 104116 / JCM 14847 / LMG 12228 / 1C / PRS 101 / PAO1) OX=208964 GN=PA3760 PE=3 SV=1	Q9HXN5	0	1273.62	9	90.5	125	112.8	92.4	185.7	159.7	149.6	160.3									1	1	1	1	1	1	1	1	90.5	125	112.8	92.4	185.7	159.7
802	FALSE		High	Unambiguous	AAPIQQR	1xTMT6plex [N-Term]	1xTMT6plex [N-Term]	0.0879157	0.00728874	0.079	1	1	2	Q9I0J6	NADH-quinone oxidoreductase subunit G OS=Pseudomonas aeruginosa (strain ATCC 15692 / DSM 22644 / CIP 104116 / JCM 14847 / LMG 12228 / 1C / PRS 101 / PAO1) OX=208964 GN=nuoG PE=3 SV=1	Q9I0J6	0	1012.61	7	370.3	440.8	425.6	383.4	354.7	286.2	418.3	367.7									1	1	1	1	1	1	1	1	370.3	440.8	425.6	383.4	354.7	286.2
805	FALSE		High	Unambiguous	AAPSERPQDSDYQLSQALSLLK	1xTMT6plex [K22]; 1xTMT6plex [N-Term]	1xTMT6plex [K22]; 1xTMT6plex [N-Term]	3.14431e-07	7.60518e-05	1.429	1	1	1	Q9HU50	Probable carboxyl-terminal protease OS=Pseudomonas aeruginosa (strain ATCC 15692 / DSM 22644 / CIP 104116 / JCM 14847 / LMG 12228 / 1C / PRS 101 / PAO1) OX=208964 GN=PA5134 PE=3 SV=1	Q9HU50	0	2875.56	22	28.6	38.6	40.2	45.4	50.3	51.9	56.5	47									1	1	1	1	1	1	1	1	28.6	38.6	40.2	45.4	50.3	51.9
810	FALSE		High	Unambiguous	AAPTPGDYQELLEK	1xTMT6plex [K14]; 1xTMT6plex [N-Term]	1xTMT6plex [K14]; 1xTMT6plex [N-Term]	0.0085903	0.000160044	0.339	1	1	2	Q9HUM7	Ribonuclease R OS=Pseudomonas aeruginosa (strain ATCC 15692 / DSM 22644 / CIP 104116 / JCM 14847 / LMG 12228 / 1C / PRS 101 / PAO1) OX=208964 GN=rnr PE=3 SV=1	Q9HUM7	0	1990.09	14	532.9	553.1	457.9	614.7	549	590.6	618.4	632.6									1	1	1	1	1	1	1	1	532.9	553.1	457.9	614.7	549	590.6
817	FALSE		High	Unambiguous	AAQAELER	1xTMT6plex [N-Term]	1xTMT6plex [N-Term]	0.0258452	0.00145343	0.219	1	1	1	Q9HXJ1	Co-chaperone protein HscB homolog OS=Pseudomonas aeruginosa (strain ATCC 15692 / DSM 22644 / CIP 104116 / JCM 14847 / LMG 12228 / 1C / PRS 101 / PAO1) OX=208964 GN=hscB PE=3 SV=1	Q9HXJ1	0	1116.62	8	45	38.1	25.8	36.1	28.6	28.7	26.7	36.4									1	1	1	1	1	1	1	1	45	38.1	25.8	36.1	28.6	28.7
818	FALSE		High	Unambiguous	AAQAEPDEDVLVDAR	1xTMT6plex [N-Term]	1xTMT6plex [N-Term]	2.08292e-05	7.60518e-05	0.982	1	1	2	Q9HWZ2	FecR domain-containing protein OS=Pseudomonas aeruginosa (strain ATCC 15692 / DSM 22644 / CIP 104116 / JCM 14847 / LMG 12228 / 1C / PRS 101 / PAO1) OX=208964 GN=PA4035 PE=4 SV=1	Q9HWZ2	0	1827.93	15	190.6	152.3	136.8	187.1	179.9	187.7	189.8	199.3									1	1	1	1	1	1	1	1	190.6	152.3	136.8	187.1	179.9	187.7
823	FALSE		High	Unambiguous	AAQAPER	1xTMT6plex [N-Term]	1xTMT6plex [N-Term]	0.0901401	0.00732275	0.076	1	1	1	Q9HZN8	Thymidylate kinase OS=Pseudomonas aeruginosa (strain ATCC 15692 / DSM 22644 / CIP 104116 / JCM 14847 / LMG 12228 / 1C / PRS 101 / PAO1) OX=208964 GN=tmk PE=1 SV=1	Q9HZN8	0	971.547	7	35.7	31.8	31	36.5	34.2	38	40.4	44.3									1	1	1	1	1	1	1	1	35.7	31.8	31	36.5	34.2	38
825	FALSE		High	Unambiguous	AAQAQASSDAQLLR	1xTMT6plex [N-Term]	1xTMT6plex [N-Term]	8.74196e-07	7.60518e-05	1.32	1	1	1	Q9HTM5	Uncharacterized protein OS=Pseudomonas aeruginosa (strain ATCC 15692 / DSM 22644 / CIP 104116 / JCM 14847 / LMG 12228 / 1C / PRS 101 / PAO1) OX=208964 GN=PA5330 PE=4 SV=1	Q9HTM5	0	1658.9	14	237.5	139.7	115	200.2	122.9	110.2	135.3	147.5									1	1	1	1	1	1	1	1	237.5	139.7	115	200.2	122.9	110.2
841	FALSE		High	Unambiguous	AAQEAIDTWQGEQPA	1xTMT6plex [N-Term]	1xTMT6plex [N-Term]	1.95878e-06	7.60518e-05	1.234	1	1	2	Q9HVT5	CMD domain-containing protein OS=Pseudomonas aeruginosa (strain ATCC 15692 / DSM 22644 / CIP 104116 / JCM 14847 / LMG 12228 / 1C / PRS 101 / PAO1) OX=208964 GN=PA4486 PE=4 SV=1	Q9HVT5	0	1843.9	15	181.4	161	131.8	163.9	177.3	179.8	179.1	208.1									1	1	1	1	1	1	1	1	181.4	161	131.8	163.9	177.3	179.8
844	FALSE		High	Unambiguous	AAQELAVEPK	1xTMT6plex [K10]; 1xTMT6plex [N-Term]	1xTMT6plex [K10]; 1xTMT6plex [N-Term]	0.000904011	7.60518e-05	0.58	1	1	1	Q9HU59	DNA-binding transcriptional regulator NtrC OS=Pseudomonas aeruginosa (strain ATCC 15692 / DSM 22644 / CIP 104116 / JCM 14847 / LMG 12228 / 1C / PRS 101 / PAO1) OX=208964 GN=ntrC PE=4 SV=1	Q9HU59	0	1513.9	10	822.9	997.1	812.8	925.2	1004.5	925.8	996.2	1087.3									1	1	1	1	1	1	1	1	822.9	997.1	812.8	925.2	1004.5	925.8
854	FALSE		High	Unambiguous	AAQGVVPQPLNAEQTAGLVELLK	1xTMT6plex [K23]; 1xTMT6plex [N-Term]	1xTMT6plex [K23]; 1xTMT6plex [N-Term]	9.296e-06	7.60518e-05	1.068	1	1	3	Q9I2V5	Aconitate hydratase B OS=Pseudomonas aeruginosa (strain ATCC 15692 / DSM 22644 / CIP 104116 / JCM 14847 / LMG 12228 / 1C / PRS 101 / PAO1) OX=208964 GN=acnB PE=3 SV=1	Q9I2V5	0	2804.63	23	36.9	38.6	31	44.9	41.2	45.9	47	41.1									1	1	1	1	1	1	1	1	36.9	38.6	31	44.9	41.2	45.9
855	FALSE		High	Unambiguous	AAQGVVPQPLNAEQTAGLVELLK	1xDeamidated [Q]; 1xTMT6plex [K23]; 1xTMT6plex [N-Term]	1xDeamidated [Q3; Q14]; 1xTMT6plex [K23]; 1xTMT6plex [N-Term]	0.109802	0.00908355	0.052	1	1	2	Q9I2V5	Aconitate hydratase B OS=Pseudomonas aeruginosa (strain ATCC 15692 / DSM 22644 / CIP 104116 / JCM 14847 / LMG 12228 / 1C / PRS 101 / PAO1) OX=208964 GN=acnB PE=3 SV=1	Q9I2V5	0	2805.61	23
862	FALSE		High	Unambiguous	AAQLGLK	1xTMT6plex [K7]; 1xTMT6plex [N-Term]	1xTMT6plex [K7]; 1xTMT6plex [N-Term]	0.046588	0.00336682	0.153	1	1	4	Q9I3D1	Dihydrolipoyl dehydrogenase OS=Pseudomonas aeruginosa (strain ATCC 15692 / DSM 22644 / CIP 104116 / JCM 14847 / LMG 12228 / 1C / PRS 101 / PAO1) OX=208964 GN=lpdG PE=1 SV=1	Q9I3D1	0	1158.76	7	1146.2	1064.9	756.1	993.6	609.6	582.7	794.5	820.9									1	1	1	1	1	1	1	1	1146.2	1064.9	756.1	993.6	609.6	582.7
868	FALSE		High	Unambiguous	AAQLNEAYQTLK	1xTMT6plex [K12]; 1xTMT6plex [N-Term]	1xTMT6plex [K12]; 1xTMT6plex [N-Term]	1.50629e-06	7.60518e-05	1.262	1	1	2	Q9HXJ1	Co-chaperone protein HscB homolog OS=Pseudomonas aeruginosa (strain ATCC 15692 / DSM 22644 / CIP 104116 / JCM 14847 / LMG 12228 / 1C / PRS 101 / PAO1) OX=208964 GN=hscB PE=3 SV=1	Q9HXJ1	0	1808.03	12	183.8	149.4	115.4	167.8	116.2	112.4	114.9	145.5									1	1	1	1	1	1	1	1	183.8	149.4	115.4	167.8	116.2	112.4
869	FALSE		High	Unambiguous	AAQLPQPFDSMIGSLAVGDVTEPVR	1xTMT6plex [N-Term]	1xTMT6plex [N-Term]	2.91697e-07	7.60518e-05	1.437	1	1	1	Q9I5U3	Chaperone SurA OS=Pseudomonas aeruginosa (strain ATCC 15692 / DSM 22644 / CIP 104116 / JCM 14847 / LMG 12228 / 1C / PRS 101 / PAO1) OX=208964 GN=surA PE=3 SV=2	Q9I5U3	0	2827.49	25	20.4	19.7	17.4	23.1	16.1	19.5	20.1	19.4									1	1	1	1	1	1	1	1	20.4	19.7	17.4	23.1	16.1	19.5
870	FALSE		High	Unambiguous	AAQLSELVVTLGAHAGDEGK	1xTMT6plex [K20]; 1xTMT6plex [N-Term]	1xTMT6plex [K20]; 1xTMT6plex [N-Term]	8.25566e-09	7.60518e-05	1.817	1	1	9	Q9HUN2	50S ribosomal protein L9 OS=Pseudomonas aeruginosa (strain ATCC 15692 / DSM 22644 / CIP 104116 / JCM 14847 / LMG 12228 / 1C / PRS 101 / PAO1) OX=208964 GN=rplI PE=3 SV=1	Q9HUN2	0	2424.35	20	529.2	500.3	472.6	653.8	529.3	581.1	725.6	596									1	1	1	1	1	1	1	1	529.2	500.3	472.6	653.8	529.3	581.1
875	FALSE		High	Unambiguous	AAQNDDQLNIDFVGK	1xTMT6plex [K15]; 1xTMT6plex [N-Term]	1xTMT6plex [K15]; 1xTMT6plex [N-Term]	0.000183584	7.60518e-05	0.75	1	1	6	Q9I2U2	Trigger factor OS=Pseudomonas aeruginosa (strain ATCC 15692 / DSM 22644 / CIP 104116 / JCM 14847 / LMG 12228 / 1C / PRS 101 / PAO1) OX=208964 GN=tig PE=3 SV=1	Q9I2U2	0	2106.12	15	744.8	702.5	668.9	776.8	826.9	708.5	828.9	857.4									1	1	1	1	1	1	1	1	744.8	702.5	668.9	776.8	826.9	708.5
876	FALSE		High	Unambiguous	AAQNDDQLNIDFVGK	1xDeamidated [N/Q]; 1xTMT6plex [K15]; 1xTMT6plex [N-Term]	1xDeamidated [Q3; N4; Q7; N9]; 1xTMT6plex [K15]; 1xTMT6plex [N-Term]	0.000587338	7.60518e-05	0.626	1	1	6	Q9I2U2	Trigger factor OS=Pseudomonas aeruginosa (strain ATCC 15692 / DSM 22644 / CIP 104116 / JCM 14847 / LMG 12228 / 1C / PRS 101 / PAO1) OX=208964 GN=tig PE=3 SV=1	Q9I2U2	0	2107.11	15	276.9	243.8	237.2	244.7	288.3	273.2	332.2	312.7									1	1	1	1	1	1	1	1	276.9	243.8	237.2	244.7	288.3	273.2
877	FALSE		High	Unambiguous	AAQQLAAAIEAAAQ	1xTMT6plex [N-Term]	1xTMT6plex [N-Term]	0.00592315	0.000160044	0.379	1	1	1	Q9HZ48	Probable binding protein component of ABC sugar transporter OS=Pseudomonas aeruginosa (strain ATCC 15692 / DSM 22644 / CIP 104116 / JCM 14847 / LMG 12228 / 1C / PRS 101 / PAO1) OX=208964 GN=PA3190 PE=4 SV=1	Q9HZ48	0	1555.86	14	83.1	63.1	36.8	55.5	43.3	43.1	49.9	64									1	1	1	1	1	1	1	1	83.1	63.1	36.8	55.5	43.3	43.1
884	FALSE		High	Unambiguous	AAQTAHETATHEENVAENK	1xTMT6plex [K19]; 1xTMT6plex [N-Term]	1xTMT6plex [K19]; 1xTMT6plex [N-Term]	0.00262928	7.60518e-05	0.466	1	1	1	Q9I4U8	Uncharacterized protein OS=Pseudomonas aeruginosa (strain ATCC 15692 / DSM 22644 / CIP 104116 / JCM 14847 / LMG 12228 / 1C / PRS 101 / PAO1) OX=208964 GN=PA1026 PE=4 SV=1	Q9I4U8	0	2509.27	19	29.4	28.5	42.5	52.2	28.3	30	69.7	36.6									1	1	1	1	1	1	1	1	29.4	28.5	42.5	52.2	28.3	30
885	FALSE		High	Unambiguous	AAQTLPNK	1xTMT6plex [K8]; 1xTMT6plex [N-Term]	1xTMT6plex [K8]; 1xTMT6plex [N-Term]	0.00496215	0.000160044	0.398	1	1	1	Q9I4W9	Quinolinate synthase OS=Pseudomonas aeruginosa (strain ATCC 15692 / DSM 22644 / CIP 104116 / JCM 14847 / LMG 12228 / 1C / PRS 101 / PAO1) OX=208964 GN=nadA PE=3 SV=1	Q9I4W9	0	1300.8	8	464.6	503.3	325.5	458.7	316.9	251.6	334.1	383.7									1	1	1	1	1	1	1	1	464.6	503.3	325.5	458.7	316.9	251.6
889	FALSE		High	Unambiguous	AAQVAAEFGK	1xTMT6plex [K10]; 1xTMT6plex [N-Term]	1xTMT6plex [K10]; 1xTMT6plex [N-Term]	0.000143853	7.60518e-05	0.776	1	1	1	Q9I659	Probable ClpA/B protease ATP binding subunit OS=Pseudomonas aeruginosa (strain ATCC 15692 / DSM 22644 / CIP 104116 / JCM 14847 / LMG 12228 / 1C / PRS 101 / PAO1) OX=208964 GN=PA0459 PE=3 SV=1	Q9I659	0	1449.85	10	272.1	299	203.4	231.7	229.1	233.3	289.9	284.9									1	1	1	1	1	1	1	1	272.1	299	203.4	231.7	229.1	233.3
891	FALSE		High	Unambiguous	AAQVDGASLPTIYLR	1xTMT6plex [N-Term]	1xTMT6plex [N-Term]	1.04476e-06	7.60518e-05	1.301	1	1	1	Q9HZ49	Probable permease of ABC sugar transporter OS=Pseudomonas aeruginosa (strain ATCC 15692 / DSM 22644 / CIP 104116 / JCM 14847 / LMG 12228 / 1C / PRS 101 / PAO1) OX=208964 GN=PA3189 PE=3 SV=1	Q9HZ49	0	1804.02	15	24	66.5	61.6	45.9	60.3	62.2	73.7	61.5									1	1	1	1	1	1	1	1	24	66.5	61.6	45.9	60.3	62.2
915	FALSE		High	Unambiguous	AARPEAEAAPAGDSEPPADQPA	1xTMT6plex [N-Term]	1xTMT6plex [N-Term]	1.05461e-06	7.60518e-05	1.3	1	1	1	Q9I1B4	Uncharacterized protein OS=Pseudomonas aeruginosa (strain ATCC 15692 / DSM 22644 / CIP 104116 / JCM 14847 / LMG 12228 / 1C / PRS 101 / PAO1) OX=208964 GN=PA2365 PE=4 SV=1	Q9I1B4	0	2347.14	22	59.6	51.7	75	61.1	78	65.9	64.4	82									1	1	1	1	1	1	1	1	59.6	51.7	75	61.1	78	65.9
916	FALSE		High	Unambiguous	AARPEAEAAPAGDSEPPADQPA	1xDeamidated [Q20]; 1xTMT6plex [N-Term]	1xDeamidated [Q20]; 1xTMT6plex [N-Term]	0.0788335	0.00640574	0.092	1	1	1	Q9I1B4	Uncharacterized protein OS=Pseudomonas aeruginosa (strain ATCC 15692 / DSM 22644 / CIP 104116 / JCM 14847 / LMG 12228 / 1C / PRS 101 / PAO1) OX=208964 GN=PA2365 PE=4 SV=1	Q9I1B4	0	2348.12	22	26.9	18.6	26.4	27.2	28.5	23.9	24.5	29.9									1	1	1	1	1	1	1	1	26.9	18.6	26.4	27.2	28.5	23.9
926	FALSE		High	Unambiguous	AASAAELFGMPDIDGGLVGGASLNADEFGAICR	1xCarboxymethyl [C32]; 1xTMT6plex [N-Term]	1xCarboxymethyl [C32]; 1xTMT6plex [N-Term]	0.00754346	0.000160044	0.353	1	1	1	Q9HV51	Triosephosphate isomerase OS=Pseudomonas aeruginosa (strain ATCC 15692 / DSM 22644 / CIP 104116 / JCM 14847 / LMG 12228 / 1C / PRS 101 / PAO1) OX=208964 GN=tpiA PE=3 SV=1	Q9HV51	0	3482.68	33
927	FALSE		High	Unambiguous	AASAAGDDLSAAAVEIK	1xTMT6plex [K17]; 1xTMT6plex [N-Term]	1xTMT6plex [K17]; 1xTMT6plex [N-Term]	0.000669722	7.60518e-05	0.612	1	1	2	Q9I553	Alanine--tRNA ligase OS=Pseudomonas aeruginosa (strain ATCC 15692 / DSM 22644 / CIP 104116 / JCM 14847 / LMG 12228 / 1C / PRS 101 / PAO1) OX=208964 GN=alaS PE=3 SV=1	Q9I553	0	2018.12	17	397.3	373.2	346.4	407.6	382.6	391.1	418.7	466.6									1	1	1	1	1	1	1	1	397.3	373.2	346.4	407.6	382.6	391.1
933	FALSE		High	Unambiguous	AASAGLASLTPQQFR	1xTMT6plex [N-Term]	1xTMT6plex [N-Term]	4.53333e-07	7.60518e-05	1.39	1	1	1	Q9HY22	Response regulator ErdR OS=Pseudomonas aeruginosa (strain ATCC 15692 / DSM 22644 / CIP 104116 / JCM 14847 / LMG 12228 / 1C / PRS 101 / PAO1) OX=208964 GN=erdR PE=4 SV=1	Q9HY22	0	1746.97	15	12.3	13.8	10.9	18.5	4.5	7.4	13.2	8.7									1	1	1	1	1	1	1	1	12.3	13.8	10.9	18.5	4.5	7.4
940	FALSE		High	Unambiguous	AASDAELIAWVDEQDRPLGSLPR	1xTMT6plex [N-Term]	1xTMT6plex [N-Term]	0.00348044	7.60518e-05	0.436	1	1	1	Q9HUW9	Uncharacterized Nudix hydrolase PA4841 OS=Pseudomonas aeruginosa (strain ATCC 15692 / DSM 22644 / CIP 104116 / JCM 14847 / LMG 12228 / 1C / PRS 101 / PAO1) OX=208964 GN=PA4841 PE=3 SV=2	Q9HUW9	0	2738.43	23	24.7	21.4	17.6	22.6	27.2	26.1	23.6	27.4									1	1	1	1	1	1	1	1	24.7	21.4	17.6	22.6	27.2	26.1
942	FALSE		High	Unambiguous	AASDSPQQLADTAK	1xTMT6plex [K14]; 1xTMT6plex [N-Term]	1xTMT6plex [K14]; 1xTMT6plex [N-Term]	0.0129041	0.000397824	0.295	1	1	1	Q9HV64	Uncharacterized protein OS=Pseudomonas aeruginosa (strain ATCC 15692 / DSM 22644 / CIP 104116 / JCM 14847 / LMG 12228 / 1C / PRS 101 / PAO1) OX=208964 GN=PA4735 PE=4 SV=1	Q9HV64	0	1861.01	14	66.6	106.7	127.3	91.3	158.7	158.8	144.3	142.9									1	1	1	1	1	1	1	1	66.6	106.7	127.3	91.3	158.7	158.8
944	FALSE		High	Unambiguous	AASEEFADK	1xTMT6plex [K9]; 1xTMT6plex [N-Term]	1xTMT6plex [K9]; 1xTMT6plex [N-Term]	0.000604094	7.60518e-05	0.623	1	1	1	Q9I3K8	Probable transcriptional regulator OS=Pseudomonas aeruginosa (strain ATCC 15692 / DSM 22644 / CIP 104116 / JCM 14847 / LMG 12228 / 1C / PRS 101 / PAO1) OX=208964 GN=PA1504 PE=4 SV=1	Q9I3K8	0	1425.76	9	153.8	159.7	101.4	156.2	138.2	123.4	138.5	160.3									1	1	1	1	1	1	1	1	153.8	159.7	101.4	156.2	138.2	123.4
946	FALSE		High	Unambiguous	AASEPEEAGEPA	1xTMT6plex [N-Term]	1xTMT6plex [N-Term]	0.115266	0.00958656	0.046	1	1	2	Q9HVA9	Uncharacterized protein OS=Pseudomonas aeruginosa (strain ATCC 15692 / DSM 22644 / CIP 104116 / JCM 14847 / LMG 12228 / 1C / PRS 101 / PAO1) OX=208964 GN=PA4686 PE=4 SV=1	Q9HVA9	0	1386.66	12	73.5	69.2	61.9	74.7	76.9	79.6	78.1	84.9									1	1	1	1	1	1	1	1	73.5	69.2	61.9	74.7	76.9	79.6
947	FALSE		High	Unambiguous	AASGATVEPALGDPA	1xTMT6plex [N-Term]	1xTMT6plex [N-Term]	0.0186296	0.00071075	0.255	1	1	1	Q9I3N7	Cytochrome c biogenesis ATP-binding export protein CcmA OS=Pseudomonas aeruginosa (strain ATCC 15692 / DSM 22644 / CIP 104116 / JCM 14847 / LMG 12228 / 1C / PRS 101 / PAO1) OX=208964 GN=ccmA PE=3 SV=1	Q9I3N7	0	1555.82	15	8.7	10.5	10.5	16	17.1	15.7	18.7	17.2									1	1	1	1	1	1	1	1	8.7	10.5	10.5	16	17.1	15.7
952	FALSE		High	Unambiguous	AASGTDYAMYAVANR	1xTMT6plex [N-Term]	1xTMT6plex [N-Term]	0.000170312	7.60518e-05	0.758	1	1	1	Q9HZE0	NAD-specific glutamate dehydrogenase OS=Pseudomonas aeruginosa (strain ATCC 15692 / DSM 22644 / CIP 104116 / JCM 14847 / LMG 12228 / 1C / PRS 101 / PAO1) OX=208964 GN=gdhB PE=1 SV=1	Q9HZE0	0	1789.87	15	31.9	22.5	17.5	30.2	15.9	17.8	16.9	19									1	1	1	1	1	1	1	1	31.9	22.5	17.5	30.2	15.9	17.8
953	FALSE		High	Unambiguous	AASIEALK	1xTMT6plex [K8]; 1xTMT6plex [N-Term]	1xTMT6plex [K8]; 1xTMT6plex [N-Term]	0.0173149	0.000631606	0.263	1	1	1	Q9I0J8	NADH-quinone oxidoreductase subunit E OS=Pseudomonas aeruginosa (strain ATCC 15692 / DSM 22644 / CIP 104116 / JCM 14847 / LMG 12228 / 1C / PRS 101 / PAO1) OX=208964 GN=nuoE PE=3 SV=1	Q9I0J8	0	1260.79	8	154	152.8	108.5	154.2	111.2	108.8	138.9	124.4									1	1	1	1	1	1	1	1	154	152.8	108.5	154.2	111.2	108.8
956	FALSE		High	Unambiguous	AASLGSLLTSTR	1xTMT6plex [N-Term]	1xTMT6plex [N-Term]	0.000132207	7.60518e-05	0.785	1	1	1	Q9HUD5	Glutamate synthase large chain OS=Pseudomonas aeruginosa (strain ATCC 15692 / DSM 22644 / CIP 104116 / JCM 14847 / LMG 12228 / 1C / PRS 101 / PAO1) OX=208964 GN=gltB PE=3 SV=1	Q9HUD5	0	1405.82	12	126.2	82.5	55	94.9	27.6	20.2	44.5	51									1	1	1	1	1	1	1	1	126.2	82.5	55	94.9	27.6	20.2
974	FALSE		High	Unambiguous	AASPTSANFVEVGQSVK	1xTMT6plex [K17]; 1xTMT6plex [N-Term]	1xTMT6plex [K17]; 1xTMT6plex [N-Term]	6.42039e-05	7.60518e-05	0.862	1	1	4	P37799	Biotin carboxyl carrier protein of acetyl-CoA carboxylase OS=Pseudomonas aeruginosa (strain ATCC 15692 / DSM 22644 / CIP 104116 / JCM 14847 / LMG 12228 / 1C / PRS 101 / PAO1) OX=208964 GN=accB PE=3 SV=1	P37799	0	2150.19	17	470.5	378.2	335.2	433.1	370.4	384	386.3	483.1									1	1	1	1	1	1	1	1	470.5	378.2	335.2	433.1	370.4	384
975	FALSE		High	Unambiguous	AASPTSANFVEVGQSVK	1xDeamidated [N/Q]; 1xTMT6plex [K17]; 1xTMT6plex [N-Term]	1xDeamidated [N8; Q14]; 1xTMT6plex [K17]; 1xTMT6plex [N-Term]	0.000385146	7.60518e-05	0.671	1	1	3	P37799	Biotin carboxyl carrier protein of acetyl-CoA carboxylase OS=Pseudomonas aeruginosa (strain ATCC 15692 / DSM 22644 / CIP 104116 / JCM 14847 / LMG 12228 / 1C / PRS 101 / PAO1) OX=208964 GN=accB PE=3 SV=1	P37799	0	2151.17	17	101.2	70.7	74.6	99.3	71.7	74.9	90.5	100.6									1	1	1	1	1	1	1	1	101.2	70.7	74.6	99.3	71.7	74.9
989	FALSE		High	Unambiguous	AASSQEQR	1xTMT6plex [N-Term]	1xTMT6plex [N-Term]	0.0386957	0.00253001	0.174	1	1	1	Q9HTN7	Probable binding protein component of ABC dipeptide transporter OS=Pseudomonas aeruginosa (strain ATCC 15692 / DSM 22644 / CIP 104116 / JCM 14847 / LMG 12228 / 1C / PRS 101 / PAO1) OX=208964 GN=PA5317 PE=4 SV=1	Q9HTN7	0	1105.58	8	20.5	14.4	12.1	18.6	10.2	11.1	10.6	13.7									1	1	1	1	1	1	1	1	20.5	14.4	12.1	18.6	10.2	11.1
999	FALSE		High	Unambiguous	AASYTEEQGAAVMAQAEIGIR	1xTMT6plex [N-Term]	1xTMT6plex [N-Term]	4.38898e-06	7.60518e-05	1.148	1	1	4	Q9HW04	Arginine biosynthesis bifunctional protein ArgJ OS=Pseudomonas aeruginosa (strain ATCC 15692 / DSM 22644 / CIP 104116 / JCM 14847 / LMG 12228 / 1C / PRS 101 / PAO1) OX=208964 GN=argJ PE=3 SV=1	Q9HW04	0	2395.21	21	92.5	88.8	66	85.5	99.6	87.6	95.9	102.6									1	1	1	1	1	1	1	1	92.5	88.8	66	85.5	99.6	87.6
1008	FALSE		High	Unambiguous	AATDAYQR	1xTMT6plex [N-Term]	1xTMT6plex [N-Term]	0.00570658	0.000160044	0.383	1	1	1	Q9I0H3	Probable transcriptional regulator OS=Pseudomonas aeruginosa (strain ATCC 15692 / DSM 22644 / CIP 104116 / JCM 14847 / LMG 12228 / 1C / PRS 101 / PAO1) OX=208964 GN=PA2665 PE=4 SV=1	Q9I0H3	0	1124.59	8	72.7	70.3	46.4	62.4	42.1	36.5	50.5	52.9									1	1	1	1	1	1	1	1	72.7	70.3	46.4	62.4	42.1	36.5
1011	FALSE		High	Unambiguous	AATEALK	1xTMT6plex [K7]; 1xTMT6plex [N-Term]	1xTMT6plex [K7]; 1xTMT6plex [N-Term]	0.02959	0.00187144	0.204	1	1	8	Q9I3D2	Dihydrolipoyllysine-residue succinyltransferase component of 2-oxoglutarate dehydrogenase complex OS=Pseudomonas aeruginosa (strain ATCC 15692 / DSM 22644 / CIP 104116 / JCM 14847 / LMG 12228 / 1C / PRS 101 / PAO1) OX=208964 GN=sucB PE=3 SV=1	Q9I3D2	0	1161.72	7	1542.4	1427.4	1175.3	1458	1458.8	1362.5	1538.5	1592.8									1	1	1	1	1	1	1	1	1542.4	1427.4	1175.3	1458	1458.8	1362.5
1012	FALSE		High	Unambiguous	AATEAILQANDIAPGHYPITWEAR	1xTMT6plex [N-Term]	1xTMT6plex [N-Term]	5.70202e-08	7.60518e-05	1.611	1	1	1	Q9HXF8	Uncharacterized protein OS=Pseudomonas aeruginosa (strain ATCC 15692 / DSM 22644 / CIP 104116 / JCM 14847 / LMG 12228 / 1C / PRS 101 / PAO1) OX=208964 GN=PA3848 PE=4 SV=1	Q9HXF8	0	2837.48	24	7.3	16.1	14.4	16.7	31.4	21.2	29.6	20.7									1	1	1	1	1	1	1	1	7.3	16.1	14.4	16.7	31.4	21.2
1017	FALSE		High	Unambiguous	AATGNHEER	1xTMT6plex [N-Term]	1xTMT6plex [N-Term]	0.111598	0.0093095	0.05	1	1	2	Q9HXK8	Uncharacterized protein OS=Pseudomonas aeruginosa (strain ATCC 15692 / DSM 22644 / CIP 104116 / JCM 14847 / LMG 12228 / 1C / PRS 101 / PAO1) OX=208964 GN=PA3787 PE=1 SV=1	Q9HXK8	0	1213.61	9	27.2	24.8	24.1	33	22.4	28.5	25.6	31.9									1	1	1	1	1	1	1	1	27.2	24.8	24.1	33	22.4	28.5
1021	FALSE		High	Unambiguous	AATGTSAPAGR	1xTMT6plex [N-Term]	1xTMT6plex [N-Term]	0.00120877	7.60518e-05	0.549	1	1	3	Q9I4T8	Uncharacterized protein OS=Pseudomonas aeruginosa (strain ATCC 15692 / DSM 22644 / CIP 104116 / JCM 14847 / LMG 12228 / 1C / PRS 101 / PAO1) OX=208964 GN=PA1036 PE=4 SV=1	Q9I4T8	0	1188.65	11	131.1	140.2	96	141.4	93.5	91.9	128.6	115.2									1	1	1	1	1	1	1	1	131.1	140.2	96	141.4	93.5	91.9
1023	FALSE		High	Unambiguous	AATLGESLGETR	1xTMT6plex [N-Term]	1xTMT6plex [N-Term]	0.00443672	7.60518e-05	0.41	1	1	1	Q9HYR8	Probable non-ribosomal peptide synthetase OS=Pseudomonas aeruginosa (strain ATCC 15692 / DSM 22644 / CIP 104116 / JCM 14847 / LMG 12228 / 1C / PRS 101 / PAO1) OX=208964 GN=PA3327 PE=4 SV=1	Q9HYR8	0	1433.78	12	178.3	174.1	153	172.3	167.3	136.6	145.4	190.9									1	1	1	1	1	1	1	1	178.3	174.1	153	172.3	167.3	136.6
1026	FALSE		High	Unambiguous	AATILQQQLAAFVDLK	1xTMT6plex [K16]; 1xTMT6plex [N-Term]	1xTMT6plex [K16]; 1xTMT6plex [N-Term]	0.00018706	7.60518e-05	0.748	1	1	5	O52760	DNA-directed RNA polymerase subunit alpha OS=Pseudomonas aeruginosa (strain ATCC 15692 / DSM 22644 / CIP 104116 / JCM 14847 / LMG 12228 / 1C / PRS 101 / PAO1) OX=208964 GN=rpoA PE=3 SV=2	O52760	0	2188.31	16	292	233.3	174.6	266.8	176.3	169.8	223.5	238.6									1	1	1	1	1	1	1	1	292	233.3	174.6	266.8	176.3	169.8
1034	FALSE		High	Unambiguous	AATNDLQK	1xDeamidated [Q7]; 1xTMT6plex [K8]; 1xTMT6plex [N-Term]	1xDeamidated [Q7]; 1xTMT6plex [K8]; 1xTMT6plex [N-Term]	0.0298574	0.00187144	0.203	1	1	4	Q9HXE0	Pyocin protein OS=Pseudomonas aeruginosa (strain ATCC 15692 / DSM 22644 / CIP 104116 / JCM 14847 / LMG 12228 / 1C / PRS 101 / PAO1) OX=208964 GN=PA3866 PE=4 SV=1	Q9HXE0	0	1319.76	8	552.3	438.9	511.9	498.3	918.3	821.4	832.1	851.3									1	1	1	1	1	1	1	1	552.3	438.9	511.9	498.3	918.3	821.4
1039	FALSE		High	Unambiguous	AATQQEK	1xTMT6plex [K7]; 1xTMT6plex [N-Term]	1xTMT6plex [K7]; 1xTMT6plex [N-Term]	0.0148145	0.000397824	0.28	1	1	4	Q9HUT9	Uncharacterized protein OS=Pseudomonas aeruginosa (strain ATCC 15692 / DSM 22644 / CIP 104116 / JCM 14847 / LMG 12228 / 1C / PRS 101 / PAO1) OX=208964 GN=PA4874 PE=4 SV=1	Q9HUT9	0	1233.72	7	203.3	162.9	138.2	161.9	210.5	201.2	217.9	233.3									1	1	1	1	1	1	1	1	203.3	162.9	138.2	161.9	210.5	201.2
1045	FALSE		High	Unambiguous	AATQVMSLPMHPYLDTASIK	1xTMT6plex [K20]; 1xTMT6plex [N-Term]	1xTMT6plex [K20]; 1xTMT6plex [N-Term]	1.16925e-06	7.60518e-05	1.289	1	1	1	Q9HZ76	UDP-2-acetamido-2-deoxy-3-oxo-D-glucuronate aminotransferase OS=Pseudomonas aeruginosa (strain ATCC 15692 / DSM 22644 / CIP 104116 / JCM 14847 / LMG 12228 / 1C / PRS 101 / PAO1) OX=208964 GN=wbpE PE=1 SV=1	Q9HZ76	0	2632.42	20	47.5	43.9	43	69	32.8	30.8	49.6	43.2									1	1	1	1	1	1	1	1	47.5	43.9	43	69	32.8	30.8
1047	FALSE		High	Unambiguous	AATSTLLVVDIQER	1xTMT6plex [N-Term]	1xTMT6plex [N-Term]	0.000298988	7.60518e-05	0.698	1	1	1	Q9HXG0	Isochorismatase domain-containing protein OS=Pseudomonas aeruginosa (strain ATCC 15692 / DSM 22644 / CIP 104116 / JCM 14847 / LMG 12228 / 1C / PRS 101 / PAO1) OX=208964 GN=PA3846 PE=4 SV=1	Q9HXG0	0	1745	14	47.3	44.4	38.4	46	42.3	42	57.1	49.7									1	1	1	1	1	1	1	1	47.3	44.4	38.4	46	42.3	42
1050	FALSE		High	Unambiguous	AATTTFMQNQIGDVLVTFENEAEMIAR	1xTMT6plex [N-Term]	1xTMT6plex [N-Term]	1.40462e-05	7.60518e-05	1.024	1	1	4	Q9I3L9	Thiosulfate-binding protein OS=Pseudomonas aeruginosa (strain ATCC 15692 / DSM 22644 / CIP 104116 / JCM 14847 / LMG 12228 / 1C / PRS 101 / PAO1) OX=208964 GN=cysP PE=1 SV=1	Q9I3L9	0	3229.61	27	67.9	44.8	34.5	57	43.5	44.7	52	41.9									1	1	1	1	1	1	1	1	67.9	44.8	34.5	57	43.5	44.7
1051	FALSE		High	Unambiguous	AATTTFMQNQIGDVLVTFENEAEMIAR	1xDeamidated [N/Q]; 1xTMT6plex [N-Term]	1xDeamidated [Q8; N9; Q10; N20]; 1xTMT6plex [N-Term]	0.000468978	7.60518e-05	0.65	1	1	5	Q9I3L9	Thiosulfate-binding protein OS=Pseudomonas aeruginosa (strain ATCC 15692 / DSM 22644 / CIP 104116 / JCM 14847 / LMG 12228 / 1C / PRS 101 / PAO1) OX=208964 GN=cysP PE=1 SV=1	Q9I3L9	0	3230.59	27	3.9	5.9	6.9	10.7	2.4	6.5	5.8	3									1	1	1	1	1	1	1	1	3.9	5.9	6.9	10.7	2.4	6.5
1052	FALSE		High	Unambiguous	AATTTFMQNQIGDVLVTFENEAEMIAR	2xDeamidated [Q8; N20]; 1xTMT6plex [N-Term]	2xDeamidated [Q8; N20]; 1xTMT6plex [N-Term]	0.00632194	0.000160044	0.372	1	1	1	Q9I3L9	Thiosulfate-binding protein OS=Pseudomonas aeruginosa (strain ATCC 15692 / DSM 22644 / CIP 104116 / JCM 14847 / LMG 12228 / 1C / PRS 101 / PAO1) OX=208964 GN=cysP PE=1 SV=1	Q9I3L9	0	3231.58	27
1053	FALSE		High	Unambiguous	AATVAELK	1xTMT6plex [K8]; 1xTMT6plex [N-Term]	1xTMT6plex [K8]; 1xTMT6plex [N-Term]	0.00681035	0.000160044	0.364	1	1	1	Q9HX93	Probable metal transporting P-type ATPase OS=Pseudomonas aeruginosa (strain ATCC 15692 / DSM 22644 / CIP 104116 / JCM 14847 / LMG 12228 / 1C / PRS 101 / PAO1) OX=208964 GN=PA3920 PE=3 SV=1	Q9HX93	0	1260.79	8	47.5	80.3	71.5	71.3	83.5	70.2	82.6	72.7									1	1	1	1	1	1	1	1	47.5	80.3	71.5	71.3	83.5	70.2
1054	FALSE		High	Unambiguous	AAVAAQR	1xTMT6plex [N-Term]	1xTMT6plex [N-Term]	0.104564	0.00845565	0.058	1	1	1	Q9HZI3	Probable lipid kinase YegS-like OS=Pseudomonas aeruginosa (strain ATCC 15692 / DSM 22644 / CIP 104116 / JCM 14847 / LMG 12228 / 1C / PRS 101 / PAO1) OX=208964 GN=PA3023 PE=3 SV=1	Q9HZI3	0	915.557	7	76.6	63	48.8	47.2	47.7	40.2	44.7	49.1									1	1	1	1	1	1	1	1	76.6	63	48.8	47.2	47.7	40.2
1059	FALSE		High	Unambiguous	AAVAFAPNKPLEIVEVDVAPPQK	2xTMT6plex [K9; K23]; 1xTMT6plex [N-Term]	2xTMT6plex [K9; K23]; 1xTMT6plex [N-Term]	6.60364e-05	7.60518e-05	0.859	1	1	1	Q9HY01	S-(hydroxymethyl)glutathione dehydrogenase OS=Pseudomonas aeruginosa (strain ATCC 15692 / DSM 22644 / CIP 104116 / JCM 14847 / LMG 12228 / 1C / PRS 101 / PAO1) OX=208964 GN=adhC PE=3 SV=1	Q9HY01	0	3090.82	23	54.9	37.3	36.8	38.9	43.4	42.6	53.2	46.2									1	1	1	1	1	1	1	1	54.9	37.3	36.8	38.9	43.4	42.6
1060	FALSE		High	Unambiguous	AAVAFAPNKPLEIVEVDVAPPQK	1xDeamidated [Q22]; 2xTMT6plex [K9; K23]; 1xTMT6plex [N-Term]	1xDeamidated [Q22]; 2xTMT6plex [K9; K23]; 1xTMT6plex [N-Term]	0.0508562	0.00382348	0.143	1	1	1	Q9HY01	S-(hydroxymethyl)glutathione dehydrogenase OS=Pseudomonas aeruginosa (strain ATCC 15692 / DSM 22644 / CIP 104116 / JCM 14847 / LMG 12228 / 1C / PRS 101 / PAO1) OX=208964 GN=adhC PE=3 SV=1	Q9HY01	0	3091.8	23	404.9	285.9	231.4	285.4	388.4	294.8	323	417.5									1	1	1	1	1	1	1	1	404.9	285.9	231.4	285.4	388.4	294.8
1061	FALSE		High	Unambiguous	AAVAGADGSSLR	1xTMT6plex [N-Term]	1xTMT6plex [N-Term]	0.000194212	7.60518e-05	0.744	1	1	2	Q9I558	Acetyl-coenzyme A synthetase 1 OS=Pseudomonas aeruginosa (strain ATCC 15692 / DSM 22644 / CIP 104116 / JCM 14847 / LMG 12228 / 1C / PRS 101 / PAO1) OX=208964 GN=acsA1 PE=3 SV=1	Q9I558	0	1303.72	12	107	106.6	75	124.5	85.2	65.7	86.8	85.6									1	1	1	1	1	1	1	1	107	106.6	75	124.5	85.2	65.7
1071	FALSE		High	Unambiguous	AAVDAGFVPNDMQVGQTGK	1xTMT6plex [K19]; 1xTMT6plex [N-Term]	1xTMT6plex [K19]; 1xTMT6plex [N-Term]	4.06779e-08	7.60518e-05	1.647	1	1	8	Q9HZP7	Electron transfer flavoprotein subunit alpha OS=Pseudomonas aeruginosa (strain ATCC 15692 / DSM 22644 / CIP 104116 / JCM 14847 / LMG 12228 / 1C / PRS 101 / PAO1) OX=208964 GN=etfA PE=3 SV=1	Q9HZP7	0	2363.24	19	1106.5	905.5	840.8	999.7	1148.4	1059.3	1141.2	1173.2									1	1	1	1	1	1	1	1	1106.5	905.5	840.8	999.7	1148.4	1059.3
1072	FALSE		High	Unambiguous	AAVDAGFVPNDMQVGQTGK	1xDeamidated [N/Q]; 1xTMT6plex [K19]; 1xTMT6plex [N-Term]	1xDeamidated [N10; Q13]; 1xTMT6plex [K19]; 1xTMT6plex [N-Term]	3.69141e-05	7.60518e-05	0.921	1	1	4	Q9HZP7	Electron transfer flavoprotein subunit alpha OS=Pseudomonas aeruginosa (strain ATCC 15692 / DSM 22644 / CIP 104116 / JCM 14847 / LMG 12228 / 1C / PRS 101 / PAO1) OX=208964 GN=etfA PE=3 SV=1	Q9HZP7	0	2364.23	19	287.7	213.8	201.6	241.6	255.4	229.7	285.3	295.2									1	1	1	1	1	1	1	1	287.7	213.8	201.6	241.6	255.4	229.7
1073	FALSE		High	Unambiguous	AAVDAGFVPNDMQVGQTGK	2xDeamidated [N10; Q13]; 1xTMT6plex [K19]; 1xTMT6plex [N-Term]	2xDeamidated [N10; Q13]; 1xTMT6plex [K19]; 1xTMT6plex [N-Term]	5.70742e-06	7.60518e-05	1.12	1	1	1	Q9HZP7	Electron transfer flavoprotein subunit alpha OS=Pseudomonas aeruginosa (strain ATCC 15692 / DSM 22644 / CIP 104116 / JCM 14847 / LMG 12228 / 1C / PRS 101 / PAO1) OX=208964 GN=etfA PE=3 SV=1	Q9HZP7	0	2365.21	19	11.1	10	8.2	10.6	14	9.5	11.3	9.7									1	1	1	1	1	1	1	1	11.1	10	8.2	10.6	14	9.5
1074	FALSE		High	Unambiguous	AAVDAGFVPNDMQVGQTGK	1xOxidation [M12]; 1xTMT6plex [K19]; 1xTMT6plex [N-Term]	1xOxidation [M12]; 1xTMT6plex [K19]; 1xTMT6plex [N-Term]	9.7836e-07	7.60518e-05	1.308	1	1	9	Q9HZP7	Electron transfer flavoprotein subunit alpha OS=Pseudomonas aeruginosa (strain ATCC 15692 / DSM 22644 / CIP 104116 / JCM 14847 / LMG 12228 / 1C / PRS 101 / PAO1) OX=208964 GN=etfA PE=3 SV=1	Q9HZP7	0	2379.24	19	1146.6	885.7	794	984.5	1032.8	982.5	1058.4	1125.8									1	1	1	1	1	1	1	1	1146.6	885.7	794	984.5	1032.8	982.5
1075	FALSE		High	Unambiguous	AAVDAGFVPNDMQVGQTGK	1xDeamidated [N/Q]; 1xOxidation [M12]; 1xTMT6plex [K19]; 1xTMT6plex [N-Term]	1xDeamidated [N10; Q13]; 1xOxidation [M12]; 1xTMT6plex [K19]; 1xTMT6plex [N-Term]	0.000264667	7.60518e-05	0.711	1	1	4	Q9HZP7	Electron transfer flavoprotein subunit alpha OS=Pseudomonas aeruginosa (strain ATCC 15692 / DSM 22644 / CIP 104116 / JCM 14847 / LMG 12228 / 1C / PRS 101 / PAO1) OX=208964 GN=etfA PE=3 SV=1	Q9HZP7	0	2380.22	19	101	60.2	72	75.7	75.4	82	76.6	92									1	1	1	1	1	1	1	1	101	60.2	72	75.7	75.4	82
1076	FALSE		High	Unambiguous	AAVDAIK	1xTMT6plex [K7]; 1xTMT6plex [N-Term]	1xTMT6plex [K7]; 1xTMT6plex [N-Term]	0.0285433	0.00180828	0.208	1	1	1	Q9HZJ2	Fatty acid oxidation complex subunit alpha OS=Pseudomonas aeruginosa (strain ATCC 15692 / DSM 22644 / CIP 104116 / JCM 14847 / LMG 12228 / 1C / PRS 101 / PAO1) OX=208964 GN=fadB PE=3 SV=1	Q9HZJ2	0	1145.73	7	795.5	764	558.4	699.7	562.6	521.2	634.9	678.3									1	1	1	1	1	1	1	1	795.5	764	558.4	699.7	562.6	521.2
1082	FALSE		High	Unambiguous	AAVEAAK	1xTMT6plex [K7]; 1xTMT6plex [N-Term]	1xTMT6plex [K7]; 1xTMT6plex [N-Term]	0.0191472	0.0010257	0.252	1	2	1	P50600	Tol-Pal system protein TolA OS=Pseudomonas aeruginosa (strain ATCC 15692 / DSM 22644 / CIP 104116 / JCM 14847 / LMG 12228 / 1C / PRS 101 / PAO1) OX=208964 GN=tolA PE=1 SV=2	P50600; Q9HV05	0	1117.7	7	74.5	136.5	146.2	112.3	164.7	165.3	184.2	169.3									1	1	1	1	1	1	1	1	74.5	136.5	146.2	112.3	164.7	165.3
1083	FALSE		High	Unambiguous	AAVEEGVVPGGGVALVR	1xTMT6plex [N-Term]	1xTMT6plex [N-Term]	1.27105e-08	7.60518e-05	1.771	1	1	21	P30718	Chaperonin GroEL OS=Pseudomonas aeruginosa (strain ATCC 15692 / DSM 22644 / CIP 104116 / JCM 14847 / LMG 12228 / 1C / PRS 101 / PAO1) OX=208964 GN=groEL PE=1 SV=3	P30718	0	1809.04	17	2060.7	1960.4	1602.9	1975.5	2039.7	1937.7	2020.1	2317.3									1	1	1	1	1	1	1	1	2060.7	1960.4	1602.9	1975.5	2039.7	1937.7
1086	FALSE		High	Unambiguous	AAVELDGEHALIR	1xTMT6plex [N-Term]	1xTMT6plex [N-Term]	7.63377e-06	7.60518e-05	1.089	1	1	1	Q9HWB6	RecBCD enzyme subunit RecB OS=Pseudomonas aeruginosa (strain ATCC 15692 / DSM 22644 / CIP 104116 / JCM 14847 / LMG 12228 / 1C / PRS 101 / PAO1) OX=208964 GN=recB PE=3 SV=1	Q9HWB6	0	1622.91	13	142	119	108.7	127.1	130	125.1	129.8	136									1	1	1	1	1	1	1	1	142	119	108.7	127.1	130	125.1
1087	FALSE		High	Unambiguous	AAVFIQPGR	1xTMT6plex [N-Term]	1xTMT6plex [N-Term]	0.00851099	0.000160044	0.34	1	1	2	Q9I1Z6	Alcohol dehydrogenase (Zn-dependent) OS=Pseudomonas aeruginosa (strain ATCC 15692 / DSM 22644 / CIP 104116 / JCM 14847 / LMG 12228 / 1C / PRS 101 / PAO1) OX=208964 GN=PA2119 PE=3 SV=1	Q9I1Z6	0	1187.71	9	422.3	353.8	244.2	366.9	127.7	111.3	192.8	195.6									1	1	1	1	1	1	1	1	422.3	353.8	244.2	366.9	127.7	111.3
1089	FALSE		High	Unambiguous	AAVGVDADADQADR	1xTMT6plex [N-Term]	1xTMT6plex [N-Term]	7.66603e-07	7.60518e-05	1.334	1	1	1	Q9I229	Probable epoxide hydrolase OS=Pseudomonas aeruginosa (strain ATCC 15692 / DSM 22644 / CIP 104116 / JCM 14847 / LMG 12228 / 1C / PRS 101 / PAO1) OX=208964 GN=PA2086 PE=1 SV=1	Q9I229	0	1602.79	14	20.6	23.4	18.2	25.8	28	22.6	28.2	28.2									1	1	1	1	1	1	1	1	20.6	23.4	18.2	25.8	28	22.6
1091	FALSE		High	Unambiguous	AAVIIEVNSQTDFLALQDDFK	1xTMT6plex [K21]; 1xTMT6plex [N-Term]	1xTMT6plex [K21]; 1xTMT6plex [N-Term]	7.65876e-09	7.60518e-05	1.825	1	1	15	O82851	Elongation factor Ts OS=Pseudomonas aeruginosa (strain ATCC 15692 / DSM 22644 / CIP 104116 / JCM 14847 / LMG 12228 / 1C / PRS 101 / PAO1) OX=208964 GN=tsf PE=3 SV=1	O82851	0	2795.52	21	403.8	369.4	351.3	455	433.8	376.2	429.7	478.5									1	1	1	1	1	1	1	1	403.8	369.4	351.3	455	433.8	376.2
1092	FALSE		High	Unambiguous	AAVIIEVNSQTDFLALQDDFK	1xDeamidated [N/Q]; 1xTMT6plex [K21]; 1xTMT6plex [N-Term]	1xDeamidated [N8; Q10; Q17]; 1xTMT6plex [K21]; 1xTMT6plex [N-Term]	2.63345e-05	7.60518e-05	0.957	1	1	14	O82851	Elongation factor Ts OS=Pseudomonas aeruginosa (strain ATCC 15692 / DSM 22644 / CIP 104116 / JCM 14847 / LMG 12228 / 1C / PRS 101 / PAO1) OX=208964 GN=tsf PE=3 SV=1	O82851	0	2796.51	21	2.2	0	0	0	5.9	3.1	2.3	0									1	0	0	0	1	1	1	0	2.2	0	0	0	5.9	3.1
1095	FALSE		High	Unambiguous	AAVMDAVNAHFRPEFINR	1xTMT6plex [N-Term]	1xTMT6plex [N-Term]	0.000645071	7.60518e-05	0.616	1	1	1	Q9HVN5	Chaperone protein ClpB OS=Pseudomonas aeruginosa (strain ATCC 15692 / DSM 22644 / CIP 104116 / JCM 14847 / LMG 12228 / 1C / PRS 101 / PAO1) OX=208964 GN=clpB PE=3 SV=1	Q9HVN5	0	2287.2	18	142.5	152	119.8	223.9	102.8	126.2	138.2	134.1									1	1	1	1	1	1	1	1	142.5	152	119.8	223.9	102.8	126.2
1098	FALSE		High	Unambiguous	AAVNGIDVFR	1xDeamidated [N4]; 1xTMT6plex [N-Term]	1xDeamidated [N4]; 1xTMT6plex [N-Term]	0.0987297	0.00811691	0.065	1	1	1	Q9HTD1	Probable transcarboxylase subunit OS=Pseudomonas aeruginosa (strain ATCC 15692 / DSM 22644 / CIP 104116 / JCM 14847 / LMG 12228 / 1C / PRS 101 / PAO1) OX=208964 GN=PA5435 PE=4 SV=1	Q9HTD1	0	1291.72	10	353.3	303.9	232.2	297.4	210.5	184.1	257.5	269.1									1	1	1	1	1	1	1	1	353.3	303.9	232.2	297.4	210.5	184.1
1099	FALSE		High	Unambiguous	AAVNIAK	1xTMT6plex [K7]; 1xTMT6plex [N-Term]	1xTMT6plex [K7]; 1xTMT6plex [N-Term]	0.0445821	0.00336682	0.158	1	1	1	Q9HVY9	Uncharacterized protein OS=Pseudomonas aeruginosa (strain ATCC 15692 / DSM 22644 / CIP 104116 / JCM 14847 / LMG 12228 / 1C / PRS 101 / PAO1) OX=208964 GN=PA4426 PE=4 SV=1	Q9HVY9	0	1144.75	7	123.8	210.2	157.9	176.3	158.5	199.4	210.3	170.2									1	1	1	1	1	1	1	1	123.8	210.2	157.9	176.3	158.5	199.4
1103	FALSE		High	Unambiguous	AAVPDQQVPK	1xTMT6plex [K10]; 1xTMT6plex [N-Term]	1xTMT6plex [K10]; 1xTMT6plex [N-Term]	0.000269679	7.60518e-05	0.709	1	1	2	Q9I5Y5	D-erythrose 4-phosphate dehydrogenase OS=Pseudomonas aeruginosa (strain ATCC 15692 / DSM 22644 / CIP 104116 / JCM 14847 / LMG 12228 / 1C / PRS 101 / PAO1) OX=208964 GN=epd PE=3 SV=1	Q9I5Y5	0	1510.9	10	304.6	301.5	221.9	271.2	229.6	209.4	214.2	293.2									1	1	1	1	1	1	1	1	304.6	301.5	221.9	271.2	229.6	209.4
1106	FALSE		High	Unambiguous	AAVPDQQVPKD	1xTMT6plex [K10]; 1xTMT6plex [N-Term]	1xTMT6plex [K10]; 1xTMT6plex [N-Term]	0.0939588	0.0076126	0.071	1	1	2	Q9I5Y5	D-erythrose 4-phosphate dehydrogenase OS=Pseudomonas aeruginosa (strain ATCC 15692 / DSM 22644 / CIP 104116 / JCM 14847 / LMG 12228 / 1C / PRS 101 / PAO1) OX=208964 GN=epd PE=3 SV=1	Q9I5Y5	1	1625.93	11	80	75.3	61.1	87.2	56.9	67.6	67.7	77									1	1	1	1	1	1	1	1	80	75.3	61.1	87.2	56.9	67.6
1108	FALSE		High	Unambiguous	AAVQAIDDANVGER	1xTMT6plex [N-Term]	1xTMT6plex [N-Term]	7.3837e-07	7.60518e-05	1.338	1	1	5	Q9I2T9	Lon protease OS=Pseudomonas aeruginosa (strain ATCC 15692 / DSM 22644 / CIP 104116 / JCM 14847 / LMG 12228 / 1C / PRS 101 / PAO1) OX=208964 GN=lon PE=2 SV=1	Q9I2T9	0	1657.87	14	534.6	487.7	421.8	494.4	508.3	453.1	542.3	542.7									1	1	1	1	1	1	1	1	534.6	487.7	421.8	494.4	508.3	453.1
1109	FALSE		High	Unambiguous	AAVQAIDDANVGER	1xDeamidated [N10]; 1xTMT6plex [N-Term]	1xDeamidated [N10]; 1xTMT6plex [N-Term]	2.86544e-05	7.60518e-05	0.948	1	1	1	Q9I2T9	Lon protease OS=Pseudomonas aeruginosa (strain ATCC 15692 / DSM 22644 / CIP 104116 / JCM 14847 / LMG 12228 / 1C / PRS 101 / PAO1) OX=208964 GN=lon PE=2 SV=1	Q9I2T9	0	1658.85	14	8.6	21.1	16.5	14.9	11.8	16.5	16.3	13.7									1	1	1	1	1	1	1	1	8.6	21.1	16.5	14.9	11.8	16.5
1113	FALSE		High	Unambiguous	AAVQQAR	1xTMT6plex [N-Term]	1xTMT6plex [N-Term]	0.00987134	0.000245835	0.324	1	1	1	Q9I6X5	Probable Resistance-Nodulation-Cell Division (RND) efflux membrane fusion protein OS=Pseudomonas aeruginosa (strain ATCC 15692 / DSM 22644 / CIP 104116 / JCM 14847 / LMG 12228 / 1C / PRS 101 / PAO1) OX=208964 GN=PA0157 PE=1 SV=1	Q9I6X5	0	972.579	7	14.9	30.5	23.5	27.2	23.3	20.2	28.8	22.2									1	1	1	1	1	1	1	1	14.9	30.5	23.5	27.2	23.3	20.2
1114	FALSE		High	Unambiguous	AAVQQAR	1xDeamidated [Q4]; 1xTMT6plex [N-Term]	1xDeamidated [Q4; Q5]; 1xTMT6plex [N-Term]	0.0554869	0.0044632	0.133	1	1	1	Q9I6X5	Probable Resistance-Nodulation-Cell Division (RND) efflux membrane fusion protein OS=Pseudomonas aeruginosa (strain ATCC 15692 / DSM 22644 / CIP 104116 / JCM 14847 / LMG 12228 / 1C / PRS 101 / PAO1) OX=208964 GN=PA0157 PE=1 SV=1	Q9I6X5	0	973.563	7	106.3	181.7	175.8	147.5	161.7	150.8	187	167.3									1	1	1	1	1	1	1	1	106.3	181.7	175.8	147.5	161.7	150.8
1126	FALSE		High	Unambiguous	AAVSSAIETGK	1xTMT6plex [K11]; 1xTMT6plex [N-Term]	1xTMT6plex [K11]; 1xTMT6plex [N-Term]	8.46359e-06	7.60518e-05	1.078	1	1	1	Q9I118	Uncharacterized protein OS=Pseudomonas aeruginosa (strain ATCC 15692 / DSM 22644 / CIP 104116 / JCM 14847 / LMG 12228 / 1C / PRS 101 / PAO1) OX=208964 GN=PA2464 PE=4 SV=1	Q9I118	0	1491.88	11	481.6	302.1	224.3	397.4	199.5	206.8	250.6	284.5									1	1	1	1	1	1	1	1	481.6	302.1	224.3	397.4	199.5	206.8
1127	FALSE		High	Unambiguous	AAVTDIAR	1xTMT6plex [N-Term]	1xTMT6plex [N-Term]	0.0159438	0.000476686	0.272	1	1	1	Q9HVA9	Uncharacterized protein OS=Pseudomonas aeruginosa (strain ATCC 15692 / DSM 22644 / CIP 104116 / JCM 14847 / LMG 12228 / 1C / PRS 101 / PAO1) OX=208964 GN=PA4686 PE=4 SV=1	Q9HVA9	0	1045.62	8	485	546.6	419.1	537.3	383.1	331.2	396	468.5									1	1	1	1	1	1	1	1	485	546.6	419.1	537.3	383.1	331.2
1130	FALSE		High	Unambiguous	AAVVEEELPSVEAK	1xTMT6plex [K14]; 1xTMT6plex [N-Term]	1xTMT6plex [K14]; 1xTMT6plex [N-Term]	1.74286e-05	7.60518e-05	1.001	1	1	7	Q9HTR9	Uncharacterized protein OS=Pseudomonas aeruginosa (strain ATCC 15692 / DSM 22644 / CIP 104116 / JCM 14847 / LMG 12228 / 1C / PRS 101 / PAO1) OX=208964 GN=PA5285 PE=4 SV=1	Q9HTR9	0	1929.09	14	1245.5	1006.7	855.7	1123.6	1186.6	1066.4	1215.6	1376.1									1	1	1	1	1	1	1	1	1245.5	1006.7	855.7	1123.6	1186.6	1066.4
1133	FALSE		High	Unambiguous	AAVVHAYGAPLR	1xTMT6plex [N-Term]	1xTMT6plex [N-Term]	0.00726826	0.000160044	0.357	1	1	2	Q9HTD9	Alcohol dehydrogenase OS=Pseudomonas aeruginosa (strain ATCC 15692 / DSM 22644 / CIP 104116 / JCM 14847 / LMG 12228 / 1C / PRS 101 / PAO1) OX=208964 GN=adhA PE=1 SV=1	Q9HTD9	0	1453.85	12	438.2	390.6	302.5	517.1	243.6	226.3	315.7	273.3									1	1	1	1	1	1	1	1	438.2	390.6	302.5	517.1	243.6	226.3
1141	FALSE		High	Unambiguous	AAWSEVLNQYQR	1xTMT6plex [N-Term]	1xTMT6plex [N-Term]	0.0263168	0.00160012	0.217	1	1	1	Q9I5Z9	Uncharacterized protein OS=Pseudomonas aeruginosa (strain ATCC 15692 / DSM 22644 / CIP 104116 / JCM 14847 / LMG 12228 / 1C / PRS 101 / PAO1) OX=208964 GN=PA0537 PE=3 SV=1	Q9I5Z9	0	1693.89	12	9.1	10.3	7.9	10.2	12.1	8.9	12.2	10.6									1	1	1	1	1	1	1	1	9.1	10.3	7.9	10.2	12.1	8.9
1146	FALSE		High	Unambiguous	AAYDEAAK	1xTMT6plex [K8]; 1xTMT6plex [N-Term]	1xTMT6plex [K8]; 1xTMT6plex [N-Term]	0.0288016	0.00180828	0.207	1	1	6	Q9HTZ7	Phosphoenolpyruvate carboxykinase (ATP) OS=Pseudomonas aeruginosa (strain ATCC 15692 / DSM 22644 / CIP 104116 / JCM 14847 / LMG 12228 / 1C / PRS 101 / PAO1) OX=208964 GN=pckA PE=3 SV=1	Q9HTZ7	0	1296.72	8	433.3	413.9	325.3	423.7	307.8	304.8	354.7	389.2									1	1	1	1	1	1	1	1	433.3	413.9	325.3	423.7	307.8	304.8
1148	FALSE		High	Unambiguous	AAYEAAQGTSK	1xTMT6plex [K11]; 1xTMT6plex [N-Term]	1xTMT6plex [K11]; 1xTMT6plex [N-Term]	1.11098e-05	7.60518e-05	1.049	1	1	2	Q9HT77	NrdJb OS=Pseudomonas aeruginosa (strain ATCC 15692 / DSM 22644 / CIP 104116 / JCM 14847 / LMG 12228 / 1C / PRS 101 / PAO1) OX=208964 GN=nrdJb PE=4 SV=1	Q9HT77	0	1554.85	11	560.6	618.9	478.6	669.7	493.9	487.2	562.9	539.8									1	1	1	1	1	1	1	1	560.6	618.9	478.6	669.7	493.9	487.2
1153	FALSE		High	Unambiguous	AAYPLEHVEK	1xTMT6plex [K10]; 1xTMT6plex [N-Term]	1xTMT6plex [K10]; 1xTMT6plex [N-Term]	0.000496121	7.60518e-05	0.644	1	1	3	Q9HTZ7	Phosphoenolpyruvate carboxykinase (ATP) OS=Pseudomonas aeruginosa (strain ATCC 15692 / DSM 22644 / CIP 104116 / JCM 14847 / LMG 12228 / 1C / PRS 101 / PAO1) OX=208964 GN=pckA PE=3 SV=1	Q9HTZ7	0	1614.93	10	1278.1	1182.3	994	1342.9	1024.6	942.9	1054.3	1220.7									1	1	1	1	1	1	1	1	1278.1	1182.3	994	1342.9	1024.6	942.9
1155	FALSE		High	Unambiguous	AAYQGPK	1xTMT6plex [K7]; 1xTMT6plex [N-Term]	1xTMT6plex [K7]; 1xTMT6plex [N-Term]	0.0411745	0.00256959	0.167	1	1	1	Q9HYE0	Probable ATP-dependent RNA helicase OS=Pseudomonas aeruginosa (strain ATCC 15692 / DSM 22644 / CIP 104116 / JCM 14847 / LMG 12228 / 1C / PRS 101 / PAO1) OX=208964 GN=PA3466 PE=3 SV=1	Q9HYE0	0	1192.71	7	154.9	124.8	119.7	142.6	122.1	113.4	147.9	146.6									1	1	1	1	1	1	1	1	154.9	124.8	119.7	142.6	122.1	113.4
1214	FALSE		High	Unambiguous	ADAAANDTLK	1xTMT6plex [K10]; 1xTMT6plex [N-Term]	1xTMT6plex [K10]; 1xTMT6plex [N-Term]	0.000515083	7.60518e-05	0.64	1	1	2	Q9HW32	Insulin-cleaving metalloproteinase outer membrane protein OS=Pseudomonas aeruginosa (strain ATCC 15692 / DSM 22644 / CIP 104116 / JCM 14847 / LMG 12228 / 1C / PRS 101 / PAO1) OX=208964 GN=icmP PE=4 SV=1	Q9HW32	0	1447.82	10	104.7	141.6	157.9	138	196.7	181.5	187.7	182.8									1	1	1	1	1	1	1	1	104.7	141.6	157.9	138	196.7	181.5
1236	FALSE		High	Unambiguous	ADADATAEGR	1xTMT6plex [N-Term]	1xTMT6plex [N-Term]	0.0244787	0.00137924	0.225	1	1	1	Q9HYA3	Probable decarboxylase OS=Pseudomonas aeruginosa (strain ATCC 15692 / DSM 22644 / CIP 104116 / JCM 14847 / LMG 12228 / 1C / PRS 101 / PAO1) OX=208964 GN=PA3506 PE=3 SV=1	Q9HYA3	0	1205.6	10	98.8	82.3	86.6	79.3	79	80	92	89									1	1	1	1	1	1	1	1	98.8	82.3	86.6	79.3	79	80
1237	FALSE		High	Unambiguous	ADADATVAALQAAGAK	1xTMT6plex [K16]; 1xTMT6plex [N-Term]	1xTMT6plex [K16]; 1xTMT6plex [N-Term]	0.0177969	0.000631606	0.26	1	1	1	Q9HZS9	Probable short-chain dehydrogenase OS=Pseudomonas aeruginosa (strain ATCC 15692 / DSM 22644 / CIP 104116 / JCM 14847 / LMG 12228 / 1C / PRS 101 / PAO1) OX=208964 GN=PA2918 PE=4 SV=1	Q9HZS9	0	1902.07	16	2.4	0	3.6	3.2	3.8	0	0	3.4									1	0	1	1	1	0	0	1	2.4	0	3.6	3.2	3.8	0
1239	FALSE		High	Unambiguous	ADADFLHR	1xTMT6plex [N-Term]	1xTMT6plex [N-Term]	0.0118761	0.000322918	0.304	1	1	2	Q9I451	Str_synth domain-containing protein OS=Pseudomonas aeruginosa (strain ATCC 15692 / DSM 22644 / CIP 104116 / JCM 14847 / LMG 12228 / 1C / PRS 101 / PAO1) OX=208964 GN=PA1293 PE=4 SV=1	Q9I451	0	1173.62	8	103.4	224.1	251.9	210.4	338.2	284.6	301.2	276.5									1	1	1	1	1	1	1	1	103.4	224.1	251.9	210.4	338.2	284.6
1244	FALSE		High	Unambiguous	ADADLPAYQHGATFDHPMK	1xTMT6plex [K19]; 1xTMT6plex [N-Term]	1xTMT6plex [K19]; 1xTMT6plex [N-Term]	0.000555208	7.60518e-05	0.632	1	1	1	Q9I0B1	Uncharacterized protein OS=Pseudomonas aeruginosa (strain ATCC 15692 / DSM 22644 / CIP 104116 / JCM 14847 / LMG 12228 / 1C / PRS 101 / PAO1) OX=208964 GN=PA2731 PE=4 SV=1	Q9I0B1	0	2543.28	19	210.8	204.1	187.8	185.2	251.7	231.5	259.6	293.6									1	1	1	1	1	1	1	1	210.8	204.1	187.8	185.2	251.7	231.5
1245	FALSE		High	Unambiguous	ADADLSPWLAR	1xTMT6plex [N-Term]	1xTMT6plex [N-Term]	0.00237218	7.60518e-05	0.477	1	1	1	Q9I3I6	Chromosome partition protein Smc OS=Pseudomonas aeruginosa (strain ATCC 15692 / DSM 22644 / CIP 104116 / JCM 14847 / LMG 12228 / 1C / PRS 101 / PAO1) OX=208964 GN=smc PE=3 SV=1	Q9I3I6	0	1443.78	11	62.6	61.7	54.4	63.8	60	58	61.8	67									1	1	1	1	1	1	1	1	62.6	61.7	54.4	63.8	60	58
1250	FALSE		High	Unambiguous	ADAEAAGR	1xTMT6plex [N-Term]	1xTMT6plex [N-Term]	0.0123227	0.000322918	0.3	1	1	1	Q9HY16	Putrescine/cadaverine-binding protein OS=Pseudomonas aeruginosa (strain ATCC 15692 / DSM 22644 / CIP 104116 / JCM 14847 / LMG 12228 / 1C / PRS 101 / PAO1) OX=208964 GN=potD PE=1 SV=1	Q9HY16	0	989.521	8	53.6	33.6	29	42.8	46.1	34.1	44.3	46									1	1	1	1	1	1	1	1	53.6	33.6	29	42.8	46.1	34.1
1255	FALSE		High	Unambiguous	ADAEEVADAEAD	1xTMT6plex [N-Term]	1xTMT6plex [N-Term]	0.00431424	7.60518e-05	0.413	1	1	3	P08280	Protein RecA OS=Pseudomonas aeruginosa (strain ATCC 15692 / DSM 22644 / CIP 104116 / JCM 14847 / LMG 12228 / 1C / PRS 101 / PAO1) OX=208964 GN=recA PE=3 SV=1	P08280	0	1434.64	12	800.7	821.2	759.9	831.6	968.1	886.1	954	994.2									1	1	1	1	1	1	1	1	800.7	821.2	759.9	831.6	968.1	886.1
1256	FALSE		High	Unambiguous	ADAEHLAQVK	1xTMT6plex [K10]; 1xTMT6plex [N-Term]	1xTMT6plex [K10]; 1xTMT6plex [N-Term]	0.0486784	0.00349871	0.148	1	1	1	Q9HZ28	Probable ATP-binding component of ABC transporter OS=Pseudomonas aeruginosa (strain ATCC 15692 / DSM 22644 / CIP 104116 / JCM 14847 / LMG 12228 / 1C / PRS 101 / PAO1) OX=208964 GN=PA3212 PE=4 SV=1	Q9HZ28	0	1539.89	10	44.6	39.2	41.4	45.3	66.6	59.3	52.9	55.5									1	1	1	1	1	1	1	1	44.6	39.2	41.4	45.3	66.6	59.3
1258	FALSE		High	Unambiguous	ADAELLR	1xTMT6plex [N-Term]	1xTMT6plex [N-Term]	0.0755717	0.00624981	0.097	1	1	1	Q9I1P0	MOSC domain-containing protein OS=Pseudomonas aeruginosa (strain ATCC 15692 / DSM 22644 / CIP 104116 / JCM 14847 / LMG 12228 / 1C / PRS 101 / PAO1) OX=208964 GN=PA2229 PE=4 SV=1	Q9I1P0	0	1016.59	7	453.4	395.3	308.7	378.2	485.7	413	437.5	483.1									1	1	1	1	1	1	1	1	453.4	395.3	308.7	378.2	485.7	413
1261	FALSE		High	Unambiguous	ADAEQLVK	1xTMT6plex [K8]; 1xTMT6plex [N-Term]	1xTMT6plex [K8]; 1xTMT6plex [N-Term]	0.0071344	0.000160044	0.359	1	1	1	Q9I775	Lactamase_B domain-containing protein OS=Pseudomonas aeruginosa (strain ATCC 15692 / DSM 22644 / CIP 104116 / JCM 14847 / LMG 12228 / 1C / PRS 101 / PAO1) OX=208964 GN=PA0057 PE=4 SV=1	Q9I775	0	1331.79	8	211.8	137.7	122.4	160.8	169.2	162.6	157.8	193									1	1	1	1	1	1	1	1	211.8	137.7	122.4	160.8	169.2	162.6
1276	FALSE		High	Unambiguous	ADAIALEQAGAAMLLLECVPSVLAEEITQAVK	1xCarboxymethyl [C18]; 1xTMT6plex [K32]; 1xTMT6plex [N-Term]	1xCarboxymethyl [C18]; 1xTMT6plex [K32]; 1xTMT6plex [N-Term]	0.095526	0.00797341	0.069	1	1	1	Q9HV70	3-methyl-2-oxobutanoate hydroxymethyltransferase 2 OS=Pseudomonas aeruginosa (strain ATCC 15692 / DSM 22644 / CIP 104116 / JCM 14847 / LMG 12228 / 1C / PRS 101 / PAO1) OX=208964 GN=panB2 PE=3 SV=1	Q9HV70	0	3784.05	32	0	0	0	2	3.2	0	2.6	3.3									0	0	0	1	1	0	1	1	0	0	0	2	3.2	0
1286	FALSE		High	Unambiguous	ADALGEGLR	1xTMT6plex [N-Term]	1xTMT6plex [N-Term]	0.00447831	7.60518e-05	0.409	1	1	1	Q9HZF6	Uncharacterized protein OS=Pseudomonas aeruginosa (strain ATCC 15692 / DSM 22644 / CIP 104116 / JCM 14847 / LMG 12228 / 1C / PRS 101 / PAO1) OX=208964 GN=PA3052 PE=4 SV=1	Q9HZF6	0	1130.64	9	87	85.8	70.7	74.6	92	90.8	97.2	94.5									1	1	1	1	1	1	1	1	87	85.8	70.7	74.6	92	90.8
1290	FALSE		High	Unambiguous	ADALIDSQVPAK	1xTMT6plex [K12]; 1xTMT6plex [N-Term]	1xTMT6plex [K12]; 1xTMT6plex [N-Term]	2.60886e-05	7.60518e-05	0.958	1	1	1	Q51463	Flagellar M-ring protein OS=Pseudomonas aeruginosa (strain ATCC 15692 / DSM 22644 / CIP 104116 / JCM 14847 / LMG 12228 / 1C / PRS 101 / PAO1) OX=208964 GN=fliF PE=3 SV=2	Q51463	0	1685.98	12	14.7	16.9	16.9	18.9	21.6	21.6	27.6	23.9									1	1	1	1	1	1	1	1	14.7	16.9	16.9	18.9	21.6	21.6
1294	FALSE		High	Unambiguous	ADALLWCNGR	1xCarboxymethyl [C7]; 1xTMT6plex [N-Term]	1xCarboxymethyl [C7]; 1xTMT6plex [N-Term]	0.0404513	0.00256959	0.169	1	1	2	P57112	Soluble pyridine nucleotide transhydrogenase OS=Pseudomonas aeruginosa (strain ATCC 15692 / DSM 22644 / CIP 104116 / JCM 14847 / LMG 12228 / 1C / PRS 101 / PAO1) OX=208964 GN=sthA PE=1 SV=2	P57112	0	1405.71	10	211.3	183.4	133.9	166.9	90.5	77	108.2	107.4									1	1	1	1	1	1	1	1	211.3	183.4	133.9	166.9	90.5	77
1302	FALSE		High	Unambiguous	ADAPAAPR	1xTMT6plex [N-Term]	1xTMT6plex [N-Term]	0.0219521	0.0011674	0.237	1	1	2	Q9I1Z8	Uncharacterized protein OS=Pseudomonas aeruginosa (strain ATCC 15692 / DSM 22644 / CIP 104116 / JCM 14847 / LMG 12228 / 1C / PRS 101 / PAO1) OX=208964 GN=PA2117 PE=4 SV=1	Q9I1Z8	0	997.563	8	248.6	204.2	166.8	215.7	227.6	236.7	220.8	232.8									1	1	1	1	1	1	1	1	248.6	204.2	166.8	215.7	227.6	236.7
1305	FALSE		High	Unambiguous	ADAPHVSDEELPVLLR	1xTMT6plex [N-Term]	1xTMT6plex [N-Term]	5.60134e-06	7.60518e-05	1.122	1	1	4	P43335	Pterin-4-alpha-carbinolamine dehydratase OS=Pseudomonas aeruginosa (strain ATCC 15692 / DSM 22644 / CIP 104116 / JCM 14847 / LMG 12228 / 1C / PRS 101 / PAO1) OX=208964 GN=phhB PE=3 SV=1	P43335	0	1990.08	16	511.8	400.2	363.9	426.1	486.3	464.1	488.4	479.5									1	1	1	1	1	1	1	1	511.8	400.2	363.9	426.1	486.3	464.1
1323	FALSE		High	Unambiguous	ADATQTPGGTGALR	1xTMT6plex [N-Term]	1xTMT6plex [N-Term]	2.9047e-06	7.60518e-05	1.192	1	1	2	P43336	Aromatic-amino-acid aminotransferase OS=Pseudomonas aeruginosa (strain ATCC 15692 / DSM 22644 / CIP 104116 / JCM 14847 / LMG 12228 / 1C / PRS 101 / PAO1) OX=208964 GN=phhC PE=3 SV=2	P43336	0	1544.82	14	348.6	301.2	265.2	301.5	322.2	304.8	316.4	312.2									1	1	1	1	1	1	1	1	348.6	301.2	265.2	301.5	322.2	304.8
1327	FALSE		High	Unambiguous	ADAVEHLVAR	1xTMT6plex [N-Term]	1xTMT6plex [N-Term]	0.00218058	7.60518e-05	0.486	1	1	1	Q9HW40	Probable oxidoreductase OS=Pseudomonas aeruginosa (strain ATCC 15692 / DSM 22644 / CIP 104116 / JCM 14847 / LMG 12228 / 1C / PRS 101 / PAO1) OX=208964 GN=PA4361 PE=4 SV=1	Q9HW40	0	1309.74	10	227.6	238.5	199.9	223.9	306.7	300.8	314.4	299.7									1	1	1	1	1	1	1	1	227.6	238.5	199.9	223.9	306.7	300.8
1330	FALSE		High	Unambiguous	ADAVSPELAAQIR	1xTMT6plex [N-Term]	1xTMT6plex [N-Term]	0.00154214	7.60518e-05	0.523	1	1	1	Q9HUI6	Probable acyl-CoA dehydrogenase OS=Pseudomonas aeruginosa (strain ATCC 15692 / DSM 22644 / CIP 104116 / JCM 14847 / LMG 12228 / 1C / PRS 101 / PAO1) OX=208964 GN=PA4979 PE=3 SV=1	Q9HUI6	0	1569.88	13	7.7	9.3	7.7	8.6	8.3	14	9.7	12.4									1	1	1	1	1	1	1	1	7.7	9.3	7.7	8.6	8.3	14
1333	FALSE		High	Unambiguous	ADAYGLER	1xTMT6plex [N-Term]	1xTMT6plex [N-Term]	0.0344629	0.00212251	0.187	1	1	1	Q9I514	Phosphoribosylglycinamide formyltransferase OS=Pseudomonas aeruginosa (strain ATCC 15692 / DSM 22644 / CIP 104116 / JCM 14847 / LMG 12228 / 1C / PRS 101 / PAO1) OX=208964 GN=purN PE=3 SV=1	Q9I514	0	1123.59	8	223.9	161.2	126.8	155.6	126.8	99.6	133.7	132.1									1	1	1	1	1	1	1	1	223.9	161.2	126.8	155.6	126.8	99.6
1340	FALSE		High	Unambiguous	ADDIATDNTVSSTR	1xTMT6plex [N-Term]	1xTMT6plex [N-Term]	1.75929e-05	7.60518e-05	1	1	1	1	Q9I4P6	Flagellar L-ring protein OS=Pseudomonas aeruginosa (strain ATCC 15692 / DSM 22644 / CIP 104116 / JCM 14847 / LMG 12228 / 1C / PRS 101 / PAO1) OX=208964 GN=flgH PE=3 SV=1	Q9I4P6	0	1694.84	14	38.5	35.5	32.5	34.5	38	44.5	50.5	42.4									1	1	1	1	1	1	1	1	38.5	35.5	32.5	34.5	38	44.5
1346	FALSE		High	Unambiguous	ADDPNEFAFPAQQK	1xTMT6plex [K14]; 1xTMT6plex [N-Term]	1xTMT6plex [K14]; 1xTMT6plex [N-Term]	0.000663473	7.60518e-05	0.613	1	1	1	G3XD15	Type 4 fimbrial biogenesis protein PilW OS=Pseudomonas aeruginosa (strain ATCC 15692 / DSM 22644 / CIP 104116 / JCM 14847 / LMG 12228 / 1C / PRS 101 / PAO1) OX=208964 GN=pilW PE=4 SV=1	G3XD15	0	2036.05	14	34.6	55.4	64.6	63.6	126.3	116.9	112.6	88.1									1	1	1	1	1	1	1	1	34.6	55.4	64.6	63.6	126.3	116.9
1347	FALSE		High	Unambiguous	ADDPQLDAVAGGSAGALGR	1xTMT6plex [N-Term]	1xTMT6plex [N-Term]	9.69225e-07	7.60518e-05	1.309	1	1	2	Q9HVL9	Glutamate 5-kinase OS=Pseudomonas aeruginosa (strain ATCC 15692 / DSM 22644 / CIP 104116 / JCM 14847 / LMG 12228 / 1C / PRS 101 / PAO1) OX=208964 GN=proB PE=3 SV=1	Q9HVL9	0	1970.01	19	196.3	184.9	162.9	182.5	224.4	197.6	225.8	226.4									1	1	1	1	1	1	1	1	196.3	184.9	162.9	182.5	224.4	197.6
1350	FALSE		High	Unambiguous	ADDQDIVVELNSR	1xTMT6plex [N-Term]	1xTMT6plex [N-Term]	2.6446e-06	7.60518e-05	1.202	1	1	2	Q9I0J9	NADH-quinone oxidoreductase subunit C/D OS=Pseudomonas aeruginosa (strain ATCC 15692 / DSM 22644 / CIP 104116 / JCM 14847 / LMG 12228 / 1C / PRS 101 / PAO1) OX=208964 GN=nuoC PE=3 SV=1	Q9I0J9	0	1702.88	13	48.2	92.4	119.6	98.2	175	150	146	142.4									1	1	1	1	1	1	1	1	48.2	92.4	119.6	98.2	175	150
1351	FALSE		High	Unambiguous	ADDQDIVVELNSR	1xDeamidated [N11]; 1xTMT6plex [N-Term]	1xDeamidated [Q4; N11]; 1xTMT6plex [N-Term]	5.32207e-05	7.60518e-05	0.882	1	1	2	Q9I0J9	NADH-quinone oxidoreductase subunit C/D OS=Pseudomonas aeruginosa (strain ATCC 15692 / DSM 22644 / CIP 104116 / JCM 14847 / LMG 12228 / 1C / PRS 101 / PAO1) OX=208964 GN=nuoC PE=3 SV=1	Q9I0J9	0	1703.86	13	51.5	83	94.7	69.5	134.3	133.5	140.1	117.2									1	1	1	1	1	1	1	1	51.5	83	94.7	69.5	134.3	133.5
1357	FALSE		High	Unambiguous	ADDVEAR	1xTMT6plex [N-Term]	1xTMT6plex [N-Term]	0.0815339	0.00664598	0.088	1	1	2	Q9HXR4	Uncharacterized protein OS=Pseudomonas aeruginosa (strain ATCC 15692 / DSM 22644 / CIP 104116 / JCM 14847 / LMG 12228 / 1C / PRS 101 / PAO1) OX=208964 GN=PA3728 PE=4 SV=1	Q9HXR4	0	1004.52	7	170.7	184.4	186.4	205.7	290	280.5	282.7	299.8									1	1	1	1	1	1	1	1	170.7	184.4	186.4	205.7	290	280.5
1359	FALSE		High	Unambiguous	ADDVLAGAVR	1xTMT6plex [N-Term]	1xTMT6plex [N-Term]	0.00184245	7.60518e-05	0.504	1	1	1	P47204	Cell division protein FtsZ OS=Pseudomonas aeruginosa (strain ATCC 15692 / DSM 22644 / CIP 104116 / JCM 14847 / LMG 12228 / 1C / PRS 101 / PAO1) OX=208964 GN=ftsZ PE=1 SV=2	P47204	0	1215.69	10	152.6	163.2	135.9	147.8	199.7	160.8	193.2	205									1	1	1	1	1	1	1	1	152.6	163.2	135.9	147.8	199.7	160.8
1361	FALSE		High	Unambiguous	ADDVITTSGYR	1xTMT6plex [N-Term]	1xTMT6plex [N-Term]	0.000887222	7.60518e-05	0.582	1	1	2	Q9I0S9	Probable AMP-binding enzyme OS=Pseudomonas aeruginosa (strain ATCC 15692 / DSM 22644 / CIP 104116 / JCM 14847 / LMG 12228 / 1C / PRS 101 / PAO1) OX=208964 GN=PA2555 PE=4 SV=1	Q9I0S9	0	1426.74	11	113.7	106.2	93.9	96.2	95.2	113.3	114.8	120.2									1	1	1	1	1	1	1	1	113.7	106.2	93.9	96.2	95.2	113.3
1363	FALSE		High	Unambiguous	ADDVYDDVDGQPQGLTGNDFK	1xTMT6plex [K21]; 1xTMT6plex [N-Term]	1xTMT6plex [K21]; 1xTMT6plex [N-Term]	1.90443e-06	7.60518e-05	1.237	1	2	7	Q51485	Porin B OS=Pseudomonas aeruginosa (strain ATCC 15692 / DSM 22644 / CIP 104116 / JCM 14847 / LMG 12228 / 1C / PRS 101 / PAO1) OX=208964 GN=oprB PE=1 SV=1	Q51485; Q9I1I4	0	2727.31	21	324.7	332.2	379.6	443.2	422.8	534.6	624.3	404.7									1	1	1	1	1	1	1	1	324.7	332.2	379.6	443.2	422.8	534.6
1364	FALSE		High	Unambiguous	ADDVYDDVDGQPQGLTGNDFK	1xDeamidated [N/Q]; 1xTMT6plex [K21]; 1xTMT6plex [N-Term]	1xDeamidated [Q11; Q13; N18]; 1xTMT6plex [K21]; 1xTMT6plex [N-Term]	7.66603e-07	7.60518e-05	1.334	1	2	4	Q51485	Porin B OS=Pseudomonas aeruginosa (strain ATCC 15692 / DSM 22644 / CIP 104116 / JCM 14847 / LMG 12228 / 1C / PRS 101 / PAO1) OX=208964 GN=oprB PE=1 SV=1	Q51485; Q9I1I4	0	2728.3	21	85	74.8	109.4	111.5	92.3	126.7	135.1	101.5									1	1	1	1	1	1	1	1	85	74.8	109.4	111.5	92.3	126.7
1365	FALSE		High	Unambiguous	ADDYVVATGVTTTVR	1xTMT6plex [N-Term]	1xTMT6plex [N-Term]	6.069e-05	7.60518e-05	0.868	1	1	1	Q51366	GDP-mannose 4,6-dehydratase OS=Pseudomonas aeruginosa (strain ATCC 15692 / DSM 22644 / CIP 104116 / JCM 14847 / LMG 12228 / 1C / PRS 101 / PAO1) OX=208964 GN=gmd PE=1 SV=2	Q51366	0	1796.96	15	193.9	166.7	140.7	159.5	182.4	183.1	211.6	192.1									1	1	1	1	1	1	1	1	193.9	166.7	140.7	159.5	182.4	183.1
1367	FALSE		High	Unambiguous	ADEAHSIGADPLAGYLNPR	1xTMT6plex [N-Term]	1xTMT6plex [N-Term]	3.11495e-07	7.60518e-05	1.43	1	1	3	Q9HTD0	Biotin carboxylase OS=Pseudomonas aeruginosa (strain ATCC 15692 / DSM 22644 / CIP 104116 / JCM 14847 / LMG 12228 / 1C / PRS 101 / PAO1) OX=208964 GN=PA5436 PE=4 SV=1	Q9HTD0	0	2196.12	19	396.9	405.3	326.1	373.8	499.2	403	417	458.3									1	1	1	1	1	1	1	1	396.9	405.3	326.1	373.8	499.2	403
1368	FALSE		High	Unambiguous	ADEALGAAQK	1xTMT6plex [K10]; 1xTMT6plex [N-Term]	1xTMT6plex [K10]; 1xTMT6plex [N-Term]	9.97787e-05	7.60518e-05	0.815	1	1	20	P11221	Major outer membrane lipoprotein OS=Pseudomonas aeruginosa (strain ATCC 15692 / DSM 22644 / CIP 104116 / JCM 14847 / LMG 12228 / 1C / PRS 101 / PAO1) OX=208964 GN=oprI PE=3 SV=1	P11221	0	1431.82	10	3325	4812.9	5576.2	5476.9	7533.6	7537.9	8231.1	6545.8									1	1	1	1	1	1	1	1	3325	4812.9	5576.2	5476.9	7533.6	7537.9
1369	FALSE		High	Unambiguous	ADEAIKDADGNIVELR	1xTMT6plex [K6]; 1xTMT6plex [N-Term]	1xTMT6plex [K6]; 1xTMT6plex [N-Term]	0.0110302	0.000322918	0.312	1	1	1	Q9I2U8	Glutamine--tRNA ligase OS=Pseudomonas aeruginosa (strain ATCC 15692 / DSM 22644 / CIP 104116 / JCM 14847 / LMG 12228 / 1C / PRS 101 / PAO1) OX=208964 GN=glnS PE=1 SV=1	Q9I2U8	1	2187.2	16	122.3	92.4	80.6	172.7	95.3	119.1	107	84.6									1	1	1	1	1	1	1	1	122.3	92.4	80.6	172.7	95.3	119.1
1370	FALSE		High	Unambiguous	ADEALQIGLANR	1xTMT6plex [N-Term]	1xTMT6plex [N-Term]	5.07821e-05	7.60518e-05	0.887	1	1	1	Q9HYH9	Probable enoyl CoA-hydratase/isomerase OS=Pseudomonas aeruginosa (strain ATCC 15692 / DSM 22644 / CIP 104116 / JCM 14847 / LMG 12228 / 1C / PRS 101 / PAO1) OX=208964 GN=PA3426 PE=3 SV=1	Q9HYH9	0	1499.84	12	101.9	93	78.6	90.7	111.9	106.1	101.8	113.6									1	1	1	1	1	1	1	1	101.9	93	78.6	90.7	111.9	106.1
1371	FALSE		High	Unambiguous	ADECQIYTDVDGVYTTDPR	1xCarboxymethyl [C4]; 1xTMT6plex [N-Term]	1xCarboxymethyl [C4]; 1xTMT6plex [N-Term]	0.0781712	0.00640574	0.093	1	1	1	O69077	Aspartokinase OS=Pseudomonas aeruginosa (strain ATCC 15692 / DSM 22644 / CIP 104116 / JCM 14847 / LMG 12228 / 1C / PRS 101 / PAO1) OX=208964 GN=lysC PE=1 SV=2	O69077	0	2448.11	19	18.2	20.9	24.4	20.5	29.2	18.7	22.5	29.6									1	1	1	1	1	1	1	1	18.2	20.9	24.4	20.5	29.2	18.7
1372	FALSE		High	Unambiguous	ADEEQTVNIGPSVK	1xTMT6plex [K14]; 1xTMT6plex [N-Term]	1xTMT6plex [K14]; 1xTMT6plex [N-Term]	1.9856e-07	7.60518e-05	1.478	1	1	4	Q9HUP3	NH(3)-dependent NAD(+) synthetase OS=Pseudomonas aeruginosa (strain ATCC 15692 / DSM 22644 / CIP 104116 / JCM 14847 / LMG 12228 / 1C / PRS 101 / PAO1) OX=208964 GN=nadE PE=1 SV=1	Q9HUP3	0	1945.06	14	1714.9	1515.9	1408.6	1671.9	1698.9	1643.6	1788.5	1694.2									1	1	1	1	1	1	1	1	1714.9	1515.9	1408.6	1671.9	1698.9	1643.6
1373	FALSE		High	Unambiguous	ADEEQTVNIGPSVK	1xDeamidated [N8]; 1xTMT6plex [K14]; 1xTMT6plex [N-Term]	1xDeamidated [Q5; N8]; 1xTMT6plex [K14]; 1xTMT6plex [N-Term]	0.00782896	0.000160044	0.349	1	1	1	Q9HUP3	NH(3)-dependent NAD(+) synthetase OS=Pseudomonas aeruginosa (strain ATCC 15692 / DSM 22644 / CIP 104116 / JCM 14847 / LMG 12228 / 1C / PRS 101 / PAO1) OX=208964 GN=nadE PE=1 SV=1	Q9HUP3	0	1946.05	14	167.2	144.5	126.4	141.5	117.6	105.4	127.2	122.7									1	1	1	1	1	1	1	1	167.2	144.5	126.4	141.5	117.6	105.4
1378	FALSE		High	Unambiguous	ADELIDISSGAVSMR	1xTMT6plex [N-Term]	1xTMT6plex [N-Term]	2.58207e-07	7.60518e-05	1.45	1	1	2	Q9HTQ3	Probable transcriptional regulator OS=Pseudomonas aeruginosa (strain ATCC 15692 / DSM 22644 / CIP 104116 / JCM 14847 / LMG 12228 / 1C / PRS 101 / PAO1) OX=208964 GN=PA5301 PE=4 SV=1	Q9HTQ3	0	1792.93	15	126.9	112.8	95.5	119.9	128.1	120.9	137.7	137.1									1	1	1	1	1	1	1	1	126.9	112.8	95.5	119.9	128.1	120.9
1383	FALSE		High	Unambiguous	ADEQQTLDQQTPEQPTGAAEDLTAR	1xTMT6plex [N-Term]	1xTMT6plex [N-Term]	1.27105e-08	7.60518e-05	1.771	1	1	10	Q9HV42	Protein GrpE OS=Pseudomonas aeruginosa (strain ATCC 15692 / DSM 22644 / CIP 104116 / JCM 14847 / LMG 12228 / 1C / PRS 101 / PAO1) OX=208964 GN=grpE PE=3 SV=1	Q9HV42	0	2942.42	25	602	563	501.1	596.8	699.4	660.1	655.2	725.4									1	1	1	1	1	1	1	1	602	563	501.1	596.8	699.4	660.1
1384	FALSE		High	Unambiguous	ADEQQTLDQQTPEQPTGAAEDLTAR	1xDeamidated [Q]; 1xTMT6plex [N-Term]	1xDeamidated [Q4; Q5; Q9; Q10; Q14]; 1xTMT6plex [N-Term]	5.09977e-06	7.60518e-05	1.132	1	1	7	Q9HV42	Protein GrpE OS=Pseudomonas aeruginosa (strain ATCC 15692 / DSM 22644 / CIP 104116 / JCM 14847 / LMG 12228 / 1C / PRS 101 / PAO1) OX=208964 GN=grpE PE=3 SV=1	Q9HV42	0	2943.4	25
1388	FALSE		High	Unambiguous	ADESGIGK	1xTMT6plex [K8]; 1xTMT6plex [N-Term]	1xTMT6plex [K8]; 1xTMT6plex [N-Term]	0.00960089	0.000245835	0.327	1	1	8	Q9HYV7	Beta-ketodecanoyl-[acyl-carrier-protein] synthase OS=Pseudomonas aeruginosa (strain ATCC 15692 / DSM 22644 / CIP 104116 / JCM 14847 / LMG 12228 / 1C / PRS 101 / PAO1) OX=208964 GN=PA3286 PE=1 SV=1	Q9HYV7	0	1234.7	8	879.6	766.4	708.3	810	971.7	844.9	929.9	960.2									1	1	1	1	1	1	1	1	879.6	766.4	708.3	810	971.7	844.9
1389	FALSE		High	Unambiguous	ADESPVTAADLAAHHILEAGLR	1xTMT6plex [N-Term]	1xTMT6plex [N-Term]	0.000895577	7.60518e-05	0.581	1	1	2	Q9HU14	3'(2'),5'-bisphosphate nucleotidase CysQ OS=Pseudomonas aeruginosa (strain ATCC 15692 / DSM 22644 / CIP 104116 / JCM 14847 / LMG 12228 / 1C / PRS 101 / PAO1) OX=208964 GN=cysQ PE=3 SV=1	Q9HU14	0	2486.32	22	288	263	236.6	271.9	356.2	316.3	355.3	343.9									1	1	1	1	1	1	1	1	288	263	236.6	271.9	356.2	316.3
1390	FALSE		High	Unambiguous	ADETELK	1xTMT6plex [K7]; 1xTMT6plex [N-Term]	1xTMT6plex [K7]; 1xTMT6plex [N-Term]	0.0323701	0.00191933	0.194	1	1	2	Q9I5G9	FAD assembly factor SdhE OS=Pseudomonas aeruginosa (strain ATCC 15692 / DSM 22644 / CIP 104116 / JCM 14847 / LMG 12228 / 1C / PRS 101 / PAO1) OX=208964 GN=sdhE PE=3 SV=1	Q9I5G9	0	1263.72	7	452.1	345.5	304	367.6	410.6	368.9	411.4	451.4									1	1	1	1	1	1	1	1	452.1	345.5	304	367.6	410.6	368.9
1394	FALSE		High	Unambiguous	ADEVQTLK	1xTMT6plex [K8]; 1xTMT6plex [N-Term]	1xTMT6plex [K8]; 1xTMT6plex [N-Term]	0.00200441	7.60518e-05	0.495	1	1	12	Q9HU65	Glutamine synthetase OS=Pseudomonas aeruginosa (strain ATCC 15692 / DSM 22644 / CIP 104116 / JCM 14847 / LMG 12228 / 1C / PRS 101 / PAO1) OX=208964 GN=glnA PE=1 SV=1	Q9HU65	0	1361.8	8	1638.5	1496.3	1338.1	1575.8	1800.3	1670.3	1811.6	1897.2									1	1	1	1	1	1	1	1	1638.5	1496.3	1338.1	1575.8	1800.3	1670.3
1396	FALSE		High	Unambiguous	ADEYPSR	1xTMT6plex [N-Term]	1xTMT6plex [N-Term]	0.0353987	0.00218937	0.184	1	1	1	Q9HUA9	Probable ATP-binding component of ABC transporter OS=Pseudomonas aeruginosa (strain ATCC 15692 / DSM 22644 / CIP 104116 / JCM 14847 / LMG 12228 / 1C / PRS 101 / PAO1) OX=208964 GN=PA5074 PE=3 SV=1	Q9HUA9	0	1066.54	7	104.4	184.2	168.8	137.2	306.9	260.2	244.4	239.6									1	1	1	1	1	1	1	1	104.4	184.2	168.8	137.2	306.9	260.2
1399	FALSE		High	Unambiguous	ADFAVSIDENAVHGSDSEASAAR	1xTMT6plex [N-Term]	1xTMT6plex [N-Term]	3.77011e-10	7.60518e-05	2.146	1	1	10	Q59636	Nucleoside diphosphate kinase OS=Pseudomonas aeruginosa (strain ATCC 15692 / DSM 22644 / CIP 104116 / JCM 14847 / LMG 12228 / 1C / PRS 101 / PAO1) OX=208964 GN=ndk PE=1 SV=2	Q59636	0	2548.21	23	953.8	934.2	845.6	1052.6	979.8	930.4	1111.1	1086.8									1	1	1	1	1	1	1	1	953.8	934.2	845.6	1052.6	979.8	930.4
1400	FALSE		High	Unambiguous	ADFAVSIDENAVHGSDSEASAAR	1xDeamidated [N10]; 1xTMT6plex [N-Term]	1xDeamidated [N10]; 1xTMT6plex [N-Term]	1.05261e-10	7.60518e-05	2.282	1	1	8	Q59636	Nucleoside diphosphate kinase OS=Pseudomonas aeruginosa (strain ATCC 15692 / DSM 22644 / CIP 104116 / JCM 14847 / LMG 12228 / 1C / PRS 101 / PAO1) OX=208964 GN=ndk PE=1 SV=2	Q59636	0	2549.2	23	327.4	359.2	338.3	386.7	300.8	310.9	380.9	334.3									1	1	1	1	1	1	1	1	327.4	359.2	338.3	386.7	300.8	310.9
1401	FALSE		High	Unambiguous	ADFDASGR	1xTMT6plex [N-Term]	1xTMT6plex [N-Term]	0.0579462	0.00491036	0.128	1	1	1	Q9HUL9	tRNA dimethylallyltransferase OS=Pseudomonas aeruginosa (strain ATCC 15692 / DSM 22644 / CIP 104116 / JCM 14847 / LMG 12228 / 1C / PRS 101 / PAO1) OX=208964 GN=miaA PE=1 SV=1	Q9HUL9	0	1067.53	8	248.8	270.2	258	279.3	302	286.7	345.2	319.2									1	1	1	1	1	1	1	1	248.8	270.2	258	279.3	302	286.7
1402	FALSE		High	Unambiguous	ADFDSGNIQVIDASDPR	1xTMT6plex [N-Term]	1xTMT6plex [N-Term]	2.86544e-05	7.60518e-05	0.948	1	1	1	Q9I012	Uncharacterized protein OS=Pseudomonas aeruginosa (strain ATCC 15692 / DSM 22644 / CIP 104116 / JCM 14847 / LMG 12228 / 1C / PRS 101 / PAO1) OX=208964 GN=PA2831 PE=1 SV=1	Q9I012	0	2049.01	17	139	120.5	127.1	137.7	171.3	132.2	148.6	169.2									1	1	1	1	1	1	1	1	139	120.5	127.1	137.7	171.3	132.2
1406	FALSE		High	Unambiguous	ADFMDWADR	1xTMT6plex [N-Term]	1xTMT6plex [N-Term]	0.00368108	7.60518e-05	0.43	1	1	1	Q9I1K9	Uncharacterized protein OS=Pseudomonas aeruginosa (strain ATCC 15692 / DSM 22644 / CIP 104116 / JCM 14847 / LMG 12228 / 1C / PRS 101 / PAO1) OX=208964 GN=PA2264 PE=4 SV=1	Q9I1K9	0	1355.63	9	254.7	211	246.1	313.8	273	187.8	226.7	264									1	1	1	1	1	1	1	1	254.7	211	246.1	313.8	273	187.8
1407	FALSE		High	Unambiguous	ADFQHQLQTALAQHLGDK	1xTMT6plex [K18]; 1xTMT6plex [N-Term]	1xTMT6plex [K18]; 1xTMT6plex [N-Term]	0.000947385	7.60518e-05	0.575	1	1	1	Q9HZE0	NAD-specific glutamate dehydrogenase OS=Pseudomonas aeruginosa (strain ATCC 15692 / DSM 22644 / CIP 104116 / JCM 14847 / LMG 12228 / 1C / PRS 101 / PAO1) OX=208964 GN=gdhB PE=1 SV=1	Q9HZE0	0	2479.35	18	348	329.6	324.5	403.2	383.8	350.8	448	394.4									1	1	1	1	1	1	1	1	348	329.6	324.5	403.2	383.8	350.8
1408	FALSE		High	Unambiguous	ADFQHQLQTALAQHLGDK	1xDeamidated [Q6]; 1xTMT6plex [K18]; 1xTMT6plex [N-Term]	1xDeamidated [Q6]; 1xTMT6plex [K18]; 1xTMT6plex [N-Term]	0.00235008	7.60518e-05	0.478	1	1	1	Q9HZE0	NAD-specific glutamate dehydrogenase OS=Pseudomonas aeruginosa (strain ATCC 15692 / DSM 22644 / CIP 104116 / JCM 14847 / LMG 12228 / 1C / PRS 101 / PAO1) OX=208964 GN=gdhB PE=1 SV=1	Q9HZE0	0	2480.33	18
1410	FALSE		High	Unambiguous	ADGAELLAR	1xTMT6plex [N-Term]	1xTMT6plex [N-Term]	0.0118761	0.000322918	0.304	1	1	1	Q9HYP4	Uncharacterized protein OS=Pseudomonas aeruginosa (strain ATCC 15692 / DSM 22644 / CIP 104116 / JCM 14847 / LMG 12228 / 1C / PRS 101 / PAO1) OX=208964 GN=PA3352 PE=1 SV=1	Q9HYP4	0	1144.65	9	271.9	211	161.9	195.3	208.8	196.6	231.8	236.4									1	1	1	1	1	1	1	1	271.9	211	161.9	195.3	208.8	196.6
1413	FALSE		High	Unambiguous	ADGALVAVSR	1xTMT6plex [N-Term]	1xTMT6plex [N-Term]	0.000800298	7.60518e-05	0.593	1	1	3	Q9HWC9	DNA-directed RNA polymerase subunit beta' OS=Pseudomonas aeruginosa (strain ATCC 15692 / DSM 22644 / CIP 104116 / JCM 14847 / LMG 12228 / 1C / PRS 101 / PAO1) OX=208964 GN=rpoC PE=3 SV=1	Q9HWC9	0	1187.69	10	648.6	578.1	490.4	589.6	484.4	406.2	529.4	551.3									1	1	1	1	1	1	1	1	648.6	578.1	490.4	589.6	484.4	406.2
1432	FALSE		High	Unambiguous	ADGHIDER	1xTMT6plex [N-Term]	1xTMT6plex [N-Term]	0.0924145	0.00737458	0.073	1	1	1	Q9HXS9	Uncharacterized protein OS=Pseudomonas aeruginosa (strain ATCC 15692 / DSM 22644 / CIP 104116 / JCM 14847 / LMG 12228 / 1C / PRS 101 / PAO1) OX=208964 GN=PA3712 PE=4 SV=1	Q9HXS9	0	1141.58	8	19	17.4	9.6	16.6	19.3	13.2	19.8	16									1	1	1	1	1	1	1	1	19	17.4	9.6	16.6	19.3	13.2
1434	FALSE		High	Unambiguous	ADGLAAGK	1xTMT6plex [K8]; 1xTMT6plex [N-Term]	1xTMT6plex [K8]; 1xTMT6plex [N-Term]	0.0559709	0.00459571	0.132	1	1	3	Q9HUV8	Phosphoribosylamine--glycine ligase OS=Pseudomonas aeruginosa (strain ATCC 15692 / DSM 22644 / CIP 104116 / JCM 14847 / LMG 12228 / 1C / PRS 101 / PAO1) OX=208964 GN=purD PE=3 SV=1	Q9HUV8	0	1160.7	8	704.8	583.6	509.1	611.5	616.5	523.6	644.9	692.3									1	1	1	1	1	1	1	1	704.8	583.6	509.1	611.5	616.5	523.6
1437	FALSE		High	Unambiguous	ADGLGTLER	1xTMT6plex [N-Term]	1xTMT6plex [N-Term]	0.0144115	0.000397824	0.283	1	1	2	Q9HW52	Uncharacterized protein OS=Pseudomonas aeruginosa (strain ATCC 15692 / DSM 22644 / CIP 104116 / JCM 14847 / LMG 12228 / 1C / PRS 101 / PAO1) OX=208964 GN=PA4349 PE=4 SV=1	Q9HW52	0	1160.65	9	172.8	149.1	140.6	153.4	178.6	145.2	186	188.1									1	1	1	1	1	1	1	1	172.8	149.1	140.6	153.4	178.6	145.2
1438	FALSE		High	Unambiguous	ADGLLSPQR	1xTMT6plex [N-Term]	1xTMT6plex [N-Term]	0.0312293	0.00191933	0.198	1	1	1	Q9HV83	Probable aminotransferase OS=Pseudomonas aeruginosa (strain ATCC 15692 / DSM 22644 / CIP 104116 / JCM 14847 / LMG 12228 / 1C / PRS 101 / PAO1) OX=208964 GN=PA4715 PE=1 SV=1	Q9HV83	0	1185.68	9	365.5	309.7	280.9	326.7	300.1	248.4	314.2	309.5									1	1	1	1	1	1	1	1	365.5	309.7	280.9	326.7	300.1	248.4
1441	FALSE		High	Unambiguous	ADGLLVATPVYK	1xTMT6plex [K12]; 1xTMT6plex [N-Term]	1xTMT6plex [K12]; 1xTMT6plex [N-Term]	0.0138908	0.000397824	0.287	1	1	1	Q9HYG0	FMN_red domain-containing protein OS=Pseudomonas aeruginosa (strain ATCC 15692 / DSM 22644 / CIP 104116 / JCM 14847 / LMG 12228 / 1C / PRS 101 / PAO1) OX=208964 GN=PA3446 PE=4 SV=1	Q9HYG0	0	1705.03	12	28.1	37.1	41.7	51.1	37.1	37.6	39.3	37.9									1	1	1	1	1	1	1	1	28.1	37.1	41.7	51.1	37.1	37.6
1446	FALSE		High	Unambiguous	ADGPSALIFSR	1xTMT6plex [N-Term]	1xTMT6plex [N-Term]	0.000515083	7.60518e-05	0.64	1	1	1	Q9I5Y8	Transketolase OS=Pseudomonas aeruginosa (strain ATCC 15692 / DSM 22644 / CIP 104116 / JCM 14847 / LMG 12228 / 1C / PRS 101 / PAO1) OX=208964 GN=tktA PE=1 SV=1	Q9I5Y8	0	1362.76	11	129.9	130.8	99.5	122.1	91.2	73.1	104.3	101.7									1	1	1	1	1	1	1	1	129.9	130.8	99.5	122.1	91.2	73.1
1449	FALSE		High	Unambiguous	ADGQDNVTPIFR	1xTMT6plex [N-Term]	1xTMT6plex [N-Term]	5.63022e-05	7.60518e-05	0.876	1	1	1	Q9HYA1	Probable transcriptional regulator OS=Pseudomonas aeruginosa (strain ATCC 15692 / DSM 22644 / CIP 104116 / JCM 14847 / LMG 12228 / 1C / PRS 101 / PAO1) OX=208964 GN=PA3508 PE=4 SV=1	Q9HYA1	0	1561.82	12	65.5	63.4	48.2	51.7	57.9	62.7	58.6	70.8									1	1	1	1	1	1	1	1	65.5	63.4	48.2	51.7	57.9	62.7
1455	FALSE		High	Unambiguous	ADGSDGNFIR	1xTMT6plex [N-Term]	1xTMT6plex [N-Term]	0.000598456	7.60518e-05	0.624	1	1	2	Q9HT79	Uncharacterized protein OS=Pseudomonas aeruginosa (strain ATCC 15692 / DSM 22644 / CIP 104116 / JCM 14847 / LMG 12228 / 1C / PRS 101 / PAO1) OX=208964 GN=PA5494 PE=1 SV=1	Q9HT79	0	1280.64	10	491.7	329.8	245.4	379	291	228.1	321.6	306.1									1	1	1	1	1	1	1	1	491.7	329.8	245.4	379	291	228.1
1456	FALSE		High	Unambiguous	ADGSDGNFIR	1xDeamidated [N7]; 1xTMT6plex [N-Term]	1xDeamidated [N7]; 1xTMT6plex [N-Term]	0.00117526	7.60518e-05	0.552	1	1	3	Q9HT79	Uncharacterized protein OS=Pseudomonas aeruginosa (strain ATCC 15692 / DSM 22644 / CIP 104116 / JCM 14847 / LMG 12228 / 1C / PRS 101 / PAO1) OX=208964 GN=PA5494 PE=1 SV=1	Q9HT79	0	1281.63	10	570	346	301.6	390.2	353.5	350.2	415.2	393.5									1	1	1	1	1	1	1	1	570	346	301.6	390.2	353.5	350.2
1458	FALSE		High	Unambiguous	ADGSELTLHGR	1xTMT6plex [N-Term]	1xTMT6plex [N-Term]	0.00102115	7.60518e-05	0.567	1	1	3	Q9I636	Malate synthase G OS=Pseudomonas aeruginosa (strain ATCC 15692 / DSM 22644 / CIP 104116 / JCM 14847 / LMG 12228 / 1C / PRS 101 / PAO1) OX=208964 GN=glcB PE=1 SV=1	Q9I636	0	1384.74	11	912	747.6	640.1	757.6	762.7	716	800.4	793									1	1	1	1	1	1	1	1	912	747.6	640.1	757.6	762.7	716
1459	FALSE		High	Unambiguous	ADGSLALASTIGAGNPLTSGDTPLLTCDVWEHAYYIDYR	1xCarboxymethyl [C27]; 1xTMT6plex [N-Term]	1xCarboxymethyl [C27]; 1xTMT6plex [N-Term]	5.52557e-05	7.60518e-05	0.878	1	1	2	P53641	Superoxide dismutase [Fe] OS=Pseudomonas aeruginosa (strain ATCC 15692 / DSM 22644 / CIP 104116 / JCM 14847 / LMG 12228 / 1C / PRS 101 / PAO1) OX=208964 GN=sodB PE=1 SV=3	P53641	0	4414.14	39	0	0	0	2.6	0	0	0	0									0	0	0	1	0	0	0	0	0	0	0	2.6	0	0
1460	FALSE		High	Unambiguous	ADGSLALASTIGAGNPLTSGDTPLLTCDVWEHAYYIDYR	1xCarboxymethyl [C27]; 1xDeamidated [N15]; 1xTMT6plex [N-Term]	1xCarboxymethyl [C27]; 1xDeamidated [N15]; 1xTMT6plex [N-Term]	0.00017849	7.60518e-05	0.753	1	1	1	P53641	Superoxide dismutase [Fe] OS=Pseudomonas aeruginosa (strain ATCC 15692 / DSM 22644 / CIP 104116 / JCM 14847 / LMG 12228 / 1C / PRS 101 / PAO1) OX=208964 GN=sodB PE=1 SV=3	P53641	0	4415.12	39
1461	FALSE		High	Unambiguous	ADGSLAPVVQVESHQASK	1xTMT6plex [K18]; 1xTMT6plex [N-Term]	1xTMT6plex [K18]; 1xTMT6plex [N-Term]	1.9305e-07	7.60518e-05	1.481	1	1	2	Q9HWH7	Periplasmic gluconolactonase, PpgL OS=Pseudomonas aeruginosa (strain ATCC 15692 / DSM 22644 / CIP 104116 / JCM 14847 / LMG 12228 / 1C / PRS 101 / PAO1) OX=208964 GN=ppgL PE=1 SV=1	Q9HWH7	0	2281.26	18	58.7	59.9	54.1	46.7	65	67.6	77.5	67.3									1	1	1	1	1	1	1	1	58.7	59.9	54.1	46.7	65	67.6
1462	FALSE		High	Unambiguous	ADGSLSPLDMGR	1xTMT6plex [N-Term]	1xTMT6plex [N-Term]	0.00030752	7.60518e-05	0.695	1	1	2	Q9I4I1	Ribonucleoside-diphosphate reductase OS=Pseudomonas aeruginosa (strain ATCC 15692 / DSM 22644 / CIP 104116 / JCM 14847 / LMG 12228 / 1C / PRS 101 / PAO1) OX=208964 GN=nrdA PE=1 SV=1	Q9I4I1	0	1447.74	12	326.1	291	267.9	292.9	279.8	249.5	309.5	311									1	1	1	1	1	1	1	1	326.1	291	267.9	292.9	279.8	249.5
1463	FALSE		High	Unambiguous	ADGSLSPLDMGR	1xOxidation [M10]; 1xTMT6plex [N-Term]	1xOxidation [M10]; 1xTMT6plex [N-Term]	0.00280717	7.60518e-05	0.459	1	1	3	Q9I4I1	Ribonucleoside-diphosphate reductase OS=Pseudomonas aeruginosa (strain ATCC 15692 / DSM 22644 / CIP 104116 / JCM 14847 / LMG 12228 / 1C / PRS 101 / PAO1) OX=208964 GN=nrdA PE=1 SV=1	Q9I4I1	0	1463.74	12	447.5	406.7	351.1	408.1	402	361.6	476.3	441.2									1	1	1	1	1	1	1	1	447.5	406.7	351.1	408.1	402	361.6
1471	FALSE		High	Unambiguous	ADGSVQILDGTAK	1xTMT6plex [K13]; 1xTMT6plex [N-Term]	1xTMT6plex [K13]; 1xTMT6plex [N-Term]	3.38937e-07	7.60518e-05	1.421	1	1	1	Q51480	Protein NirF OS=Pseudomonas aeruginosa (strain ATCC 15692 / DSM 22644 / CIP 104116 / JCM 14847 / LMG 12228 / 1C / PRS 101 / PAO1) OX=208964 GN=nirF PE=1 SV=1	Q51480	0	1732.98	13	32.8	51.9	54.9	54.7	86.3	75.9	76.1	65.3									1	1	1	1	1	1	1	1	32.8	51.9	54.9	54.7	86.3	75.9
1475	FALSE		High	Unambiguous	ADGSYYWNVGSEVDTEK	1xTMT6plex [K17]; 1xTMT6plex [N-Term]	1xTMT6plex [K17]; 1xTMT6plex [N-Term]	0.000447497	7.60518e-05	0.655	1	1	1	P50599	Tol-Pal system protein TolR OS=Pseudomonas aeruginosa (strain ATCC 15692 / DSM 22644 / CIP 104116 / JCM 14847 / LMG 12228 / 1C / PRS 101 / PAO1) OX=208964 GN=tolR PE=3 SV=1	P50599	0	2378.16	17	40.2	46	44.9	38.2	58.1	58	51.5	51.8									1	1	1	1	1	1	1	1	40.2	46	44.9	38.2	58.1	58
1476	FALSE		High	Unambiguous	ADGSYYWNVGSEVDTEK	1xDeamidated [N8]; 1xTMT6plex [K17]; 1xTMT6plex [N-Term]	1xDeamidated [N8]; 1xTMT6plex [K17]; 1xTMT6plex [N-Term]	0.0550068	0.00439882	0.134	1	1	1	P50599	Tol-Pal system protein TolR OS=Pseudomonas aeruginosa (strain ATCC 15692 / DSM 22644 / CIP 104116 / JCM 14847 / LMG 12228 / 1C / PRS 101 / PAO1) OX=208964 GN=tolR PE=3 SV=1	P50599	0	2379.14	17	0	0	2.9	0	0	4	2.9	2.4									0	0	1	0	0	1	1	1	0	0	2.9	0	0	4
1484	FALSE		High	Unambiguous	ADGWPEGLR	1xTMT6plex [N-Term]	1xTMT6plex [N-Term]	0.00626338	0.000160044	0.373	1	1	1	Q9HY54	Fructose transport system repressor FruR OS=Pseudomonas aeruginosa (strain ATCC 15692 / DSM 22644 / CIP 104116 / JCM 14847 / LMG 12228 / 1C / PRS 101 / PAO1) OX=208964 GN=fruR PE=4 SV=1	Q9HY54	0	1229.65	9	136.8	118.3	95.3	105.1	92.8	60	101	97.5									1	1	1	1	1	1	1	1	136.8	118.3	95.3	105.1	92.8	60
1486	FALSE		High	Unambiguous	ADGYVSSGYYGSGVTK	1xTMT6plex [K16]; 1xTMT6plex [N-Term]	1xTMT6plex [K16]; 1xTMT6plex [N-Term]	2.67826e-09	7.60518e-05	1.937	1	1	2	G3XDA5	Anaerobically-induced outer membrane porin OprE OS=Pseudomonas aeruginosa (strain ATCC 15692 / DSM 22644 / CIP 104116 / JCM 14847 / LMG 12228 / 1C / PRS 101 / PAO1) OX=208964 GN=oprE PE=1 SV=1	G3XDA5	0	2069.06	16	52.9	48.6	81.2	100.2	48.3	46.6	59.6	52.2									1	1	1	1	1	1	1	1	52.9	48.6	81.2	100.2	48.3	46.6
1491	FALSE		High	Unambiguous	ADHPLTTPPPK	1xTMT6plex [K11]; 1xTMT6plex [N-Term]	1xTMT6plex [K11]; 1xTMT6plex [N-Term]	0.00267893	7.60518e-05	0.464	1	1	1	Q9I0J9	NADH-quinone oxidoreductase subunit C/D OS=Pseudomonas aeruginosa (strain ATCC 15692 / DSM 22644 / CIP 104116 / JCM 14847 / LMG 12228 / 1C / PRS 101 / PAO1) OX=208964 GN=nuoC PE=3 SV=1	Q9I0J9	0	1631.95	11	185.2	354.4	386.5	307.1	565.9	530.1	529.1	475.1									1	1	1	1	1	1	1	1	185.2	354.4	386.5	307.1	565.9	530.1
1493	FALSE		High	Unambiguous	ADKPLVGTGMER	1xTMT6plex [K3]; 1xTMT6plex [N-Term]	1xTMT6plex [K3]; 1xTMT6plex [N-Term]	0.000301805	7.60518e-05	0.697	1	1	4	Q51561	DNA-directed RNA polymerase subunit beta OS=Pseudomonas aeruginosa (strain ATCC 15692 / DSM 22644 / CIP 104116 / JCM 14847 / LMG 12228 / 1C / PRS 101 / PAO1) OX=208964 GN=rpoB PE=3 SV=2	Q51561	0	1731.98	12	767.7	624.4	606.2	737.8	833.6	744.2	794.5	835.6									1	1	1	1	1	1	1	1	767.7	624.4	606.2	737.8	833.6	744.2
1494	FALSE		High	Unambiguous	ADKPLVGTGMER	1xOxidation [M10]; 1xTMT6plex [K3]; 1xTMT6plex [N-Term]	1xOxidation [M10]; 1xTMT6plex [K3]; 1xTMT6plex [N-Term]	0.0253817	0.00137924	0.221	1	1	7	Q51561	DNA-directed RNA polymerase subunit beta OS=Pseudomonas aeruginosa (strain ATCC 15692 / DSM 22644 / CIP 104116 / JCM 14847 / LMG 12228 / 1C / PRS 101 / PAO1) OX=208964 GN=rpoB PE=3 SV=2	Q51561	0	1747.98	12	2672.9	2359.1	2212.4	2674.5	2900.8	2701.4	2884	3021.5									1	1	1	1	1	1	1	1	2672.9	2359.1	2212.4	2674.5	2900.8	2701.4
1498	FALSE		High	Unambiguous	ADLADPEGLAR	1xTMT6plex [N-Term]	1xTMT6plex [N-Term]	0.00100219	7.60518e-05	0.569	1	1	2	Q9HU23	dTDP-4-dehydrorhamnose reductase OS=Pseudomonas aeruginosa (strain ATCC 15692 / DSM 22644 / CIP 104116 / JCM 14847 / LMG 12228 / 1C / PRS 101 / PAO1) OX=208964 GN=rmlD PE=3 SV=1	Q9HU23	0	1356.73	11	940.9	851.1	692.6	775.7	1065.2	878	960.1	1003.2									1	1	1	1	1	1	1	1	940.9	851.1	692.6	775.7	1065.2	878
1500	FALSE		High	Unambiguous	ADLADTEAK	1xTMT6plex [K9]; 1xTMT6plex [N-Term]	1xTMT6plex [K9]; 1xTMT6plex [N-Term]	0.000895577	7.60518e-05	0.581	1	1	1	Q9HW32	Insulin-cleaving metalloproteinase outer membrane protein OS=Pseudomonas aeruginosa (strain ATCC 15692 / DSM 22644 / CIP 104116 / JCM 14847 / LMG 12228 / 1C / PRS 101 / PAO1) OX=208964 GN=icmP PE=4 SV=1	Q9HW32	0	1391.78	9	198.6	336.4	363.5	302.6	473.4	454.9	468.3	407.9									1	1	1	1	1	1	1	1	198.6	336.4	363.5	302.6	473.4	454.9
1501	FALSE		High	Unambiguous	ADLAEATR	1xTMT6plex [N-Term]	1xTMT6plex [N-Term]	0.0111326	0.000322918	0.311	1	1	2	Q9HU92	N-formylglutamate amidohydrolase OS=Pseudomonas aeruginosa (strain ATCC 15692 / DSM 22644 / CIP 104116 / JCM 14847 / LMG 12228 / 1C / PRS 101 / PAO1) OX=208964 GN=hutG PE=4 SV=1	Q9HU92	0	1075.59	8	509.3	397.3	304.3	380.9	452.4	414.8	463.1	480.3									1	1	1	1	1	1	1	1	509.3	397.3	304.3	380.9	452.4	414.8
1502	FALSE		High	Unambiguous	ADIAEVLEDLGITPDK	1xTMT6plex [K16]; 1xTMT6plex [N-Term]	1xTMT6plex [K16]; 1xTMT6plex [N-Term]	0.00311123	7.60518e-05	0.448	1	1	1	Q9HUK9	Thiosulfate sulfurtransferase OS=Pseudomonas aeruginosa (strain ATCC 15692 / DSM 22644 / CIP 104116 / JCM 14847 / LMG 12228 / 1C / PRS 101 / PAO1) OX=208964 GN=rhdA PE=1 SV=1	Q9HUK9	0	2157.21	16	231.4	174	157.9	181.5	230.8	195.7	225.7	243.6									1	1	1	1	1	1	1	1	231.4	174	157.9	181.5	230.8	195.7
1505	FALSE		High	Unambiguous	ADIALQVADK	1xTMT6plex [K10]; 1xTMT6plex [N-Term]	1xTMT6plex [K10]; 1xTMT6plex [N-Term]	9.88471e-05	7.60518e-05	0.816	1	1	2	Q9HTV7	Flagellar protein FliL OS=Pseudomonas aeruginosa (strain ATCC 15692 / DSM 22644 / CIP 104116 / JCM 14847 / LMG 12228 / 1C / PRS 101 / PAO1) OX=208964 GN=PA5233 PE=3 SV=1	Q9HTV7	0	1501.9	10	611.9	466.8	419.9	477.1	564.2	494.9	565.8	584									1	1	1	1	1	1	1	1	611.9	466.8	419.9	477.1	564.2	494.9
1506	FALSE		High	Unambiguous	ADIASEADGR	1xTMT6plex [N-Term]	1xTMT6plex [N-Term]	0.000956306	7.60518e-05	0.574	1	1	3	Q9I0T0	Probable short-chain dehydrogenase OS=Pseudomonas aeruginosa (strain ATCC 15692 / DSM 22644 / CIP 104116 / JCM 14847 / LMG 12228 / 1C / PRS 101 / PAO1) OX=208964 GN=PA2554 PE=3 SV=1	Q9I0T0	0	1233.63	10	259.9	224.9	206.2	205.9	255.3	230.1	260.6	261.5									1	1	1	1	1	1	1	1	259.9	224.9	206.2	205.9	255.3	230.1
1508	FALSE		High	Unambiguous	ADLAVSK	1xTMT6plex [K7]; 1xTMT6plex [N-Term]	1xTMT6plex [K7]; 1xTMT6plex [N-Term]	0.0411745	0.00256959	0.167	1	1	2	Q9HYV7	Beta-ketodecanoyl-[acyl-carrier-protein] synthase OS=Pseudomonas aeruginosa (strain ATCC 15692 / DSM 22644 / CIP 104116 / JCM 14847 / LMG 12228 / 1C / PRS 101 / PAO1) OX=208964 GN=PA3286 PE=1 SV=1	Q9HYV7	0	1161.72	7	428.1	422	338.9	415	489.2	478.1	490.7	505.1									1	1	1	1	1	1	1	1	428.1	422	338.9	415	489.2	478.1
1509	FALSE		High	Unambiguous	ADLDAFLEHLR	1xTMT6plex [N-Term]	1xTMT6plex [N-Term]	0.00030752	7.60518e-05	0.695	1	1	1	Q51566	Tyrosine recombinase XerC OS=Pseudomonas aeruginosa (strain ATCC 15692 / DSM 22644 / CIP 104116 / JCM 14847 / LMG 12228 / 1C / PRS 101 / PAO1) OX=208964 GN=xerC PE=3 SV=2	Q51566	0	1528.83	11	82.6	85.7	83.6	95.9	91	91.4	99.6	107.9									1	1	1	1	1	1	1	1	82.6	85.7	83.6	95.9	91	91.4
1510	FALSE		High	Unambiguous	ADLDEAK	1xTMT6plex [K7]; 1xTMT6plex [N-Term]	1xTMT6plex [K7]; 1xTMT6plex [N-Term]	0.0637151	0.00545889	0.117	1	1	1	Q9HXX5	Uncharacterized protein OS=Pseudomonas aeruginosa (strain ATCC 15692 / DSM 22644 / CIP 104116 / JCM 14847 / LMG 12228 / 1C / PRS 101 / PAO1) OX=208964 GN=PA3664 PE=1 SV=1	Q9HXX5	0	1219.69	7	122.7	94.4	82.8	121.8	109.4	95.3	120.6	115.4									1	1	1	1	1	1	1	1	122.7	94.4	82.8	121.8	109.4	95.3
1514	FALSE		High	Unambiguous	ADLDVIMIAPK	1xOxidation [M7]; 1xTMT6plex [K11]; 1xTMT6plex [N-Term]	1xOxidation [M7]; 1xTMT6plex [K11]; 1xTMT6plex [N-Term]	0.000114854	7.60518e-05	0.8	1	1	9	Q9HVA2	Ketol-acid reductoisomerase (NADP(+)) OS=Pseudomonas aeruginosa (strain ATCC 15692 / DSM 22644 / CIP 104116 / JCM 14847 / LMG 12228 / 1C / PRS 101 / PAO1) OX=208964 GN=ilvC PE=1 SV=1	Q9HVA2	0	1659.98	11	3870.1	4026.5	3424.4	3512.9	4300.3	4014.9	3509.5	5052.9									1	1	1	1	1	1	1	1	3870.1	4026.5	3424.4	3512.9	4300.3	4014.9
1516	FALSE		High	Unambiguous	ADIDYATYEAHTTYGVIGVK	1xTMT6plex [K20]; 1xTMT6plex [N-Term]	1xTMT6plex [K20]; 1xTMT6plex [N-Term]	5.14783e-06	7.60518e-05	1.131	1	1	2	Q9HWE1	30S ribosomal protein S3 OS=Pseudomonas aeruginosa (strain ATCC 15692 / DSM 22644 / CIP 104116 / JCM 14847 / LMG 12228 / 1C / PRS 101 / PAO1) OX=208964 GN=rpsC PE=3 SV=1	Q9HWE1	0	2645.39	20	46.8	62.2	64.6	74.1	55.2	49.2	119.5	65.8									1	1	1	1	1	1	1	1	46.8	62.2	64.6	74.1	55.2	49.2
1517	FALSE		High	Unambiguous	ADIEAGK	1xTMT6plex [K7]; 1xTMT6plex [N-Term]	1xTMT6plex [K7]; 1xTMT6plex [N-Term]	0.0393891	0.00256959	0.172	1	1	1	Q9I3G5	Cbb3-type cytochrome c oxidase subunit OS=Pseudomonas aeruginosa (strain ATCC 15692 / DSM 22644 / CIP 104116 / JCM 14847 / LMG 12228 / 1C / PRS 101 / PAO1) OX=208964 GN=ccoP1 PE=3 SV=1	Q9I3G5	0	1161.69	7	87.4	171.6	212	143.4	344.4	289.7	301.2	240.6									1	1	1	1	1	1	1	1	87.4	171.6	212	143.4	344.4	289.7
1519	FALSE		High	Unambiguous	ADIEFPNDLLQELDK	1xTMT6plex [K15]; 1xTMT6plex [N-Term]	1xTMT6plex [K15]; 1xTMT6plex [N-Term]	0.000715148	7.60518e-05	0.605	1	1	1	Q9I0D5	AAA domain-containing protein OS=Pseudomonas aeruginosa (strain ATCC 15692 / DSM 22644 / CIP 104116 / JCM 14847 / LMG 12228 / 1C / PRS 101 / PAO1) OX=208964 GN=PA2707 PE=4 SV=1	Q9I0D5	0	2218.2	15	87.1	100	96.8	109	159.1	141.5	145.4	149.9									1	1	1	1	1	1	1	1	87.1	100	96.8	109	159.1	141.5
1520	FALSE		High	Unambiguous	ADLFESHQVTR	1xTMT6plex [N-Term]	1xTMT6plex [N-Term]	0.000598456	7.60518e-05	0.624	1	1	1	Q9HZ42	Uncharacterized protein OS=Pseudomonas aeruginosa (strain ATCC 15692 / DSM 22644 / CIP 104116 / JCM 14847 / LMG 12228 / 1C / PRS 101 / PAO1) OX=208964 GN=PA3198 PE=3 SV=1	Q9HZ42	0	1531.81	11	61.2	77.7	76	81.4	94.3	97.3	90.6	96.6									1	1	1	1	1	1	1	1	61.2	77.7	76	81.4	94.3	97.3
1524	FALSE		High	Unambiguous	ADLGAVQNR	1xTMT6plex [N-Term]	1xTMT6plex [N-Term]	0.0397402	0.00256959	0.171	1	1	4	P72151	B-type flagellin OS=Pseudomonas aeruginosa (strain ATCC 15692 / DSM 22644 / CIP 104116 / JCM 14847 / LMG 12228 / 1C / PRS 101 / PAO1) OX=208964 GN=fliC PE=1 SV=2	P72151	0	1172.66	9	398.9	302.7	242	335.1	301.6	288.5	344.8	297.6									1	1	1	1	1	1	1	1	398.9	302.7	242	335.1	301.6	288.5
1527	FALSE		High	Unambiguous	ADLGAWGGQQGDDLALLEVIR	1xTMT6plex [N-Term]	1xTMT6plex [N-Term]	0.0085903	0.000160044	0.339	1	1	1	Q9HYD5	NAD-dependent malic enzyme OS=Pseudomonas aeruginosa (strain ATCC 15692 / DSM 22644 / CIP 104116 / JCM 14847 / LMG 12228 / 1C / PRS 101 / PAO1) OX=208964 GN=maeA PE=3 SV=1	Q9HYD5	0	2426.29	21	38.6	27.1	25.2	29.8	35.2	35.4	34.2	40.5									1	1	1	1	1	1	1	1	38.6	27.1	25.2	29.8	35.2	35.4
1528	FALSE		High	Unambiguous	ADLGELAGLDAERPR	1xTMT6plex [N-Term]	1xTMT6plex [N-Term]	0.000735547	7.60518e-05	0.602	1	1	1	Q9I308	GATase domain-containing protein OS=Pseudomonas aeruginosa (strain ATCC 15692 / DSM 22644 / CIP 104116 / JCM 14847 / LMG 12228 / 1C / PRS 101 / PAO1) OX=208964 GN=PA1729 PE=4 SV=1	Q9I308	0	1811.98	15	48	55.9	49.7	58.2	73.5	55	52	66.4									1	1	1	1	1	1	1	1	48	55.9	49.7	58.2	73.5	55
1531	FALSE		High	Unambiguous	ADLGIGDSLIR	1xTMT6plex [N-Term]	1xTMT6plex [N-Term]	0.000411278	7.60518e-05	0.664	1	1	2	Q9I6A0	Probable cystathionine gamma-lyase OS=Pseudomonas aeruginosa (strain ATCC 15692 / DSM 22644 / CIP 104116 / JCM 14847 / LMG 12228 / 1C / PRS 101 / PAO1) OX=208964 GN=PA0400 PE=3 SV=1	Q9I6A0	0	1358.78	11	448.5	370	320.3	374	394.7	349.7	415.1	408.6									1	1	1	1	1	1	1	1	448.5	370	320.3	374	394.7	349.7
1534	FALSE		High	Unambiguous	ADLLGAK	1xTMT6plex [K7]; 1xTMT6plex [N-Term]	1xTMT6plex [K7]; 1xTMT6plex [N-Term]	0.0564587	0.00472208	0.131	1	1	1	Q9HZQ0	CbiG_C domain-containing protein OS=Pseudomonas aeruginosa (strain ATCC 15692 / DSM 22644 / CIP 104116 / JCM 14847 / LMG 12228 / 1C / PRS 101 / PAO1) OX=208964 GN=PA2947 PE=1 SV=1	Q9HZQ0	0	1145.73	7	117.9	120.1	107.1	108.6	132	131.4	156.9	165.6									1	1	1	1	1	1	1	1	117.9	120.1	107.1	108.6	132	131.4
1536	FALSE		High	Unambiguous	ADLIGNGK	1xDeamidated [N6]; 1xTMT6plex [K8]; 1xTMT6plex [N-Term]	1xDeamidated [N6]; 1xTMT6plex [K8]; 1xTMT6plex [N-Term]	0.0236068	0.00137924	0.229	1	1	1	Q9HUN6	UPF0313 protein PA4928 OS=Pseudomonas aeruginosa (strain ATCC 15692 / DSM 22644 / CIP 104116 / JCM 14847 / LMG 12228 / 1C / PRS 101 / PAO1) OX=208964 GN=PA4928 PE=3 SV=1	Q9HUN6	0	1246.74	8	367.2	403.3	353.7	424.8	454.1	439.4	488.6	472.3									1	1	1	1	1	1	1	1	367.2	403.3	353.7	424.8	454.1	439.4
1537	FALSE		High	Unambiguous	ADLLLENPR	1xTMT6plex [N-Term]	1xTMT6plex [N-Term]	0.00544688	0.000160044	0.388	1	1	1	Q9HV72	Poly(A) polymerase I OS=Pseudomonas aeruginosa (strain ATCC 15692 / DSM 22644 / CIP 104116 / JCM 14847 / LMG 12228 / 1C / PRS 101 / PAO1) OX=208964 GN=pcnB PE=3 SV=1	Q9HV72	0	1269.74	9	178.6	178.3	146.4	177.1	228.7	199.2	206.3	220.3									1	1	1	1	1	1	1	1	178.6	178.3	146.4	177.1	228.7	199.2
1538	FALSE		High	Unambiguous	ADLILVGVSR	1xTMT6plex [N-Term]	1xTMT6plex [N-Term]	0.00166212	7.60518e-05	0.515	1	1	1	Q9I2X0	Putative phosphoenolpyruvate synthase regulatory protein OS=Pseudomonas aeruginosa (strain ATCC 15692 / DSM 22644 / CIP 104116 / JCM 14847 / LMG 12228 / 1C / PRS 101 / PAO1) OX=208964 GN=PA1769 PE=3 SV=1	Q9I2X0	0	1271.79	10	205.5	157.9	136.7	168.1	165.3	120.1	169.6	170.6									1	1	1	1	1	1	1	1	205.5	157.9	136.7	168.1	165.3	120.1
1545	FALSE		High	Unambiguous	ADLMMTDAIEAR	1xTMT6plex [N-Term]	1xTMT6plex [N-Term]	0.0202247	0.00109112	0.246	1	1	1	Q01269	Cyclohexadienyl dehydratase OS=Pseudomonas aeruginosa (strain ATCC 15692 / DSM 22644 / CIP 104116 / JCM 14847 / LMG 12228 / 1C / PRS 101 / PAO1) OX=208964 GN=pheC PE=1 SV=2	Q01269	0	1565.79	12	172.2	170.6	136.6	168.5	190.1	197.2	205.5	205.1									1	1	1	1	1	1	1	1	172.2	170.6	136.6	168.5	190.1	197.2
1548	FALSE		High	Unambiguous	ADLNQLVPFK	1xTMT6plex [K10]; 1xTMT6plex [N-Term]	1xTMT6plex [K10]; 1xTMT6plex [N-Term]	0.000862621	7.60518e-05	0.585	1	1	2	Q9I4I2	Ribonucleoside-diphosphate reductase subunit beta OS=Pseudomonas aeruginosa (strain ATCC 15692 / DSM 22644 / CIP 104116 / JCM 14847 / LMG 12228 / 1C / PRS 101 / PAO1) OX=208964 GN=nrdB PE=3 SV=1	Q9I4I2	0	1602.96	10	566.1	549.5	504.6	561.7	620.9	569	657.6	649.1									1	1	1	1	1	1	1	1	566.1	549.5	504.6	561.7	620.9	569
1550	FALSE		High	Unambiguous	ADIPAVSLVGYTNAGK	1xTMT6plex [K16]; 1xTMT6plex [N-Term]	1xTMT6plex [K16]; 1xTMT6plex [N-Term]	0.000113782	7.60518e-05	0.801	1	1	2	Q9HUM1	GTPase HflX OS=Pseudomonas aeruginosa (strain ATCC 15692 / DSM 22644 / CIP 104116 / JCM 14847 / LMG 12228 / 1C / PRS 101 / PAO1) OX=208964 GN=hflX PE=3 SV=1	Q9HUM1	0	2034.16	16	98.9	117.8	98.6	134.5	155.4	120.4	135.2	116.2									1	1	1	1	1	1	1	1	98.9	117.8	98.6	134.5	155.4	120.4
1551	FALSE		High	Unambiguous	ADIPIVGPVDSVLTEMVAIVR	1xTMT6plex [N-Term]	1xTMT6plex [N-Term]	7.35262e-06	7.60518e-05	1.093	1	1	4	Q9HVA0	Acetolactate synthase OS=Pseudomonas aeruginosa (strain ATCC 15692 / DSM 22644 / CIP 104116 / JCM 14847 / LMG 12228 / 1C / PRS 101 / PAO1) OX=208964 GN=ilvI PE=3 SV=1	Q9HVA0	0	2423.38	21	96.7	89.3	89.5	92.1	104	95.6	111.2	108.8									1	1	1	1	1	1	1	1	96.7	89.3	89.5	92.1	104	95.6
1552	FALSE		High	Unambiguous	ADLQEALDFAGEGLVK	1xTMT6plex [K16]; 1xTMT6plex [N-Term]	1xTMT6plex [K16]; 1xTMT6plex [N-Term]	0.00326007	7.60518e-05	0.443	1	1	5	Q9HTD9	Alcohol dehydrogenase OS=Pseudomonas aeruginosa (strain ATCC 15692 / DSM 22644 / CIP 104116 / JCM 14847 / LMG 12228 / 1C / PRS 101 / PAO1) OX=208964 GN=adhA PE=1 SV=1	Q9HTD9	0	2134.18	16	156.1	148.1	137.9	164	178.5	186.4	181.4	188									1	1	1	1	1	1	1	1	156.1	148.1	137.9	164	178.5	186.4
1553	FALSE		High	Unambiguous	ADLQIDDLNVASNETLITPEQLK	1xDeamidated [N13]; 1xTMT6plex [K23]; 1xTMT6plex [N-Term]	1xDeamidated [N13]; 1xTMT6plex [K23]; 1xTMT6plex [N-Term]	0.0706066	0.00591359	0.105	1	1	1	Q9I2Y7	Phospho-2-dehydro-3-deoxyheptonate aldolase OS=Pseudomonas aeruginosa (strain ATCC 15692 / DSM 22644 / CIP 104116 / JCM 14847 / LMG 12228 / 1C / PRS 101 / PAO1) OX=208964 GN=PA1750 PE=3 SV=1	Q9I2Y7	0	2999.62	23	44.9	38.5	40.3	36	53.1	54.5	47.6	58.2									1	1	1	1	1	1	1	1	44.9	38.5	40.3	36	53.1	54.5
1554	FALSE		High	Unambiguous	ADLQQLDALEAWAESSFER	1xTMT6plex [N-Term]	1xTMT6plex [N-Term]	0.00253272	7.60518e-05	0.47	1	1	1	Q9HV96	APH domain-containing protein OS=Pseudomonas aeruginosa (strain ATCC 15692 / DSM 22644 / CIP 104116 / JCM 14847 / LMG 12228 / 1C / PRS 101 / PAO1) OX=208964 GN=PA4701 PE=4 SV=1	Q9HV96	0	2408.19	19	40.9	42.9	35.6	41	57.5	48	51.1	49.8									1	1	1	1	1	1	1	1	40.9	42.9	35.6	41	57.5	48
1567	FALSE		High	Unambiguous	ADLTLVIHR	1xTMT6plex [N-Term]	1xTMT6plex [N-Term]	0.00341601	7.60518e-05	0.438	1	1	2	Q9I5E4	Aconitate hydratase OS=Pseudomonas aeruginosa (strain ATCC 15692 / DSM 22644 / CIP 104116 / JCM 14847 / LMG 12228 / 1C / PRS 101 / PAO1) OX=208964 GN=PA0794 PE=3 SV=1	Q9I5E4	0	1266.77	9	560.4	525.8	455.3	524.4	505.1	449.3	572.2	482.9									1	1	1	1	1	1	1	1	560.4	525.8	455.3	524.4	505.1	449.3
1568	FALSE		High	Unambiguous	ADITPQVAR	1xTMT6plex [N-Term]	1xTMT6plex [N-Term]	0.0461802	0.00336682	0.154	1	1	1	Q9HUM5	ATP phosphoribosyltransferase regulatory subunit OS=Pseudomonas aeruginosa (strain ATCC 15692 / DSM 22644 / CIP 104116 / JCM 14847 / LMG 12228 / 1C / PRS 101 / PAO1) OX=208964 GN=hisZ PE=3 SV=1	Q9HUM5	0	1199.69	9	107.4	100.5	86.6	102.4	110.4	108.2	107.8	126.6									1	1	1	1	1	1	1	1	107.4	100.5	86.6	102.4	110.4	108.2
1570	FALSE		High	Unambiguous	ADLVENLNISTSQTLLR	1xTMT6plex [N-Term]	1xTMT6plex [N-Term]	0.043036	0.00277911	0.162	1	1	1	Q9HXI2	Protein translocase subunit SecF OS=Pseudomonas aeruginosa (strain ATCC 15692 / DSM 22644 / CIP 104116 / JCM 14847 / LMG 12228 / 1C / PRS 101 / PAO1) OX=208964 GN=secF PE=3 SV=1	Q9HXI2	0	2116.18	17	41.5	55.6	62.5	58.9	94.8	98.4	93.5	79.6									1	1	1	1	1	1	1	1	41.5	55.6	62.5	58.9	94.8	98.4
1571	FALSE		High	Unambiguous	ADLVGAAVPGMPVGSPGMEMGDR	1xTMT6plex [N-Term]	1xTMT6plex [N-Term]	0.00375049	7.60518e-05	0.428	1	1	1	Q9HV84	Uncharacterized protein OS=Pseudomonas aeruginosa (strain ATCC 15692 / DSM 22644 / CIP 104116 / JCM 14847 / LMG 12228 / 1C / PRS 101 / PAO1) OX=208964 GN=PA4714 PE=1 SV=1	Q9HV84	0	2443.2	23	99.6	69.6	65.3	85.2	73.5	68.2	80	67.8									1	1	1	1	1	1	1	1	99.6	69.6	65.3	85.2	73.5	68.2
1575	FALSE		High	Unambiguous	ADLVWLR	1xTMT6plex [N-Term]	1xTMT6plex [N-Term]	0.05845	0.00491036	0.127	1	1	1	Q9HZQ5	Probable magnesium chelatase OS=Pseudomonas aeruginosa (strain ATCC 15692 / DSM 22644 / CIP 104116 / JCM 14847 / LMG 12228 / 1C / PRS 101 / PAO1) OX=208964 GN=PA2942 PE=4 SV=1	Q9HZQ5	0	1101.66	7	72.6	88.2	73.1	76.3	93.5	82	101.9	89.3									1	1	1	1	1	1	1	1	72.6	88.2	73.1	76.3	93.5	82
1576	FALSE		High	Unambiguous	ADLYLVPNMNPDGAFHGNLR	1xTMT6plex [N-Term]	1xTMT6plex [N-Term]	8.99963e-05	7.60518e-05	0.826	1	1	1	Q9I012	Uncharacterized protein OS=Pseudomonas aeruginosa (strain ATCC 15692 / DSM 22644 / CIP 104116 / JCM 14847 / LMG 12228 / 1C / PRS 101 / PAO1) OX=208964 GN=PA2831 PE=1 SV=1	Q9I012	0	2443.24	20	125.1	96.1	78.3	145.5	120.7	78.3	97.3	98.1									1	1	1	1	1	1	1	1	125.1	96.1	78.3	145.5	120.7	78.3
1578	FALSE		High	Unambiguous	ADMADPQAAQR	1xTMT6plex [N-Term]	1xTMT6plex [N-Term]	0.0247015	0.00137924	0.224	1	1	1	G3XCT4	Cys-tRNA(Pro)/Cys-tRNA(Cys) deacylase OS=Pseudomonas aeruginosa (strain ATCC 15692 / DSM 22644 / CIP 104116 / JCM 14847 / LMG 12228 / 1C / PRS 101 / PAO1) OX=208964 GN=PA3580 PE=3 SV=1	G3XCT4	0	1402.69	11	17.2	19.4	12.4	18.6	16.1	16.1	13.1	19.7									1	1	1	1	1	1	1	1	17.2	19.4	12.4	18.6	16.1	16.1
1584	FALSE		High	Unambiguous	ADMNYGEK	1xTMT6plex [K8]; 1xTMT6plex [N-Term]	1xTMT6plex [K8]; 1xTMT6plex [N-Term]	0.046588	0.00336682	0.153	1	1	1	Q9I5R1	NMO domain-containing protein OS=Pseudomonas aeruginosa (strain ATCC 15692 / DSM 22644 / CIP 104116 / JCM 14847 / LMG 12228 / 1C / PRS 101 / PAO1) OX=208964 GN=PA0660 PE=4 SV=1	Q9I5R1	0	1385.71	8	75.6	68.9	60.3	63.3	67.3	73.2	78.3	85.1									1	1	1	1	1	1	1	1	75.6	68.9	60.3	63.3	67.3	73.2
1592	FALSE		High	Unambiguous	ADMSADGGGR	1xTMT6plex [N-Term]	1xTMT6plex [N-Term]	0.00960089	0.000245835	0.327	1	1	1	Q9HVH0	Probable oxidoreductase OS=Pseudomonas aeruginosa (strain ATCC 15692 / DSM 22644 / CIP 104116 / JCM 14847 / LMG 12228 / 1C / PRS 101 / PAO1) OX=208964 GN=PA4621 PE=4 SV=1	Q9HVH0	0	1165.55	10	105.9	79.1	69.5	77.7	75.8	78.3	91.8	103.4									1	1	1	1	1	1	1	1	105.9	79.1	69.5	77.7	75.8	78.3
1594	FALSE		High	Unambiguous	ADMVDDAELLELVEMEVR	1xTMT6plex [N-Term]	1xTMT6plex [N-Term]	2.94447e-07	7.60518e-05	1.436	1	1	22	P09591	Elongation factor Tu OS=Pseudomonas aeruginosa (strain ATCC 15692 / DSM 22644 / CIP 104116 / JCM 14847 / LMG 12228 / 1C / PRS 101 / PAO1) OX=208964 GN=tufB PE=1 SV=2	P09591	0	2306.15	18	1079.6	919.8	893.3	1033.4	1287.2	1182.2	1224.8	1324.5									1	1	1	1	1	1	1	1	1079.6	919.8	893.3	1033.4	1287.2	1182.2
1595	FALSE		High	Unambiguous	ADMVDDAELLELVEMEVR	1xOxidation [M]; 1xTMT6plex [N-Term]	1xOxidation [M3; M15]; 1xTMT6plex [N-Term]	5.84549e-05	7.60518e-05	0.872	1	1	9	P09591	Elongation factor Tu OS=Pseudomonas aeruginosa (strain ATCC 15692 / DSM 22644 / CIP 104116 / JCM 14847 / LMG 12228 / 1C / PRS 101 / PAO1) OX=208964 GN=tufB PE=1 SV=2	P09591	0	2322.14	18	309.4	332.9	338.3	336.4	508.5	454.4	477.9	451.1									1	1	1	1	1	1	1	1	309.4	332.9	338.3	336.4	508.5	454.4
1596	FALSE		High	Unambiguous	ADMVDDAELLELVEMEVR	2xOxidation [M3; M15]; 1xTMT6plex [N-Term]	2xOxidation [M3; M15]; 1xTMT6plex [N-Term]	0.0133885	0.000397824	0.291	1	1	2	P09591	Elongation factor Tu OS=Pseudomonas aeruginosa (strain ATCC 15692 / DSM 22644 / CIP 104116 / JCM 14847 / LMG 12228 / 1C / PRS 101 / PAO1) OX=208964 GN=tufB PE=1 SV=2	P09591	0	2338.14	18	113.1	116.5	120.2	106.5	166.3	133.1	144.1	146.1									1	1	1	1	1	1	1	1	113.1	116.5	120.2	106.5	166.3	133.1
1598	FALSE		High	Unambiguous	ADNAPAATGAR	1xTMT6plex [N-Term]	1xTMT6plex [N-Term]	5.47398e-05	7.60518e-05	0.879	1	1	1	Q9HUM7	Ribonuclease R OS=Pseudomonas aeruginosa (strain ATCC 15692 / DSM 22644 / CIP 104116 / JCM 14847 / LMG 12228 / 1C / PRS 101 / PAO1) OX=208964 GN=rnr PE=3 SV=1	Q9HUM7	0	1243.66	11	146.1	127.1	109.2	105	112.2	112.8	137.5	131.3									1	1	1	1	1	1	1	1	146.1	127.1	109.2	105	112.2	112.8
1606	FALSE		High	Unambiguous	ADNEEGAGPVK	1xDeamidated [N3]; 1xTMT6plex [K11]; 1xTMT6plex [N-Term]	1xDeamidated [N3]; 1xTMT6plex [K11]; 1xTMT6plex [N-Term]	0.000138555	7.60518e-05	0.78	1	1	1	Q9I672	Uncharacterized protein OS=Pseudomonas aeruginosa (strain ATCC 15692 / DSM 22644 / CIP 104116 / JCM 14847 / LMG 12228 / 1C / PRS 101 / PAO1) OX=208964 GN=PA0446 PE=4 SV=1	Q9I672	0	1545.82	11	14.1	11.3	9.6	16.4	18.2	20.1	16.8	19.9									1	1	1	1	1	1	1	1	14.1	11.3	9.6	16.4	18.2	20.1
1609	FALSE		High	Unambiguous	ADNGDAWVEVK	1xDeamidated [N3]; 1xTMT6plex [K11]; 1xTMT6plex [N-Term]	1xDeamidated [N3]; 1xTMT6plex [K11]; 1xTMT6plex [N-Term]	3.90514e-05	7.60518e-05	0.915	1	1	10	Q9HV43	Chaperone protein DnaK OS=Pseudomonas aeruginosa (strain ATCC 15692 / DSM 22644 / CIP 104116 / JCM 14847 / LMG 12228 / 1C / PRS 101 / PAO1) OX=208964 GN=dnaK PE=3 SV=1	Q9HV43	0	1662.87	11	1443.2	1436.4	1190.1	1294.2	1616.4	1537.1	1624.7	1749									1	1	1	1	1	1	1	1	1443.2	1436.4	1190.1	1294.2	1616.4	1537.1
1610	FALSE		High	Unambiguous	ADNLNNWLGDVATR	1xTMT6plex [N-Term]	1xTMT6plex [N-Term]	2.63345e-05	7.60518e-05	0.957	1	1	1	Q9HUW8	Uncharacterized protein OS=Pseudomonas aeruginosa (strain ATCC 15692 / DSM 22644 / CIP 104116 / JCM 14847 / LMG 12228 / 1C / PRS 101 / PAO1) OX=208964 GN=PA4842 PE=4 SV=1	Q9HUW8	0	1787.92	14	89.5	169	174	151.6	282.7	233.1	235.5	210.6									1	1	1	1	1	1	1	1	89.5	169	174	151.6	282.7	233.1
1611	FALSE		High	Unambiguous	ADNLNNWLGDVATR	1xDeamidated [N5]; 1xTMT6plex [N-Term]	1xDeamidated [N5]; 1xTMT6plex [N-Term]	1.10526e-06	7.60518e-05	1.295	1	1	1	Q9HUW8	Uncharacterized protein OS=Pseudomonas aeruginosa (strain ATCC 15692 / DSM 22644 / CIP 104116 / JCM 14847 / LMG 12228 / 1C / PRS 101 / PAO1) OX=208964 GN=PA4842 PE=4 SV=1	Q9HUW8	0	1788.91	14	7.6	20.6	19.2	13	30.2	24.6	27.7	24.3									1	1	1	1	1	1	1	1	7.6	20.6	19.2	13	30.2	24.6
1619	FALSE		High	Unambiguous	ADNSGVDLANVK	1xTMT6plex [K12]; 1xTMT6plex [N-Term]	1xTMT6plex [K12]; 1xTMT6plex [N-Term]	7.24646e-07	7.60518e-05	1.34	1	1	11	Q9HZP6	Electron transfer flavoprotein subunit beta OS=Pseudomonas aeruginosa (strain ATCC 15692 / DSM 22644 / CIP 104116 / JCM 14847 / LMG 12228 / 1C / PRS 101 / PAO1) OX=208964 GN=etfB PE=3 SV=1	Q9HZP6	0	1660.93	12	2402.6	2122	1674.3	2166.5	2057.3	1938.7	2084.9	2378									1	1	1	1	1	1	1	1	2402.6	2122	1674.3	2166.5	2057.3	1938.7
1620	FALSE		High	Unambiguous	ADNSGVDLANVK	1xDeamidated [N3]; 1xTMT6plex [K12]; 1xTMT6plex [N-Term]	1xDeamidated [N3; N10]; 1xTMT6plex [K12]; 1xTMT6plex [N-Term]	1.11098e-05	7.60518e-05	1.049	1	1	4	Q9HZP6	Electron transfer flavoprotein subunit beta OS=Pseudomonas aeruginosa (strain ATCC 15692 / DSM 22644 / CIP 104116 / JCM 14847 / LMG 12228 / 1C / PRS 101 / PAO1) OX=208964 GN=etfB PE=3 SV=1	Q9HZP6	0	1661.91	12	1173.2	909.4	837.2	955.1	1006.2	1016.6	1156	1173.8									1	1	1	1	1	1	1	1	1173.2	909.4	837.2	955.1	1006.2	1016.6
1624	FALSE		High	Unambiguous	ADPAFHTPLVHEGILAVR	1xTMT6plex [N-Term]	1xTMT6plex [N-Term]	0.00278104	7.60518e-05	0.46	1	1	1	Q9I5H0	Uncharacterized protein OS=Pseudomonas aeruginosa (strain ATCC 15692 / DSM 22644 / CIP 104116 / JCM 14847 / LMG 12228 / 1C / PRS 101 / PAO1) OX=208964 GN=PA0759 PE=4 SV=1	Q9I5H0	0	2172.21	18	143.3	163.5	148.6	149.3	188.5	172.5	200	204.6									1	1	1	1	1	1	1	1	143.3	163.5	148.6	149.3	188.5	172.5
1627	FALSE		High	Unambiguous	ADPDLGAAEGADLR	1xTMT6plex [N-Term]	1xTMT6plex [N-Term]	0.000447497	7.60518e-05	0.655	1	1	1	Q9HY04	tRNA pseudouridine synthase D OS=Pseudomonas aeruginosa (strain ATCC 15692 / DSM 22644 / CIP 104116 / JCM 14847 / LMG 12228 / 1C / PRS 101 / PAO1) OX=208964 GN=truD PE=3 SV=1	Q9HY04	0	1599.82	14	69.9	73	66.9	76.4	96.9	85	90.1	97.3									1	1	1	1	1	1	1	1	69.9	73	66.9	76.4	96.9	85
1633	FALSE		High	Unambiguous	ADPLETFEK	1xTMT6plex [K9]; 1xTMT6plex [N-Term]	1xTMT6plex [K9]; 1xTMT6plex [N-Term]	0.0181255	0.000631606	0.258	1	1	7	Q9HWD1	30S ribosomal protein S7 OS=Pseudomonas aeruginosa (strain ATCC 15692 / DSM 22644 / CIP 104116 / JCM 14847 / LMG 12228 / 1C / PRS 101 / PAO1) OX=208964 GN=rpsG PE=3 SV=1	Q9HWD1	0	1507.84	9	1104.6	997.1	908.3	1076.1	1257.2	1167.7	1230.3	1273									1	1	1	1	1	1	1	1	1104.6	997.1	908.3	1076.1	1257.2	1167.7
1635	FALSE		High	Unambiguous	ADPLPQVLESAVLDLEENSDVAR	1xTMT6plex [N-Term]	1xTMT6plex [N-Term]	0.00335276	7.60518e-05	0.44	1	1	1	Q9HTJ6	Probable two-component response regulator OS=Pseudomonas aeruginosa (strain ATCC 15692 / DSM 22644 / CIP 104116 / JCM 14847 / LMG 12228 / 1C / PRS 101 / PAO1) OX=208964 GN=PA5364 PE=4 SV=1	Q9HTJ6	0	2709.41	23	14.2	17.8	12.5	14.9	26	22.2	19.6	21.4									1	1	1	1	1	1	1	1	14.2	17.8	12.5	14.9	26	22.2
1648	FALSE		High	Unambiguous	ADPTYIPEEK	1xTMT6plex [K10]; 1xTMT6plex [N-Term]	1xTMT6plex [K10]; 1xTMT6plex [N-Term]	0.000165586	7.60518e-05	0.761	1	1	2	Q9I3D8	Uncharacterized protein PA1579 OS=Pseudomonas aeruginosa (strain ATCC 15692 / DSM 22644 / CIP 104116 / JCM 14847 / LMG 12228 / 1C / PRS 101 / PAO1) OX=208964 GN=PA1579 PE=4 SV=1	Q9I3D8	0	1620.89	10	986.3	571.6	488.1	605.4	667.4	650.1	694.8	718.6									1	1	1	1	1	1	1	1	986.3	571.6	488.1	605.4	667.4	650.1
1651	FALSE		High	Unambiguous	ADQALYR	1xDeamidated [Q3]; 1xTMT6plex [N-Term]	1xDeamidated [Q3]; 1xTMT6plex [N-Term]	0.035716	0.00218937	0.183	1	2	1	Q9HT84	Diguanylate cyclase DgcP OS=Pseudomonas aeruginosa (strain ATCC 15692 / DSM 22644 / CIP 104116 / JCM 14847 / LMG 12228 / 1C / PRS 101 / PAO1) OX=208964 GN=dgcP PE=1 SV=1	Q9HW69; Q9HT84	0	1066.57	7	166.9	193.6	200.8	202.3	311.4	307.4	294.3	288.3									1	1	1	1	1	1	1	1	166.9	193.6	200.8	202.3	311.4	307.4
1652	FALSE		High	Unambiguous	ADQAQLQLTK	1xTMT6plex [K10]; 1xTMT6plex [N-Term]	1xTMT6plex [K10]; 1xTMT6plex [N-Term]	4.84552e-05	7.60518e-05	0.892	1	1	2	Q51487	Outer membrane protein OprM OS=Pseudomonas aeruginosa (strain ATCC 15692 / DSM 22644 / CIP 104116 / JCM 14847 / LMG 12228 / 1C / PRS 101 / PAO1) OX=208964 GN=oprM PE=1 SV=2	Q51487	0	1573.93	10	78.2	77	78.1	94.7	72.6	74.5	100.3	96.9									1	1	1	1	1	1	1	1	78.2	77	78.1	94.7	72.6	74.5
1666	FALSE		High	Unambiguous	ADQLANR	1xTMT6plex [N-Term]	1xTMT6plex [N-Term]	0.0768615	0.00630857	0.095	1	1	1	Q9I2S9	Ribonuclease HI OS=Pseudomonas aeruginosa (strain ATCC 15692 / DSM 22644 / CIP 104116 / JCM 14847 / LMG 12228 / 1C / PRS 101 / PAO1) OX=208964 GN=rnhA PE=3 SV=1	Q9I2S9	0	1016.57	7	501.7	400.1	345.7	410	410.5	383.9	440.4	473.8									1	1	1	1	1	1	1	1	501.7	400.1	345.7	410	410.5	383.9
1669	FALSE		High	Unambiguous	ADQLDAEALAR	1xTMT6plex [N-Term]	1xTMT6plex [N-Term]	3.7262e-05	7.60518e-05	0.92	1	1	2	Q9HZQ2	Protein CobW OS=Pseudomonas aeruginosa (strain ATCC 15692 / DSM 22644 / CIP 104116 / JCM 14847 / LMG 12228 / 1C / PRS 101 / PAO1) OX=208964 GN=cobW PE=3 SV=1	Q9HZQ2	0	1401.75	11	399.5	386.3	338	368.2	443.4	386.8	423	468.6									1	1	1	1	1	1	1	1	399.5	386.3	338	368.2	443.4	386.8
1681	FALSE		High	Unambiguous	ADQSLADEIADLR	1xTMT6plex [N-Term]	1xTMT6plex [N-Term]	4.32964e-05	7.60518e-05	0.904	1	1	2	Q9HUE7	Uncharacterized protein OS=Pseudomonas aeruginosa (strain ATCC 15692 / DSM 22644 / CIP 104116 / JCM 14847 / LMG 12228 / 1C / PRS 101 / PAO1) OX=208964 GN=PA5022 PE=3 SV=1	Q9HUE7	0	1645.86	13	79.8	82.5	76.5	76.3	87.1	90.8	93.4	105									1	1	1	1	1	1	1	1	79.8	82.5	76.5	76.3	87.1	90.8
1687	FALSE		High	Unambiguous	ADRDPEAAVR	1xTMT6plex [N-Term]	1xTMT6plex [N-Term]	0.05845	0.00491036	0.127	1	1	1	Q9HYR8	Probable non-ribosomal peptide synthetase OS=Pseudomonas aeruginosa (strain ATCC 15692 / DSM 22644 / CIP 104116 / JCM 14847 / LMG 12228 / 1C / PRS 101 / PAO1) OX=208964 GN=PA3327 PE=4 SV=1	Q9HYR8	1	1328.71	10	75.6	63.4	82.5	75.7	88.4	54.1	71.1	75.3									1	1	1	1	1	1	1	1	75.6	63.4	82.5	75.7	88.4	54.1
1705	FALSE		High	Unambiguous	ADSAAVEQGSK	1xTMT6plex [K11]; 1xTMT6plex [N-Term]	1xTMT6plex [K11]; 1xTMT6plex [N-Term]	1.09033e-05	7.60518e-05	1.051	1	1	1	O68822	Cytosol aminopeptidase OS=Pseudomonas aeruginosa (strain ATCC 15692 / DSM 22644 / CIP 104116 / JCM 14847 / LMG 12228 / 1C / PRS 101 / PAO1) OX=208964 GN=pepA PE=3 SV=1	O68822	0	1520.83	11	99.1	95.5	104.6	111	191.2	150.2	175.3	177.1									1	1	1	1	1	1	1	1	99.1	95.5	104.6	111	191.2	150.2
1708	FALSE		High	Unambiguous	ADSAGGR	1xTMT6plex [N-Term]	1xTMT6plex [N-Term]	0.0253817	0.00137924	0.221	1	1	1	Q9ZFK4	2-dehydro-3-deoxyphosphooctonate aldolase OS=Pseudomonas aeruginosa (strain ATCC 15692 / DSM 22644 / CIP 104116 / JCM 14847 / LMG 12228 / 1C / PRS 101 / PAO1) OX=208964 GN=kdsA PE=1 SV=1	Q9ZFK4	0	862.458	7	37.8	35.8	28.5	37.8	40.3	37.2	48.6	36.8									1	1	1	1	1	1	1	1	37.8	35.8	28.5	37.8	40.3	37.2
1717	FALSE		High	Unambiguous	ADSHDMGDSNR	1xTMT6plex [N-Term]	1xTMT6plex [N-Term]	0.00131512	7.60518e-05	0.54	1	1	3	Q9HW45	Xenobiotic reductase OS=Pseudomonas aeruginosa (strain ATCC 15692 / DSM 22644 / CIP 104116 / JCM 14847 / LMG 12228 / 1C / PRS 101 / PAO1) OX=208964 GN=xenB PE=4 SV=1	Q9HW45	0	1433.63	11	367.6	275.4	253.8	332.4	395.8	356.2	313	383.2									1	1	1	1	1	1	1	1	367.6	275.4	253.8	332.4	395.8	356.2
1718	FALSE		High	Unambiguous	ADSHDMGDSNR	1xOxidation [M6]; 1xTMT6plex [N-Term]	1xOxidation [M6]; 1xTMT6plex [N-Term]	0.00278104	7.60518e-05	0.46	1	1	6	Q9HW45	Xenobiotic reductase OS=Pseudomonas aeruginosa (strain ATCC 15692 / DSM 22644 / CIP 104116 / JCM 14847 / LMG 12228 / 1C / PRS 101 / PAO1) OX=208964 GN=xenB PE=4 SV=1	Q9HW45	0	1449.62	11	543.6	480.3	480.2	566	559.1	524.6	684.4	608.3									1	1	1	1	1	1	1	1	543.6	480.3	480.2	566	559.1	524.6
1723	FALSE		High	Unambiguous	ADSPAGR	1xTMT6plex [N-Term]	1xTMT6plex [N-Term]	0.0196788	0.0010257	0.249	1	1	1	Q9I3F5	Aconitate hydratase A OS=Pseudomonas aeruginosa (strain ATCC 15692 / DSM 22644 / CIP 104116 / JCM 14847 / LMG 12228 / 1C / PRS 101 / PAO1) OX=208964 GN=acnA PE=3 SV=1	Q9I3F5	0	902.489	7	500.3	463.8	396.4	413.2	609.6	525.6	577.8	562.8									1	1	1	1	1	1	1	1	500.3	463.8	396.4	413.2	609.6	525.6
1728	FALSE		High	Unambiguous	ADSSADNTFMR	1xDeamidated [N7]; 1xTMT6plex [N-Term]	1xDeamidated [N7]; 1xTMT6plex [N-Term]	0.00129071	7.60518e-05	0.542	1	1	1	P49988	RNA polymerase sigma-54 factor OS=Pseudomonas aeruginosa (strain ATCC 15692 / DSM 22644 / CIP 104116 / JCM 14847 / LMG 12228 / 1C / PRS 101 / PAO1) OX=208964 GN=rpoN PE=1 SV=2	P49988	0	1444.66	11	10.5	12.5	12.3	12.7	14.3	19.5	22	17.6									1	1	1	1	1	1	1	1	10.5	12.5	12.3	12.7	14.3	19.5
1729	FALSE		High	Unambiguous	ADSSADNTFMR	1xOxidation [M10]; 1xTMT6plex [N-Term]	1xOxidation [M10]; 1xTMT6plex [N-Term]	0.0338521	0.00198616	0.189	1	1	1	P49988	RNA polymerase sigma-54 factor OS=Pseudomonas aeruginosa (strain ATCC 15692 / DSM 22644 / CIP 104116 / JCM 14847 / LMG 12228 / 1C / PRS 101 / PAO1) OX=208964 GN=rpoN PE=1 SV=2	P49988	0	1459.67	11	42.4	48.1	39.1	48.3	66.1	74	65.7	64.3									1	1	1	1	1	1	1	1	42.4	48.1	39.1	48.3	66.1	74
1738	FALSE		High	Unambiguous	ADTLVIADHQR	1xTMT6plex [N-Term]	1xTMT6plex [N-Term]	0.000211319	7.60518e-05	0.735	1	1	2	Q9I0A4	Phenylalanine--tRNA ligase beta subunit OS=Pseudomonas aeruginosa (strain ATCC 15692 / DSM 22644 / CIP 104116 / JCM 14847 / LMG 12228 / 1C / PRS 101 / PAO1) OX=208964 GN=pheT PE=1 SV=1	Q9I0A4	0	1467.81	11	752.1	689.5	606.8	645.1	735.1	620.1	738.3	729.4									1	1	1	1	1	1	1	1	752.1	689.5	606.8	645.1	735.1	620.1
1742	FALSE		High	Unambiguous	ADTPAPVGAPSR	1xTMT6plex [N-Term]	1xTMT6plex [N-Term]	0.00969022	0.000245835	0.326	1	1	10	Q59638	Dihydrolipoyllysine-residue acetyltransferase component of pyruvate dehydrogenase complex OS=Pseudomonas aeruginosa (strain ATCC 15692 / DSM 22644 / CIP 104116 / JCM 14847 / LMG 12228 / 1C / PRS 101 / PAO1) OX=208964 GN=aceF PE=2 SV=2	Q59638	0	1367.75	12	506.1	467.3	402.9	519.7	574.5	555.2	585.8	580.9									1	1	1	1	1	1	1	1	506.1	467.3	402.9	519.7	574.5	555.2
1746	FALSE		High	Unambiguous	ADTVAGER	1xTMT6plex [N-Term]	1xTMT6plex [N-Term]	0.035716	0.00218937	0.183	1	1	1	Q9I2S7	Lysine decarboxylase LdcA OS=Pseudomonas aeruginosa (strain ATCC 15692 / DSM 22644 / CIP 104116 / JCM 14847 / LMG 12228 / 1C / PRS 101 / PAO1) OX=208964 GN=ldcA PE=1 SV=1	Q9I2S7	0	1047.56	8	209.2	216.9	192.6	212.4	231.8	232	281.4	250.7									1	1	1	1	1	1	1	1	209.2	216.9	192.6	212.4	231.8	232
1752	FALSE		High	Unambiguous	ADTVVDDILNHTR	1xTMT6plex [N-Term]	1xTMT6plex [N-Term]	2.56037e-05	7.60518e-05	0.96	1	1	1	Q9HYR0	Uncharacterized protein OS=Pseudomonas aeruginosa (strain ATCC 15692 / DSM 22644 / CIP 104116 / JCM 14847 / LMG 12228 / 1C / PRS 101 / PAO1) OX=208964 GN=PA3335 PE=4 SV=1	Q9HYR0	0	1697.9	13	104	110.4	134.7	117.5	154.9	123.6	143.4	146.7									1	1	1	1	1	1	1	1	104	110.4	134.7	117.5	154.9	123.6
1756	FALSE		High	Unambiguous	ADVAMTGEITLR	1xTMT6plex [N-Term]	1xTMT6plex [N-Term]	0.000152181	7.60518e-05	0.77	1	1	2	Q9I2T9	Lon protease OS=Pseudomonas aeruginosa (strain ATCC 15692 / DSM 22644 / CIP 104116 / JCM 14847 / LMG 12228 / 1C / PRS 101 / PAO1) OX=208964 GN=lon PE=2 SV=1	Q9I2T9	0	1505.82	12	72.3	64	63.1	68.7	69.9	68.8	74.6	70.8									1	1	1	1	1	1	1	1	72.3	64	63.1	68.7	69.9	68.8
1758	FALSE		High	Unambiguous	ADVAQAR	1xDeamidated [Q5]; 1xTMT6plex [N-Term]	1xDeamidated [Q5]; 1xTMT6plex [N-Term]	0.0864601	0.00710934	0.081	1	1	1	Q9I0V8	Probable outer membrane protein OS=Pseudomonas aeruginosa (strain ATCC 15692 / DSM 22644 / CIP 104116 / JCM 14847 / LMG 12228 / 1C / PRS 101 / PAO1) OX=208964 GN=PA2525 PE=3 SV=1	Q9I0V8	0	960.531	7	55.8	77.5	72.3	71.4	148.1	136.9	112.5	141.1									1	1	1	1	1	1	1	1	55.8	77.5	72.3	71.4	148.1	136.9
1760	FALSE		High	Unambiguous	ADVATIEALQEDVK	1xTMT6plex [K14]; 1xTMT6plex [N-Term]	1xTMT6plex [K14]; 1xTMT6plex [N-Term]	4.32964e-05	7.60518e-05	0.904	1	1	6	Q9I3D8	Uncharacterized protein PA1579 OS=Pseudomonas aeruginosa (strain ATCC 15692 / DSM 22644 / CIP 104116 / JCM 14847 / LMG 12228 / 1C / PRS 101 / PAO1) OX=208964 GN=PA1579 PE=4 SV=1	Q9I3D8	0	1960.1	14	1248	752	636.6	818.7	885.6	855.4	981	1003.3									1	1	1	1	1	1	1	1	1248	752	636.6	818.7	885.6	855.4
1762	FALSE		High	Unambiguous	ADVEAAAQGTR	1xTMT6plex [N-Term]	1xTMT6plex [N-Term]	8.58727e-05	7.60518e-05	0.831	1	1	1	Q9HYJ0	Dihydrolipoamide acetyltransferase component of pyruvate dehydrogenase complex OS=Pseudomonas aeruginosa (strain ATCC 15692 / DSM 22644 / CIP 104116 / JCM 14847 / LMG 12228 / 1C / PRS 101 / PAO1) OX=208964 GN=PA3415 PE=3 SV=1	Q9HYJ0	0	1317.7	11	19.7	20.8	17.1	18.1	30.3	28.5	30	27.2									1	1	1	1	1	1	1	1	19.7	20.8	17.1	18.1	30.3	28.5
1765	FALSE		High	Unambiguous	ADVEAGK	1xTMT6plex [K7]; 1xTMT6plex [N-Term]	1xTMT6plex [K7]; 1xTMT6plex [N-Term]	0.036036	0.00225367	0.182	1	1	2	Q9I3G2	Cbb3-type cytochrome c oxidase subunit OS=Pseudomonas aeruginosa (strain ATCC 15692 / DSM 22644 / CIP 104116 / JCM 14847 / LMG 12228 / 1C / PRS 101 / PAO1) OX=208964 GN=ccoP2 PE=3 SV=1	Q9I3G2	0	1147.67	7	74.9	116.2	164.6	130.3	243.1	218.9	243.4	180.2									1	1	1	1	1	1	1	1	74.9	116.2	164.6	130.3	243.1	218.9
1767	FALSE		High	Unambiguous	ADVEAVLASAGALGDFSFVPGEHPALHPGQTAR	1xDeamidated [Q30]; 1xTMT6plex [N-Term]	1xDeamidated [Q30]; 1xTMT6plex [N-Term]	0.011767	0.000322918	0.305	1	1	1	Q9I0A4	Phenylalanine--tRNA ligase beta subunit OS=Pseudomonas aeruginosa (strain ATCC 15692 / DSM 22644 / CIP 104116 / JCM 14847 / LMG 12228 / 1C / PRS 101 / PAO1) OX=208964 GN=pheT PE=1 SV=1	Q9I0A4	0	3517.79	33
1768	FALSE		High	Unambiguous	ADVELGGTDQK	1xTMT6plex [K11]; 1xTMT6plex [N-Term]	1xTMT6plex [K11]; 1xTMT6plex [N-Term]	5.07821e-05	7.60518e-05	0.887	1	1	3	Q9I5Q3	Tyrosine--tRNA ligase 2 OS=Pseudomonas aeruginosa (strain ATCC 15692 / DSM 22644 / CIP 104116 / JCM 14847 / LMG 12228 / 1C / PRS 101 / PAO1) OX=208964 GN=tyrS2 PE=3 SV=1	Q9I5Q3	0	1590.87	11	688.3	585.3	511.4	596.3	721.9	632.3	659	763.2									1	1	1	1	1	1	1	1	688.3	585.3	511.4	596.3	721.9	632.3
1770	FALSE		High	Unambiguous	ADVFAYAPR	1xTMT6plex [N-Term]	1xTMT6plex [N-Term]	0.00322975	7.60518e-05	0.444	1	1	1	Q9HTV4	Probable aromatic hydrocarbon reductase OS=Pseudomonas aeruginosa (strain ATCC 15692 / DSM 22644 / CIP 104116 / JCM 14847 / LMG 12228 / 1C / PRS 101 / PAO1) OX=208964 GN=PA5236 PE=4 SV=1	Q9HTV4	0	1238.67	9	59.6	43.7	40.5	53.4	51.5	51.4	62.6	49.8									1	1	1	1	1	1	1	1	59.6	43.7	40.5	53.4	51.5	51.4
1774	FALSE		High	Unambiguous	ADVLIADIEAIAASVR	1xTMT6plex [N-Term]	1xTMT6plex [N-Term]	0.00151352	7.60518e-05	0.525	1	1	1	Q9HYQ4	Probable transcriptional regulator OS=Pseudomonas aeruginosa (strain ATCC 15692 / DSM 22644 / CIP 104116 / JCM 14847 / LMG 12228 / 1C / PRS 101 / PAO1) OX=208964 GN=PA3341 PE=1 SV=1	Q9HYQ4	0	1856.07	16	117.7	98.8	95.5	129	127.5	121.1	123.8	125.9									1	1	1	1	1	1	1	1	117.7	98.8	95.5	129	127.5	121.1
1776	FALSE		High	Unambiguous	ADVIVASTSDTLER	1xTMT6plex [N-Term]	1xTMT6plex [N-Term]	0.0114455	0.000322918	0.308	1	1	1	Q9I484	Amino acid ABC transporter periplasmic binding protein OS=Pseudomonas aeruginosa (strain ATCC 15692 / DSM 22644 / CIP 104116 / JCM 14847 / LMG 12228 / 1C / PRS 101 / PAO1) OX=208964 GN=PA1260 PE=4 SV=1	Q9I484	0	1705.92	14	37.9	18.2	17.2	19.7	17.6	14.8	22	25.8									1	1	1	1	1	1	1	1	37.9	18.2	17.2	19.7	17.6	14.8
1778	FALSE		High	Unambiguous	ADVMQDAEGR	1xTMT6plex [N-Term]	1xTMT6plex [N-Term]	0.00106015	7.60518e-05	0.563	1	1	2	Q9LCT6	D-alanine--D-alanine ligase B OS=Pseudomonas aeruginosa (strain ATCC 15692 / DSM 22644 / CIP 104116 / JCM 14847 / LMG 12228 / 1C / PRS 101 / PAO1) OX=208964 GN=ddlB PE=3 SV=1	Q9LCT6	0	1320.64	10	333.8	299.1	278.2	283.4	317.4	247.6	281.4	296.6									1	1	1	1	1	1	1	1	333.8	299.1	278.2	283.4	317.4	247.6
1779	FALSE		High	Unambiguous	ADVMQDAEGR	1xOxidation [M4]; 1xTMT6plex [N-Term]	1xOxidation [M4]; 1xTMT6plex [N-Term]	0.0127857	0.000322918	0.296	1	1	3	Q9LCT6	D-alanine--D-alanine ligase B OS=Pseudomonas aeruginosa (strain ATCC 15692 / DSM 22644 / CIP 104116 / JCM 14847 / LMG 12228 / 1C / PRS 101 / PAO1) OX=208964 GN=ddlB PE=3 SV=1	Q9LCT6	0	1336.64	10	163.7	138.6	123.2	149.5	168	148.8	172.2	172.7									1	1	1	1	1	1	1	1	163.7	138.6	123.2	149.5	168	148.8
1780	FALSE		High	Unambiguous	ADVNALGK	1xTMT6plex [K8]; 1xTMT6plex [N-Term]	1xTMT6plex [K8]; 1xTMT6plex [N-Term]	0.017157	0.000631606	0.264	1	1	1	Q9HW33	Uncharacterized protein OS=Pseudomonas aeruginosa (strain ATCC 15692 / DSM 22644 / CIP 104116 / JCM 14847 / LMG 12228 / 1C / PRS 101 / PAO1) OX=208964 GN=PA4369 PE=3 SV=1	Q9HW33	0	1245.76	8	84.2	234.6	244.1	171.6	314.1	282.7	352.2	226.8									1	1	1	1	1	1	1	1	84.2	234.6	244.1	171.6	314.1	282.7
1783	FALSE		High	Unambiguous	ADVPGESLR	1xTMT6plex [N-Term]	1xTMT6plex [N-Term]	0.0335506	0.00198616	0.19	1	1	2	Q9I753	Type VI secretion system baseplate component TssK1 OS=Pseudomonas aeruginosa (strain ATCC 15692 / DSM 22644 / CIP 104116 / JCM 14847 / LMG 12228 / 1C / PRS 101 / PAO1) OX=208964 GN=tssK1 PE=1 SV=1	Q9I753	0	1172.65	9	113.1	164	160.1	150.5	178.2	146.7	171.6	165.4									1	1	1	1	1	1	1	1	113.1	164	160.1	150.5	178.2	146.7
1784	FALSE		High	Unambiguous	ADVPLQIR	1xTMT6plex [N-Term]	1xTMT6plex [N-Term]	0.0653776	0.00556504	0.114	1	1	1	Q9I1G5	TauD domain-containing protein OS=Pseudomonas aeruginosa (strain ATCC 15692 / DSM 22644 / CIP 104116 / JCM 14847 / LMG 12228 / 1C / PRS 101 / PAO1) OX=208964 GN=PA2310 PE=4 SV=1	Q9I1G5	0	1140.69	8	46.2	37.4	41.5	62.4	40.9	45.8	43.4	40.7									1	1	1	1	1	1	1	1	46.2	37.4	41.5	62.4	40.9	45.8
1787	FALSE		High	Unambiguous	ADVQDAWAGAFDAQK	1xTMT6plex [K15]; 1xTMT6plex [N-Term]	1xTMT6plex [K15]; 1xTMT6plex [N-Term]	0.00137819	7.60518e-05	0.535	1	1	2	Q9HUK7	Cyclic-di-GMP receptor FimW OS=Pseudomonas aeruginosa (strain ATCC 15692 / DSM 22644 / CIP 104116 / JCM 14847 / LMG 12228 / 1C / PRS 101 / PAO1) OX=208964 GN=fimW PE=1 SV=2	Q9HUK7	0	2051.06	15	121.9	173.1	183.5	148.9	246.6	236.1	235.3	235.2									1	1	1	1	1	1	1	1	121.9	173.1	183.5	148.9	246.6	236.1
1797	FALSE		High	Unambiguous	ADVTLASGR	1xTMT6plex [N-Term]	1xTMT6plex [N-Term]	0.00368108	7.60518e-05	0.43	1	1	1	Q9HWL1	Pyr_redox_2 domain-containing protein OS=Pseudomonas aeruginosa (strain ATCC 15692 / DSM 22644 / CIP 104116 / JCM 14847 / LMG 12228 / 1C / PRS 101 / PAO1) OX=208964 GN=PA4170 PE=4 SV=1	Q9HWL1	0	1118.64	9	86.2	83.2	62.1	71.5	91.4	85.1	99.6	80									1	1	1	1	1	1	1	1	86.2	83.2	62.1	71.5	91.4	85.1
1799	FALSE		High	Unambiguous	ADVVMLESTYGDR	1xTMT6plex [N-Term]	1xTMT6plex [N-Term]	1.71047e-05	7.60518e-05	1.003	1	1	1	Q9HY12	Uncharacterized protein OS=Pseudomonas aeruginosa (strain ATCC 15692 / DSM 22644 / CIP 104116 / JCM 14847 / LMG 12228 / 1C / PRS 101 / PAO1) OX=208964 GN=PA3614 PE=4 SV=1	Q9HY12	0	1684.84	13	166.7	158.5	123.9	140.3	167.5	149	174	159.4									1	1	1	1	1	1	1	1	166.7	158.5	123.9	140.3	167.5	149
1801	FALSE		High	Unambiguous	ADWLAEFPR	1xTMT6plex [N-Term]	1xTMT6plex [N-Term]	0.0119862	0.000322918	0.303	1	1	1	Q9HYN9	Probable D-serine dehydratase OS=Pseudomonas aeruginosa (strain ATCC 15692 / DSM 22644 / CIP 104116 / JCM 14847 / LMG 12228 / 1C / PRS 101 / PAO1) OX=208964 GN=dsdA PE=3 SV=1	Q9HYN9	0	1333.71	9	225.9	192.7	143.6	154.2	159.6	131.8	162.4	170.6									1	1	1	1	1	1	1	1	225.9	192.7	143.6	154.2	159.6	131.8
1804	FALSE		High	Unambiguous	ADWILASK	1xTMT6plex [K8]; 1xTMT6plex [N-Term]	1xTMT6plex [K8]; 1xTMT6plex [N-Term]	0.00329068	7.60518e-05	0.442	1	1	1	Q9HVY1	Probable oxidoreductase OS=Pseudomonas aeruginosa (strain ATCC 15692 / DSM 22644 / CIP 104116 / JCM 14847 / LMG 12228 / 1C / PRS 101 / PAO1) OX=208964 GN=PA4434 PE=4 SV=1	Q9HVY1	0	1361.82	8	447.3	367.4	283	355	294.9	295.1	362.3	367.4									1	1	1	1	1	1	1	1	447.3	367.4	283	355	294.9	295.1
1806	FALSE		High	Unambiguous	ADWNFIGNVR	1xTMT6plex [N-Term]	1xTMT6plex [N-Term]	0.000938547	7.60518e-05	0.576	1	1	1	Q9I0A8	Uncharacterized protein OS=Pseudomonas aeruginosa (strain ATCC 15692 / DSM 22644 / CIP 104116 / JCM 14847 / LMG 12228 / 1C / PRS 101 / PAO1) OX=208964 GN=PA2734 PE=4 SV=1	Q9I0A8	0	1420.75	10	97.4	76.4	65.5	80.5	60.6	50	58.3	57.6									1	1	1	1	1	1	1	1	97.4	76.4	65.5	80.5	60.6	50
1808	FALSE		High	Unambiguous	ADWQNLDPEAAR	1xTMT6plex [N-Term]	1xTMT6plex [N-Term]	0.000460265	7.60518e-05	0.652	1	1	1	Q9HUM7	Ribonuclease R OS=Pseudomonas aeruginosa (strain ATCC 15692 / DSM 22644 / CIP 104116 / JCM 14847 / LMG 12228 / 1C / PRS 101 / PAO1) OX=208964 GN=rnr PE=3 SV=1	Q9HUM7	0	1614.81	12	183.4	184.7	149.6	182.5	203.8	190.1	195.3	216.4									1	1	1	1	1	1	1	1	183.4	184.7	149.6	182.5	203.8	190.1
1811	FALSE		High	Unambiguous	ADYAGQR	1xTMT6plex [N-Term]	1xTMT6plex [N-Term]	0.0762142	0.00624981	0.096	1	1	2	Q9I0V3	PmbA_TldD_C domain-containing protein OS=Pseudomonas aeruginosa (strain ATCC 15692 / DSM 22644 / CIP 104116 / JCM 14847 / LMG 12228 / 1C / PRS 101 / PAO1) OX=208964 GN=PA2530 PE=4 SV=1	Q9I0V3	0	1009.53	7	287.1	274.3	253.5	260.9	289.9	257.4	300.8	311									1	1	1	1	1	1	1	1	287.1	274.3	253.5	260.9	289.9	257.4
1813	FALSE		High	Unambiguous	ADYAVVR	1xTMT6plex [N-Term]	1xTMT6plex [N-Term]	0.0987297	0.00811691	0.065	1	1	2	Q9I2Q2	Methionine synthase OS=Pseudomonas aeruginosa (strain ATCC 15692 / DSM 22644 / CIP 104116 / JCM 14847 / LMG 12228 / 1C / PRS 101 / PAO1) OX=208964 GN=metH PE=3 SV=1	Q9I2Q2	0	1022.58	7	345.5	322.8	254.3	293.6	297	246.3	296.6	322.2									1	1	1	1	1	1	1	1	345.5	322.8	254.3	293.6	297	246.3
1817	FALSE		High	Unambiguous	ADYGDQEHLR	1xTMT6plex [N-Term]	1xTMT6plex [N-Term]	9.52069e-05	7.60518e-05	0.82	1	1	2	P72158	N5-carboxyaminoimidazole ribonucleotide synthase OS=Pseudomonas aeruginosa (strain ATCC 15692 / DSM 22644 / CIP 104116 / JCM 14847 / LMG 12228 / 1C / PRS 101 / PAO1) OX=208964 GN=purK PE=3 SV=2	P72158	0	1432.7	10	816.3	683.8	612.3	689.2	727.1	645.7	709.2	775									1	1	1	1	1	1	1	1	816.3	683.8	612.3	689.2	727.1	645.7
1818	FALSE		High	Unambiguous	ADYLAFAEK	1xTMT6plex [K9]; 1xTMT6plex [N-Term]	1xTMT6plex [K9]; 1xTMT6plex [N-Term]	0.000468978	7.60518e-05	0.65	1	1	3	O50274	Bifunctional enzyme CysN/CysC OS=Pseudomonas aeruginosa (strain ATCC 15692 / DSM 22644 / CIP 104116 / JCM 14847 / LMG 12228 / 1C / PRS 101 / PAO1) OX=208964 GN=cysNC PE=3 SV=1	O50274	0	1485.84	9	463	407.8	333	407	359.4	293.4	373.6	397.9									1	1	1	1	1	1	1	1	463	407.8	333	407	359.4	293.4
1820	FALSE		High	Unambiguous	ADYLGDPDFSK	1xTMT6plex [K11]; 1xTMT6plex [N-Term]	1xTMT6plex [K11]; 1xTMT6plex [N-Term]	0.000110624	7.60518e-05	0.804	1	1	2	Q9I406	Glutathione hydrolase proenzyme OS=Pseudomonas aeruginosa (strain ATCC 15692 / DSM 22644 / CIP 104116 / JCM 14847 / LMG 12228 / 1C / PRS 101 / PAO1) OX=208964 GN=ggt PE=3 SV=1	Q9I406	0	1685.88	11	827.5	646.3	522.5	682	618.6	656	724.4	807.2									1	1	1	1	1	1	1	1	827.5	646.3	522.5	682	618.6	656
1821	FALSE		High	Unambiguous	ADYLHTHAAMPR	1xTMT6plex [N-Term]	1xTMT6plex [N-Term]	0.0146789	0.000397824	0.281	1	1	1	Q9HW73	Uncharacterized protein OS=Pseudomonas aeruginosa (strain ATCC 15692 / DSM 22644 / CIP 104116 / JCM 14847 / LMG 12228 / 1C / PRS 101 / PAO1) OX=208964 GN=PA4328 PE=4 SV=1	Q9HW73	0	1611.83	12	64.7	78.1	70.2	67.1	86.3	70.3	86.7	73.6									1	1	1	1	1	1	1	1	64.7	78.1	70.2	67.1	86.3	70.3
1833	FALSE		High	Unambiguous	ADYVSPYQGQENK	1xTMT6plex [K13]; 1xTMT6plex [N-Term]	1xTMT6plex [K13]; 1xTMT6plex [N-Term]	5.21831e-07	7.60518e-05	1.375	1	1	2	Q9I689	ATP-dependent RNA helicase RhlE OS=Pseudomonas aeruginosa (strain ATCC 15692 / DSM 22644 / CIP 104116 / JCM 14847 / LMG 12228 / 1C / PRS 101 / PAO1) OX=208964 GN=rhlE PE=3 SV=1	Q9I689	0	1957.01	13	87.9	77	87.9	95.8	100.7	85.4	102.9	95.3									1	1	1	1	1	1	1	1	87.9	77	87.9	95.8	100.7	85.4
1838	FALSE		High	Unambiguous	AEAAAGEGR	1xTMT6plex [N-Term]	1xTMT6plex [N-Term]	0.00230651	7.60518e-05	0.48	1	1	5	Q9HVL2	Peptidyl-prolyl cis-trans isomerase OS=Pseudomonas aeruginosa (strain ATCC 15692 / DSM 22644 / CIP 104116 / JCM 14847 / LMG 12228 / 1C / PRS 101 / PAO1) OX=208964 GN=fklB PE=3 SV=1	Q9HVL2	0	1060.56	9	507.3	485.4	432.4	482.7	470.6	369.9	467.2	514.2									1	1	1	1	1	1	1	1	507.3	485.4	432.4	482.7	470.6	369.9
1845	FALSE		High	Unambiguous	AEAAELDYR	1xTMT6plex [N-Term]	1xTMT6plex [N-Term]	0.0211674	0.00109112	0.241	1	1	2	Q9HV90	Heme-transport protein, PhuT OS=Pseudomonas aeruginosa (strain ATCC 15692 / DSM 22644 / CIP 104116 / JCM 14847 / LMG 12228 / 1C / PRS 101 / PAO1) OX=208964 GN=phuT PE=4 SV=1	Q9HV90	0	1266.65	9	572.9	333.8	256.5	401.8	288.7	266	361.1	366.6									1	1	1	1	1	1	1	1	572.9	333.8	256.5	401.8	288.7	266
1849	FALSE		High	Unambiguous	AEAAPAQPEAPK	1xTMT6plex [K12]; 1xTMT6plex [N-Term]	1xTMT6plex [K12]; 1xTMT6plex [N-Term]	3.2508e-06	7.60518e-05	1.18	1	1	8	Q59638	Dihydrolipoyllysine-residue acetyltransferase component of pyruvate dehydrogenase complex OS=Pseudomonas aeruginosa (strain ATCC 15692 / DSM 22644 / CIP 104116 / JCM 14847 / LMG 12228 / 1C / PRS 101 / PAO1) OX=208964 GN=aceF PE=2 SV=2	Q59638	0	1637.93	12	1529.1	1493.4	1253.8	1670.2	1582.8	1535.7	1664	1669.3									1	1	1	1	1	1	1	1	1529.1	1493.4	1253.8	1670.2	1582.8	1535.7
1850	FALSE		High	Unambiguous	AEAAPPPPPSAEALAEWR	1xTMT6plex [N-Term]	1xTMT6plex [N-Term]	0.00500863	0.000160044	0.397	1	1	1	Q9HUL0	HDOD domain-containing protein OS=Pseudomonas aeruginosa (strain ATCC 15692 / DSM 22644 / CIP 104116 / JCM 14847 / LMG 12228 / 1C / PRS 101 / PAO1) OX=208964 GN=PA4955 PE=4 SV=1	Q9HUL0	0	2089.09	18	75	63.7	61.2	56.8	80.9	78.8	78.6	71.9									1	1	1	1	1	1	1	1	75	63.7	61.2	56.8	80.9	78.8
1858	FALSE		High	Unambiguous	AEADASLIAR	1xTMT6plex [N-Term]	1xTMT6plex [N-Term]	0.000778105	7.60518e-05	0.596	1	1	1	Q9HXJ4	4-hydroxy-3-methylbut-2-en-1-yl diphosphate synthase (flavodoxin) OS=Pseudomonas aeruginosa (strain ATCC 15692 / DSM 22644 / CIP 104116 / JCM 14847 / LMG 12228 / 1C / PRS 101 / PAO1) OX=208964 GN=ispG PE=3 SV=1	Q9HXJ4	0	1245.7	10	92	87.7	65.4	77.7	72.1	63.8	81.5	82.5									1	1	1	1	1	1	1	1	92	87.7	65.4	77.7	72.1	63.8
1859	FALSE		High	Unambiguous	AEADCLFNNDEVEAAIGR	1xCarboxymethyl [C5]; 1xTMT6plex [N-Term]	1xCarboxymethyl [C5]; 1xTMT6plex [N-Term]	2.13135e-06	7.60518e-05	1.225	1	1	2	Q9HVE7	Probable purine/pyrimidine phosphoribosyl transferase OS=Pseudomonas aeruginosa (strain ATCC 15692 / DSM 22644 / CIP 104116 / JCM 14847 / LMG 12228 / 1C / PRS 101 / PAO1) OX=208964 GN=PA4645 PE=4 SV=1	Q9HVE7	0	2224.04	18	52.4	44.5	39.4	43.2	49.7	46.5	39.9	53.5									1	1	1	1	1	1	1	1	52.4	44.5	39.4	43.2	49.7	46.5
1861	FALSE		High	Unambiguous	AEADSILASEER	1xTMT6plex [N-Term]	1xTMT6plex [N-Term]	1.07006e-05	7.60518e-05	1.053	1	1	2	Q9HXT3	Probable chemotaxis transducer OS=Pseudomonas aeruginosa (strain ATCC 15692 / DSM 22644 / CIP 104116 / JCM 14847 / LMG 12228 / 1C / PRS 101 / PAO1) OX=208964 GN=wspA PE=3 SV=1	Q9HXT3	0	1519.78	12	117.8	165.9	172.1	144.9	241.4	209	235.6	209.5									1	1	1	1	1	1	1	1	117.8	165.9	172.1	144.9	241.4	209
1862	FALSE		High	Unambiguous	AEAEAIR	1xTMT6plex [N-Term]	1xTMT6plex [N-Term]	0.0219521	0.0011674	0.237	2	2	2	Q9HWB6; Q9HX32	RecBCD enzyme subunit RecB OS=Pseudomonas aeruginosa (strain ATCC 15692 / DSM 22644 / CIP 104116 / JCM 14847 / LMG 12228 / 1C / PRS 101 / PAO1) OX=208964 GN=recB PE=3 SV=1;LPS-assembly lipoprotein LptE OS=Pseudomonas aeruginosa (strain ATCC 15692 / DSM 22644 / CIP 104116 / JCM 14847 / LMG 12228 / 1C / PRS 101 / PAO1) OX=208964 GN=lptE PE=1 SV=1	Q9HWB6; Q9HX32	0	988.562	7	84.5	84.3	72.2	74.6	90.4	83.3	100.6	85.4									1	1	1	1	1	1	1	1	84.5	84.3	72.2	74.6	90.4	83.3
1864	FALSE		High	Unambiguous	AEAEAPK	1xTMT6plex [K7]; 1xTMT6plex [N-Term]	1xTMT6plex [K7]; 1xTMT6plex [N-Term]	0.0312293	0.00191933	0.198	1	1	2	Q9I4T8	Uncharacterized protein OS=Pseudomonas aeruginosa (strain ATCC 15692 / DSM 22644 / CIP 104116 / JCM 14847 / LMG 12228 / 1C / PRS 101 / PAO1) OX=208964 GN=PA1036 PE=4 SV=1	Q9I4T8	0	1173.69	7	559.6	550.3	489	535.2	601.7	588.1	652.9	674									1	1	1	1	1	1	1	1	559.6	550.3	489	535.2	601.7	588.1
1865	FALSE		High	Unambiguous	AEAEQAR	1xTMT6plex [N-Term]	1xTMT6plex [N-Term]	0.0332517	0.00198616	0.191	1	1	10	O82853	Ribosome-recycling factor OS=Pseudomonas aeruginosa (strain ATCC 15692 / DSM 22644 / CIP 104116 / JCM 14847 / LMG 12228 / 1C / PRS 101 / PAO1) OX=208964 GN=frr PE=3 SV=1	O82853	0	1003.54	7	706	497.8	422.4	584.3	466.3	452.2	521	573.2									1	1	1	1	1	1	1	1	706	497.8	422.4	584.3	466.3	452.2
1868	FALSE		High	Unambiguous	AEAEQRPER	1xTMT6plex [N-Term]	1xTMT6plex [N-Term]	0.0366841	0.00225367	0.18	1	1	1	Q9I0B3	Uncharacterized protein OS=Pseudomonas aeruginosa (strain ATCC 15692 / DSM 22644 / CIP 104116 / JCM 14847 / LMG 12228 / 1C / PRS 101 / PAO1) OX=208964 GN=PA2729 PE=4 SV=1	Q9I0B3	0	1314.7	9	10.7	11.8	9.5	10.6	9.4	8.8	10.8	10.5									1	1	1	1	1	1	1	1	10.7	11.8	9.5	10.6	9.4	8.8
1870	FALSE		High	Unambiguous	AEAESLYQSK	1xTMT6plex [K10]; 1xTMT6plex [N-Term]	1xTMT6plex [K10]; 1xTMT6plex [N-Term]	4.53755e-05	7.60518e-05	0.899	1	1	1	cRAP054	Keratin, type II cytoskeletal 1 OS=Homo sapiens GN=KRT1 PE=1 SV=6	cRAP054	0	1583.87	10	97.2	183.7	80	119.6	60.4	76.4	69.6	111.1									1	1	1	1	1	1	1	1	97.2	183.7	80	119.6	60.4	76.4
1877	FALSE		High	Unambiguous	AEAHGLK	1xTMT6plex [K7]; 1xTMT6plex [N-Term]	1xTMT6plex [K7]; 1xTMT6plex [N-Term]	0.00288703	7.60518e-05	0.456	1	1	7	Q9HVA2	Ketol-acid reductoisomerase (NADP(+)) OS=Pseudomonas aeruginosa (strain ATCC 15692 / DSM 22644 / CIP 104116 / JCM 14847 / LMG 12228 / 1C / PRS 101 / PAO1) OX=208964 GN=ilvC PE=1 SV=1	Q9HVA2	0	1183.72	7	5562.9	5195.9	4428.2	4606.6	4926.5	4346.9	4569.2	5648.4									1	1	1	1	1	1	1	1	5562.9	5195.9	4428.2	4606.6	4926.5	4346.9
1882	FALSE		High	Unambiguous	AEALGFLGVAESATHHEMAELYAK	1xTMT6plex [K24]; 1xTMT6plex [N-Term]	1xTMT6plex [K24]; 1xTMT6plex [N-Term]	0.00110065	7.60518e-05	0.559	1	1	1	Q9I4I1	Ribonucleoside-diphosphate reductase OS=Pseudomonas aeruginosa (strain ATCC 15692 / DSM 22644 / CIP 104116 / JCM 14847 / LMG 12228 / 1C / PRS 101 / PAO1) OX=208964 GN=nrdA PE=1 SV=1	Q9I4I1	0	3003.57	24	46.6	45	56.6	52.5	44.7	48.1	106.1	51.6									1	1	1	1	1	1	1	1	46.6	45	56.6	52.5	44.7	48.1
1884	FALSE		High	Unambiguous	AEALLDDGR	1xTMT6plex [N-Term]	1xTMT6plex [N-Term]	0.00554932	0.000160044	0.386	1	1	1	Q9I4Q5	Uncharacterized protein OS=Pseudomonas aeruginosa (strain ATCC 15692 / DSM 22644 / CIP 104116 / JCM 14847 / LMG 12228 / 1C / PRS 101 / PAO1) OX=208964 GN=PA1069 PE=4 SV=1	Q9I4Q5	0	1188.64	9	185.4	186.6	172	174.8	190.3	145.1	155.6	192.5									1	1	1	1	1	1	1	1	185.4	186.6	172	174.8	190.3	145.1
1885	FALSE		High	Unambiguous	AEALLDDGRGEDALAFLAEQEK	1xTMT6plex [K22]; 1xTMT6plex [N-Term]	1xTMT6plex [K22]; 1xTMT6plex [N-Term]	0.0249263	0.00137924	0.223	1	1	1	Q9I4Q5	Uncharacterized protein OS=Pseudomonas aeruginosa (strain ATCC 15692 / DSM 22644 / CIP 104116 / JCM 14847 / LMG 12228 / 1C / PRS 101 / PAO1) OX=208964 GN=PA1069 PE=4 SV=1	Q9I4Q5	1	2819.48	22	19.5	18.7	13.3	19.4	19.8	25.4	20.5	22.3									1	1	1	1	1	1	1	1	19.5	18.7	13.3	19.4	19.8	25.4
1887	FALSE		High	Unambiguous	AEALLPEVK	1xTMT6plex [K9]; 1xTMT6plex [N-Term]	1xTMT6plex [K9]; 1xTMT6plex [N-Term]	0.0971162	0.0080783	0.067	1	1	2	Q9I4Q5	Uncharacterized protein OS=Pseudomonas aeruginosa (strain ATCC 15692 / DSM 22644 / CIP 104116 / JCM 14847 / LMG 12228 / 1C / PRS 101 / PAO1) OX=208964 GN=PA1069 PE=4 SV=1	Q9I4Q5	0	1427.89	9	294.1	303.6	289.9	312.8	282.5	242.6	278	295.3									1	1	1	1	1	1	1	1	294.1	303.6	289.9	312.8	282.5	242.6
1892	FALSE		High	Unambiguous	AEANLAGIPADLEK	1xTMT6plex [K14]; 1xTMT6plex [N-Term]	1xTMT6plex [K14]; 1xTMT6plex [N-Term]	0.0323701	0.00191933	0.194	1	1	1	Q9HZU2	Precorrin-8X methylmutase OS=Pseudomonas aeruginosa (strain ATCC 15692 / DSM 22644 / CIP 104116 / JCM 14847 / LMG 12228 / 1C / PRS 101 / PAO1) OX=208964 GN=cobH PE=3 SV=1	Q9HZU2	0	1870.07	14	313.2	265.8	269.2	320.2	379.1	283.9	314.4	358.7									1	1	1	1	1	1	1	1	313.2	265.8	269.2	320.2	379.1	283.9
1894	FALSE		High	Unambiguous	AEAPAPAPSESKPAAPAAASVQDIK	2xTMT6plex [K12; K25]; 1xTMT6plex [N-Term]	2xTMT6plex [K12; K25]; 1xTMT6plex [N-Term]	6.35459e-07	7.60518e-05	1.354	1	1	5	Q59638	Dihydrolipoyllysine-residue acetyltransferase component of pyruvate dehydrogenase complex OS=Pseudomonas aeruginosa (strain ATCC 15692 / DSM 22644 / CIP 104116 / JCM 14847 / LMG 12228 / 1C / PRS 101 / PAO1) OX=208964 GN=aceF PE=2 SV=2	Q59638	0	3061.71	25	365.9	307.3	309.5	461.1	421.4	466.3	518.3	452									1	1	1	1	1	1	1	1	365.9	307.3	309.5	461.1	421.4	466.3
1895	FALSE		High	Unambiguous	AEAPAPAPSESKPAAPAAASVQDIK	1xDeamidated [Q22]; 2xTMT6plex [K12; K25]; 1xTMT6plex [N-Term]	1xDeamidated [Q22]; 2xTMT6plex [K12; K25]; 1xTMT6plex [N-Term]	1.1006e-05	7.60518e-05	1.05	1	1	2	Q59638	Dihydrolipoyllysine-residue acetyltransferase component of pyruvate dehydrogenase complex OS=Pseudomonas aeruginosa (strain ATCC 15692 / DSM 22644 / CIP 104116 / JCM 14847 / LMG 12228 / 1C / PRS 101 / PAO1) OX=208964 GN=aceF PE=2 SV=2	Q59638	0	3062.7	25	64.9	59.1	58.3	77.8	82.4	96.1	86.5	93.8									1	1	1	1	1	1	1	1	64.9	59.1	58.3	77.8	82.4	96.1
1896	FALSE		High	Unambiguous	AEAPATPAASTQPAAPAAAPAAK	1xTMT6plex [K23]; 1xTMT6plex [N-Term]	1xTMT6plex [K23]; 1xTMT6plex [N-Term]	1.52836e-05	7.60518e-05	1.015	1	1	2	Q9HW32	Insulin-cleaving metalloproteinase outer membrane protein OS=Pseudomonas aeruginosa (strain ATCC 15692 / DSM 22644 / CIP 104116 / JCM 14847 / LMG 12228 / 1C / PRS 101 / PAO1) OX=208964 GN=icmP PE=4 SV=1	Q9HW32	0	2489.38	23	287.6	502.8	544.9	434	710.1	703.8	783.6	623									1	1	1	1	1	1	1	1	287.6	502.8	544.9	434	710.1	703.8
1904	FALSE		High	Unambiguous	AEAQAENFQK	1xTMT6plex [K10]; 1xTMT6plex [N-Term]	1xTMT6plex [K10]; 1xTMT6plex [N-Term]	3.6228e-05	7.60518e-05	0.923	1	1	1	Q9HTM0	Guanosine-3',5'-bis(diphosphate) 3'-diphosphatase OS=Pseudomonas aeruginosa (strain ATCC 15692 / DSM 22644 / CIP 104116 / JCM 14847 / LMG 12228 / 1C / PRS 101 / PAO1) OX=208964 GN=spoT PE=3 SV=1	Q9HTM0	0	1593.86	10	71.1	81.6	65	80.2	78.8	64.8	86.5	83.2									1	1	1	1	1	1	1	1	71.1	81.6	65	80.2	78.8	64.8
1918	FALSE		High	Unambiguous	AEATTNNR	1xTMT6plex [N-Term]	1xTMT6plex [N-Term]	0.0438026	0.00305351	0.16	1	1	1	Q9I4P3	Flagellar hook-associated protein 1 OS=Pseudomonas aeruginosa (strain ATCC 15692 / DSM 22644 / CIP 104116 / JCM 14847 / LMG 12228 / 1C / PRS 101 / PAO1) OX=208964 GN=flgK PE=3 SV=1	Q9I4P3	0	1105.58	8	7.8	4.1	5.8	7.4	9.3	6.2	6.1	7.6									1	1	1	1	1	1	1	1	7.8	4.1	5.8	7.4	9.3	6.2
1919	FALSE		High	Unambiguous	AEATTNNR	1xDeamidated [N6]; 1xTMT6plex [N-Term]	1xDeamidated [N6]; 1xTMT6plex [N-Term]	0.0474139	0.00336682	0.151	1	1	1	Q9I4P3	Flagellar hook-associated protein 1 OS=Pseudomonas aeruginosa (strain ATCC 15692 / DSM 22644 / CIP 104116 / JCM 14847 / LMG 12228 / 1C / PRS 101 / PAO1) OX=208964 GN=flgK PE=3 SV=1	Q9I4P3	0	1106.56	8	29.5	22.1	22.9	24	23.5	20.7	26.4	28.7									1	1	1	1	1	1	1	1	29.5	22.1	22.9	24	23.5	20.7
1920	FALSE		High	Unambiguous	AEAVADDDALDGLIR	1xTMT6plex [N-Term]	1xTMT6plex [N-Term]	3.77369e-08	7.60518e-05	1.655	1	1	9	Q9HW72	Pyruvate kinase OS=Pseudomonas aeruginosa (strain ATCC 15692 / DSM 22644 / CIP 104116 / JCM 14847 / LMG 12228 / 1C / PRS 101 / PAO1) OX=208964 GN=pykA PE=1 SV=1	Q9HW72	0	1772.92	15	496.6	473.5	421.4	493.8	609.1	539.4	605.4	616.2									1	1	1	1	1	1	1	1	496.6	473.5	421.4	493.8	609.1	539.4
1921	FALSE		High	Unambiguous	AEAVAFGTEAPYFQR	1xTMT6plex [N-Term]	1xTMT6plex [N-Term]	1.1914e-06	7.60518e-05	1.287	1	1	1	Q9HTY4	Acetylornithine deacetylase OS=Pseudomonas aeruginosa (strain ATCC 15692 / DSM 22644 / CIP 104116 / JCM 14847 / LMG 12228 / 1C / PRS 101 / PAO1) OX=208964 GN=argE PE=4 SV=1	Q9HTY4	0	1885.96	15	18.1	17.1	17.3	19.8	22.3	15.9	23.2	20.7									1	1	1	1	1	1	1	1	18.1	17.1	17.3	19.8	22.3	15.9
1922	FALSE		High	Unambiguous	AEAVLATLR	1xTMT6plex [N-Term]	1xTMT6plex [N-Term]	0.00519891	0.000160044	0.393	1	1	1	Q9I5H0	Uncharacterized protein OS=Pseudomonas aeruginosa (strain ATCC 15692 / DSM 22644 / CIP 104116 / JCM 14847 / LMG 12228 / 1C / PRS 101 / PAO1) OX=208964 GN=PA0759 PE=4 SV=1	Q9I5H0	0	1172.72	9	173.4	177	137.1	141.6	106.2	85.2	140.1	139.8									1	1	1	1	1	1	1	1	173.4	177	137.1	141.6	106.2	85.2
1926	FALSE		High	Unambiguous	AEAYLEAAGERPR	1xTMT6plex [N-Term]	1xTMT6plex [N-Term]	0.000721884	7.60518e-05	0.604	1	1	1	Q9I0H3	Probable transcriptional regulator OS=Pseudomonas aeruginosa (strain ATCC 15692 / DSM 22644 / CIP 104116 / JCM 14847 / LMG 12228 / 1C / PRS 101 / PAO1) OX=208964 GN=PA2665 PE=4 SV=1	Q9I0H3	0	1661.88	13	32.1	32.5	31.5	37.7	46.3	58.9	62.1	53.6									1	1	1	1	1	1	1	1	32.1	32.5	31.5	37.7	46.3	58.9
1927	FALSE		High	Unambiguous	AEDAAEER	1xTMT6plex [N-Term]	1xTMT6plex [N-Term]	0.0085903	0.000160044	0.339	1	1	7	Q9HUC5	ATP-dependent protease ATPase subunit HslU OS=Pseudomonas aeruginosa (strain ATCC 15692 / DSM 22644 / CIP 104116 / JCM 14847 / LMG 12228 / 1C / PRS 101 / PAO1) OX=208964 GN=hslU PE=3 SV=1	Q9HUC5	0	1119.55	8	485.2	538.3	417.4	516.5	552.7	532.8	556.8	640.9									1	1	1	1	1	1	1	1	485.2	538.3	417.4	516.5	552.7	532.8
1928	FALSE		High	Unambiguous	AEDCGAALPVMIANGR	1xCarboxymethyl [C4]; 1xTMT6plex [N-Term]	1xCarboxymethyl [C4]; 1xTMT6plex [N-Term]	0.0526636	0.00408198	0.139	1	1	2	Q9HY13	XFP_N domain-containing protein OS=Pseudomonas aeruginosa (strain ATCC 15692 / DSM 22644 / CIP 104116 / JCM 14847 / LMG 12228 / 1C / PRS 101 / PAO1) OX=208964 GN=PA3613 PE=4 SV=1	Q9HY13	0	1874.93	16	158.9	150.8	124.2	159.7	166.4	152.5	170.3	156.6									1	1	1	1	1	1	1	1	158.9	150.8	124.2	159.7	166.4	152.5
1935	FALSE		High	Unambiguous	AEDGSYPYR	1xTMT6plex [N-Term]	1xTMT6plex [N-Term]	0.0159438	0.000476686	0.272	1	1	1	Q9HV16	GP-PDE domain-containing protein OS=Pseudomonas aeruginosa (strain ATCC 15692 / DSM 22644 / CIP 104116 / JCM 14847 / LMG 12228 / 1C / PRS 101 / PAO1) OX=208964 GN=PA4792 PE=4 SV=1	Q9HV16	0	1286.62	9	18.5	14.7	13.5	14.4	10.2	12.5	15.8	13.9									1	1	1	1	1	1	1	1	18.5	14.7	13.5	14.4	10.2	12.5
1938	FALSE		High	Unambiguous	AEDLAGYQAK	1xTMT6plex [K10]; 1xTMT6plex [N-Term]	1xTMT6plex [K10]; 1xTMT6plex [N-Term]	0.00149941	7.60518e-05	0.526	1	1	1	Q9I6W8	Probable gamma-glutamyltranspeptidase OS=Pseudomonas aeruginosa (strain ATCC 15692 / DSM 22644 / CIP 104116 / JCM 14847 / LMG 12228 / 1C / PRS 101 / PAO1) OX=208964 GN=PA0164 PE=4 SV=1	Q9I6W8	0	1523.85	10	99.5	80	77.1	83	104.3	89.2	84.8	93.4									1	1	1	1	1	1	1	1	99.5	80	77.1	83	104.3	89.2
1942	FALSE		High	Unambiguous	AEDILDADHYGLEEVK	1xTMT6plex [K16]; 1xTMT6plex [N-Term]	1xTMT6plex [K16]; 1xTMT6plex [N-Term]	7.92566e-06	7.60518e-05	1.085	1	1	2	Q9I2T9	Lon protease OS=Pseudomonas aeruginosa (strain ATCC 15692 / DSM 22644 / CIP 104116 / JCM 14847 / LMG 12228 / 1C / PRS 101 / PAO1) OX=208964 GN=lon PE=2 SV=1	Q9I2T9	0	2275.19	16	439.9	451.6	445.3	436.5	624.5	568	575.3	568.3									1	1	1	1	1	1	1	1	439.9	451.6	445.3	436.5	624.5	568
1943	FALSE		High	Unambiguous	AEDILGLAER	1xTMT6plex [N-Term]	1xTMT6plex [N-Term]	0.0642649	0.00556504	0.116	1	1	1	P23747	Alginate biosynthesis transcriptional regulatory protein AlgB OS=Pseudomonas aeruginosa (strain ATCC 15692 / DSM 22644 / CIP 104116 / JCM 14847 / LMG 12228 / 1C / PRS 101 / PAO1) OX=208964 GN=algB PE=1 SV=1	P23747	0	1315.74	10	169.2	202.4	200.4	162.2	224.9	194.4	246	243.3									1	1	1	1	1	1	1	1	169.2	202.4	200.4	162.2	224.9	194.4
1944	FALSE		High	Unambiguous	AEDLLSTLR	1xTMT6plex [N-Term]	1xTMT6plex [N-Term]	0.00456265	7.60518e-05	0.407	1	1	4	Q9HYX7	Recombination-associated protein RdgC OS=Pseudomonas aeruginosa (strain ATCC 15692 / DSM 22644 / CIP 104116 / JCM 14847 / LMG 12228 / 1C / PRS 101 / PAO1) OX=208964 GN=rdgC PE=1 SV=1	Q9HYX7	0	1246.72	9	1016.4	835.8	704.6	775.7	762.5	629.4	791.8	838.8									1	1	1	1	1	1	1	1	1016.4	835.8	704.6	775.7	762.5	629.4
1951	FALSE		High	Unambiguous	AEDVGVAR	1xTMT6plex [N-Term]	1xTMT6plex [N-Term]	0.00351311	7.60518e-05	0.435	1	1	2	Q9I383	Selenide, water dikinase OS=Pseudomonas aeruginosa (strain ATCC 15692 / DSM 22644 / CIP 104116 / JCM 14847 / LMG 12228 / 1C / PRS 101 / PAO1) OX=208964 GN=selD PE=3 SV=1	Q9I383	0	1045.58	8	704.5	569.5	475.8	551	526.4	461	565.9	547.4									1	1	1	1	1	1	1	1	704.5	569.5	475.8	551	526.4	461
1953	FALSE		High	Unambiguous	AEDYDALLIPGGR	1xTMT6plex [N-Term]	1xTMT6plex [N-Term]	0.00010457	7.60518e-05	0.81	1	1	4	Q9HW65	DJ-1_PfpI domain-containing protein OS=Pseudomonas aeruginosa (strain ATCC 15692 / DSM 22644 / CIP 104116 / JCM 14847 / LMG 12228 / 1C / PRS 101 / PAO1) OX=208964 GN=PA4336 PE=3 SV=1	Q9HW65	0	1618.86	13	690.9	579.3	494.4	544.8	659.4	585.2	695.2	712.2									1	1	1	1	1	1	1	1	690.9	579.3	494.4	544.8	659.4	585.2
1954	FALSE		High	Unambiguous	AEDYDALIVPGGFGAAK	1xTMT6plex [K17]; 1xTMT6plex [N-Term]	1xTMT6plex [K17]; 1xTMT6plex [N-Term]	0.00296915	7.60518e-05	0.453	1	1	2	Q9HTU9	Glyoxalase OS=Pseudomonas aeruginosa (strain ATCC 15692 / DSM 22644 / CIP 104116 / JCM 14847 / LMG 12228 / 1C / PRS 101 / PAO1) OX=208964 GN=PA5245 PE=3 SV=1	Q9HTU9	0	2152.17	17	494.1	404.9	355.4	443.4	466.1	448.1	483	488.4									1	1	1	1	1	1	1	1	494.1	404.9	355.4	443.4	466.1	448.1
1955	FALSE		High	Unambiguous	AEEAAAR	1xTMT6plex [N-Term]	1xTMT6plex [N-Term]	0.0173149	0.000631606	0.263	1	1	6	Q9HV55	Translation initiation factor IF-2 OS=Pseudomonas aeruginosa (strain ATCC 15692 / DSM 22644 / CIP 104116 / JCM 14847 / LMG 12228 / 1C / PRS 101 / PAO1) OX=208964 GN=infB PE=3 SV=1	Q9HV55	0	946.516	7	788.7	730.2	672.7	752.8	791.8	696.9	833.9	811.6									1	1	1	1	1	1	1	1	788.7	730.2	672.7	752.8	791.8	696.9
1958	FALSE		High	Unambiguous	AEEAAFK	1xTMT6plex [K7]; 1xTMT6plex [N-Term]	1xTMT6plex [K7]; 1xTMT6plex [N-Term]	0.02959	0.00187144	0.204	1	1	1	Q9HUJ1	Probable outer membrane protein OS=Pseudomonas aeruginosa (strain ATCC 15692 / DSM 22644 / CIP 104116 / JCM 14847 / LMG 12228 / 1C / PRS 101 / PAO1) OX=208964 GN=PA4974 PE=3 SV=1	Q9HUJ1	0	1223.7	7	48.5	49.8	46.4	67.2	62.1	50.1	55.1	58.3									1	1	1	1	1	1	1	1	48.5	49.8	46.4	67.2	62.1	50.1
1961	FALSE		High	Unambiguous	AEEAGAK	1xTMT6plex [K7]; 1xTMT6plex [N-Term]	1xTMT6plex [K7]; 1xTMT6plex [N-Term]	0.0347722	0.00212251	0.186	1	1	6	Q9HVW4	Uncharacterized protein OS=Pseudomonas aeruginosa (strain ATCC 15692 / DSM 22644 / CIP 104116 / JCM 14847 / LMG 12228 / 1C / PRS 101 / PAO1) OX=208964 GN=PA4453 PE=1 SV=1	Q9HVW4	0	1133.66	7	1192.2	797.3	646	884.2	820.9	758.2	869.1	1010.6									1	1	1	1	1	1	1	1	1192.2	797.3	646	884.2	820.9	758.2
1964	FALSE		High	Unambiguous	AEEAVENAR	1xTMT6plex [N-Term]	1xTMT6plex [N-Term]	0.000682399	7.60518e-05	0.61	1	1	8	Q9HXI8	Cysteine desulfurase IscS OS=Pseudomonas aeruginosa (strain ATCC 15692 / DSM 22644 / CIP 104116 / JCM 14847 / LMG 12228 / 1C / PRS 101 / PAO1) OX=208964 GN=iscS PE=3 SV=1	Q9HXI8	0	1217.63	9	965	905.3	754.1	912.7	996.2	883.6	1016.3	1056									1	1	1	1	1	1	1	1	965	905.3	754.1	912.7	996.2	883.6
1965	FALSE		High	Unambiguous	AEEAVENAR	1xDeamidated [N7]; 1xTMT6plex [N-Term]	1xDeamidated [N7]; 1xTMT6plex [N-Term]	0.00228503	7.60518e-05	0.481	1	1	7	Q9HXI8	Cysteine desulfurase IscS OS=Pseudomonas aeruginosa (strain ATCC 15692 / DSM 22644 / CIP 104116 / JCM 14847 / LMG 12228 / 1C / PRS 101 / PAO1) OX=208964 GN=iscS PE=3 SV=1	Q9HXI8	0	1218.62	9	820.5	693.2	641.5	674	792.3	783.2	888.5	870.1									1	1	1	1	1	1	1	1	820.5	693.2	641.5	674	792.3	783.2
1969	FALSE		High	Unambiguous	AEEEAAAIGR	1xTMT6plex [N-Term]	1xTMT6plex [N-Term]	0.00230651	7.60518e-05	0.48	1	1	1	Q9I2L1	DNA polymerase OS=Pseudomonas aeruginosa (strain ATCC 15692 / DSM 22644 / CIP 104116 / JCM 14847 / LMG 12228 / 1C / PRS 101 / PAO1) OX=208964 GN=polB PE=3 SV=1	Q9I2L1	0	1245.66	10	28.3	26.1	30.6	31.7	34.9	36.5	37	29.5									1	1	1	1	1	1	1	1	28.3	26.1	30.6	31.7	34.9	36.5
1971	FALSE		High	Unambiguous	AEEGDYLGAR	1xTMT6plex [N-Term]	1xTMT6plex [N-Term]	0.00100219	7.60518e-05	0.569	1	1	1	Q9HYU6	Probable ATP-dependent helicase OS=Pseudomonas aeruginosa (strain ATCC 15692 / DSM 22644 / CIP 104116 / JCM 14847 / LMG 12228 / 1C / PRS 101 / PAO1) OX=208964 GN=PA3297 PE=4 SV=1	Q9HYU6	0	1309.66	10	109.8	136.1	117.3	126.4	143.8	141.6	155.4	149.7									1	1	1	1	1	1	1	1	109.8	136.1	117.3	126.4	143.8	141.6
1973	FALSE		High	Unambiguous	AEEGLAR	1xTMT6plex [N-Term]	1xTMT6plex [N-Term]	0.0320812	0.00191933	0.195	1	1	1	Q9HUE9	Probable acyl-CoA dehydrogenase OS=Pseudomonas aeruginosa (strain ATCC 15692 / DSM 22644 / CIP 104116 / JCM 14847 / LMG 12228 / 1C / PRS 101 / PAO1) OX=208964 GN=PA5020 PE=3 SV=1	Q9HUE9	0	974.547	7	69.6	66.1	56.2	62	81.2	76.4	79.4	83.1									1	1	1	1	1	1	1	1	69.6	66.1	56.2	62	81.2	76.4
1975	FALSE		High	Unambiguous	AEEHLAK	1xTMT6plex [K7]; 1xTMT6plex [N-Term]	1xTMT6plex [K7]; 1xTMT6plex [N-Term]	0.0242579	0.00137924	0.226	1	1	1	Q9I3T4	Probable periplasmic spermidine/putrescine-binding protein OS=Pseudomonas aeruginosa (strain ATCC 15692 / DSM 22644 / CIP 104116 / JCM 14847 / LMG 12228 / 1C / PRS 101 / PAO1) OX=208964 GN=PA1410 PE=4 SV=1	Q9I3T4	0	1255.74	7	161.9	122.1	100.8	113.1	148.4	137.4	155.6	176.3									1	1	1	1	1	1	1	1	161.9	122.1	100.8	113.1	148.4	137.4
1979	FALSE		High	Unambiguous	AEELVAGDPGK	1xTMT6plex [K11]; 1xTMT6plex [N-Term]	1xTMT6plex [K11]; 1xTMT6plex [N-Term]	0.000792831	7.60518e-05	0.594	1	1	2	Q9I0D3	Cysteine synthase OS=Pseudomonas aeruginosa (strain ATCC 15692 / DSM 22644 / CIP 104116 / JCM 14847 / LMG 12228 / 1C / PRS 101 / PAO1) OX=208964 GN=cysK PE=3 SV=1	Q9I0D3	0	1543.87	11	1197.5	1073.2	947	1018.9	1221.4	1159.1	1252.6	1285.4									1	1	1	1	1	1	1	1	1197.5	1073.2	947	1018.9	1221.4	1159.1
1983	FALSE		High	Unambiguous	AEEVAER	1xTMT6plex [N-Term]	1xTMT6plex [N-Term]	0.0140192	0.000397824	0.286	1	1	4	P20577	Indole-3-glycerol phosphate synthase OS=Pseudomonas aeruginosa (strain ATCC 15692 / DSM 22644 / CIP 104116 / JCM 14847 / LMG 12228 / 1C / PRS 101 / PAO1) OX=208964 GN=trpC PE=3 SV=1	P20577	0	1032.55	7	268.6	267.1	230.7	251.1	272	240.9	293.9	287.3									1	1	1	1	1	1	1	1	268.6	267.1	230.7	251.1	272	240.9
1986	FALSE		High	Unambiguous	AEEVLGHPVEVISGR	1xTMT6plex [N-Term]	1xTMT6plex [N-Term]	5.37223e-05	7.60518e-05	0.881	1	1	1	Q9ZN70	Exopolyphosphatase OS=Pseudomonas aeruginosa (strain ATCC 15692 / DSM 22644 / CIP 104116 / JCM 14847 / LMG 12228 / 1C / PRS 101 / PAO1) OX=208964 GN=ppx PE=1 SV=1	Q9ZN70	0	1821.01	15	223.3	256.2	201.5	223.5	327.5	273.7	279.9	274.5									1	1	1	1	1	1	1	1	223.3	256.2	201.5	223.5	327.5	273.7
1987	FALSE		High	Unambiguous	AEEVLTK	1xTMT6plex [K7]; 1xTMT6plex [N-Term]	1xTMT6plex [K7]; 1xTMT6plex [N-Term]	0.0332517	0.00198616	0.191	1	1	1	Q9I6J0	Spermidine-binding periplasmic protein SpuE OS=Pseudomonas aeruginosa (strain ATCC 15692 / DSM 22644 / CIP 104116 / JCM 14847 / LMG 12228 / 1C / PRS 101 / PAO1) OX=208964 GN=spuE PE=1 SV=1	Q9I6J0	0	1247.76	7	484.5	280.4	234.6	271.1	270.3	229	286.6	328.7									1	1	1	1	1	1	1	1	484.5	280.4	234.6	271.1	270.3	229
1989	FALSE		High	Unambiguous	AEEYGSHDK	1xTMT6plex [K9]; 1xTMT6plex [N-Term]	1xTMT6plex [K9]; 1xTMT6plex [N-Term]	0.000165586	7.60518e-05	0.761	1	1	4	Q9I0L4	Isocitrate dehydrogenase [NADP] OS=Pseudomonas aeruginosa (strain ATCC 15692 / DSM 22644 / CIP 104116 / JCM 14847 / LMG 12228 / 1C / PRS 101 / PAO1) OX=208964 GN=idh PE=1 SV=1	Q9I0L4	0	1493.76	9	2149.9	1971.5	1721.1	2100.6	2362.2	2211	2198.8	2471.7									1	1	1	1	1	1	1	1	2149.9	1971.5	1721.1	2100.6	2362.2	2211
1992	FALSE		High	Unambiguous	AEFDGAVASSEATAK	1xTMT6plex [K15]; 1xTMT6plex [N-Term]	1xTMT6plex [K15]; 1xTMT6plex [N-Term]	0.0011643	7.60518e-05	0.553	1	1	2	Q9I6G1	Ribose-5-phosphate isomerase A OS=Pseudomonas aeruginosa (strain ATCC 15692 / DSM 22644 / CIP 104116 / JCM 14847 / LMG 12228 / 1C / PRS 101 / PAO1) OX=208964 GN=rpiA PE=1 SV=1	Q9I6G1	0	1912.01	15	603.4	517.9	462.9	502.7	626.1	584.2	645	689									1	1	1	1	1	1	1	1	603.4	517.9	462.9	502.7	626.1	584.2
1995	FALSE		High	Unambiguous	AEFDQWLAK	1xTMT6plex [K9]; 1xTMT6plex [N-Term]	1xTMT6plex [K9]; 1xTMT6plex [N-Term]	0.000247849	7.60518e-05	0.718	1	1	1	Q9I727	Cytochrome c oxidase subunit 2 OS=Pseudomonas aeruginosa (strain ATCC 15692 / DSM 22644 / CIP 104116 / JCM 14847 / LMG 12228 / 1C / PRS 101 / PAO1) OX=208964 GN=coxB PE=3 SV=1	Q9I727	0	1565.87	9	49.5	93.5	91.4	52.7	98.3	111.8	102.2	98.2									1	1	1	1	1	1	1	1	49.5	93.5	91.4	52.7	98.3	111.8
1997	FALSE		High	Unambiguous	AEFEAGISR	1xTMT6plex [N-Term]	1xTMT6plex [N-Term]	0.00291415	7.60518e-05	0.455	1	1	1	Q9I0J7	NADH-quinone oxidoreductase subunit F OS=Pseudomonas aeruginosa (strain ATCC 15692 / DSM 22644 / CIP 104116 / JCM 14847 / LMG 12228 / 1C / PRS 101 / PAO1) OX=208964 GN=nuoF PE=3 SV=1	Q9I0J7	0	1208.65	9	165.4	178.8	155.2	144.3	200.8	170.6	207.3	179.8									1	1	1	1	1	1	1	1	165.4	178.8	155.2	144.3	200.8	170.6
1999	FALSE		High	Unambiguous	AEFGGASTNLQR	1xTMT6plex [N-Term]	1xTMT6plex [N-Term]	0.00158609	7.60518e-05	0.52	1	1	1	Q9HUH9	Probable oxidoreductase OS=Pseudomonas aeruginosa (strain ATCC 15692 / DSM 22644 / CIP 104116 / JCM 14847 / LMG 12228 / 1C / PRS 101 / PAO1) OX=208964 GN=PA4986 PE=3 SV=1	Q9HUH9	0	1479.78	12	16.3	14.1	11	12.7	17.8	18	16.4	21.6									1	1	1	1	1	1	1	1	16.3	14.1	11	12.7	17.8	18
2000	FALSE		High	Unambiguous	AEFHDDDSQFEEK	1xTMT6plex [K13]; 1xTMT6plex [N-Term]	1xTMT6plex [K13]; 1xTMT6plex [N-Term]	1.52049e-06	7.60518e-05	1.261	1	1	2	Q9HVU8	UPF0307 protein PA4473 OS=Pseudomonas aeruginosa (strain ATCC 15692 / DSM 22644 / CIP 104116 / JCM 14847 / LMG 12228 / 1C / PRS 101 / PAO1) OX=208964 GN=PA4473 PE=3 SV=2	Q9HVU8	0	2054.97	13	617.5	617.1	552.3	686.1	737	749.1	823.7	790.1									1	1	1	1	1	1	1	1	617.5	617.1	552.3	686.1	737	749.1
2003	FALSE		High	Unambiguous	AEFPEGIASYGTDALR	1xTMT6plex [N-Term]	1xTMT6plex [N-Term]	3.20687e-05	7.60518e-05	0.936	1	1	3	Q9HXH0	Valine--tRNA ligase OS=Pseudomonas aeruginosa (strain ATCC 15692 / DSM 22644 / CIP 104116 / JCM 14847 / LMG 12228 / 1C / PRS 101 / PAO1) OX=208964 GN=valS PE=1 SV=1	Q9HXH0	0	1925.98	16	129.4	114.6	107.5	114.4	151.7	133.1	137.9	153.1									1	1	1	1	1	1	1	1	129.4	114.6	107.5	114.4	151.7	133.1
2006	FALSE		High	Unambiguous	AEFSPLGLGDALPIAAAHGR	1xTMT6plex [N-Term]	1xTMT6plex [N-Term]	0.00385705	7.60518e-05	0.425	1	1	1	Q9HXJ8	GTPase Der OS=Pseudomonas aeruginosa (strain ATCC 15692 / DSM 22644 / CIP 104116 / JCM 14847 / LMG 12228 / 1C / PRS 101 / PAO1) OX=208964 GN=der PE=3 SV=1	Q9HXJ8	0	2192.2	20	53.7	62.2	60.9	64	76.2	74.6	82.9	69.8									1	1	1	1	1	1	1	1	53.7	62.2	60.9	64	76.2	74.6
2007	FALSE		High	Unambiguous	AEFTADSSVAALEAAYAR	1xTMT6plex [N-Term]	1xTMT6plex [N-Term]	0.000180172	7.60518e-05	0.752	1	1	6	Q9HU53	2,3-bisphosphoglycerate-independent phosphoglycerate mutase OS=Pseudomonas aeruginosa (strain ATCC 15692 / DSM 22644 / CIP 104116 / JCM 14847 / LMG 12228 / 1C / PRS 101 / PAO1) OX=208964 GN=gpmI PE=3 SV=1	Q9HU53	0	2072.05	18	514.7	450.3	374.6	470.8	494.2	439.7	540.3	499.2									1	1	1	1	1	1	1	1	514.7	450.3	374.6	470.8	494.2	439.7
2008	FALSE		High	Unambiguous	AEFVALAGDR	1xTMT6plex [N-Term]	1xTMT6plex [N-Term]	0.000651148	7.60518e-05	0.615	1	1	2	P11724	Ornithine carbamoyltransferase, anabolic OS=Pseudomonas aeruginosa (strain ATCC 15692 / DSM 22644 / CIP 104116 / JCM 14847 / LMG 12228 / 1C / PRS 101 / PAO1) OX=208964 GN=argF PE=1 SV=3	P11724	0	1277.71	10	408.4	298	257.7	306.2	228.8	185	287	303.2									1	1	1	1	1	1	1	1	408.4	298	257.7	306.2	228.8	185
2014	FALSE		High	Unambiguous	AEGAMDAGNMLKPALAR	1xTMT6plex [K12]; 1xTMT6plex [N-Term]	1xTMT6plex [K12]; 1xTMT6plex [N-Term]	9.34373e-05	7.60518e-05	0.822	1	1	3	Q9HVN5	Chaperone protein ClpB OS=Pseudomonas aeruginosa (strain ATCC 15692 / DSM 22644 / CIP 104116 / JCM 14847 / LMG 12228 / 1C / PRS 101 / PAO1) OX=208964 GN=clpB PE=3 SV=1	Q9HVN5	0	2174.18	17	164.9	136.6	131	195.3	167.5	184.6	195.8	179.8									1	1	1	1	1	1	1	1	164.9	136.6	131	195.3	167.5	184.6
2022	FALSE		High	Unambiguous	AEGDMMLAMK	1xTMT6plex [K10]; 1xTMT6plex [N-Term]	1xTMT6plex [K10]; 1xTMT6plex [N-Term]	9.43179e-05	7.60518e-05	0.821	1	1	7	Q9I2R5	SCP2 domain-containing protein OS=Pseudomonas aeruginosa (strain ATCC 15692 / DSM 22644 / CIP 104116 / JCM 14847 / LMG 12228 / 1C / PRS 101 / PAO1) OX=208964 GN=PA1830 PE=4 SV=1	Q9I2R5	0	1554.81	10	992	682.8	583.1	672.3	686.8	637.4	800.9	820.6									1	1	1	1	1	1	1	1	992	682.8	583.1	672.3	686.8	637.4
2023	FALSE		High	Unambiguous	AEGDMMLAMK	1xOxidation [M]; 1xTMT6plex [K10]; 1xTMT6plex [N-Term]	1xOxidation [M5; M6; M9]; 1xTMT6plex [K10]; 1xTMT6plex [N-Term]	0.000921117	7.60518e-05	0.578	1	1	25	Q9I2R5	SCP2 domain-containing protein OS=Pseudomonas aeruginosa (strain ATCC 15692 / DSM 22644 / CIP 104116 / JCM 14847 / LMG 12228 / 1C / PRS 101 / PAO1) OX=208964 GN=PA1830 PE=4 SV=1	Q9I2R5	0	1570.8	10	4766.2	3305.8	2802.9	3515.2	3382.8	3096.8	3809.5	3982.6									1	1	1	1	1	1	1	1	4766.2	3305.8	2802.9	3515.2	3382.8	3096.8
2024	FALSE		High	Unambiguous	AEGDMMLAMK	2xOxidation [M]; 1xTMT6plex [K10]; 1xTMT6plex [N-Term]	2xOxidation [M5; M6; M9]; 1xTMT6plex [K10]; 1xTMT6plex [N-Term]	0.0124368	0.000322918	0.299	1	1	4	Q9I2R5	SCP2 domain-containing protein OS=Pseudomonas aeruginosa (strain ATCC 15692 / DSM 22644 / CIP 104116 / JCM 14847 / LMG 12228 / 1C / PRS 101 / PAO1) OX=208964 GN=PA1830 PE=4 SV=1	Q9I2R5	0	1586.8	10	315.8	217.9	180	242	219.1	193.5	222.6	269.3									1	1	1	1	1	1	1	1	315.8	217.9	180	242	219.1	193.5
2027	FALSE		High	Unambiguous	AEGDWFIAR	1xTMT6plex [N-Term]	1xTMT6plex [N-Term]	0.00933776	0.000245835	0.33	1	1	2	Q9HTX5	Aminomethyltransferase OS=Pseudomonas aeruginosa (strain ATCC 15692 / DSM 22644 / CIP 104116 / JCM 14847 / LMG 12228 / 1C / PRS 101 / PAO1) OX=208964 GN=gcvT PE=3 SV=1	Q9HTX5	0	1293.68	9	552.4	332.2	227.1	295.7	149.2	87.6	153	170.5									1	1	1	1	1	1	1	1	552.4	332.2	227.1	295.7	149.2	87.6
2033	FALSE		High	Unambiguous	AEGELTALTYR	1xTMT6plex [N-Term]	1xTMT6plex [N-Term]	0.00411754	7.60518e-05	0.418	1	1	2	Q9I398	Uncharacterized protein PA1624 OS=Pseudomonas aeruginosa (strain ATCC 15692 / DSM 22644 / CIP 104116 / JCM 14847 / LMG 12228 / 1C / PRS 101 / PAO1) OX=208964 GN=PA1624 PE=1 SV=1	Q9I398	0	1452.79	11	197.9	127.6	111.8	148.4	112.2	104.4	128.8	109.8									1	1	1	1	1	1	1	1	197.9	127.6	111.8	148.4	112.2	104.4
2037	FALSE		High	Unambiguous	AEGEVFINNAPILVNSK	1xTMT6plex [K17]; 1xTMT6plex [N-Term]	1xTMT6plex [K17]; 1xTMT6plex [N-Term]	0.000262197	7.60518e-05	0.712	1	1	1	C6JW53	Non-specific serine/threonine protein kinase OS=Pseudomonas aeruginosa (strain ATCC 15692 / DSM 22644 / CIP 104116 / JCM 14847 / LMG 12228 / 1C / PRS 101 / PAO1) OX=208964 GN=PA4673.15 PE=4 SV=1	C6JW53	0	2273.29	17	212.4	246.2	242.3	291.8	333.4	265.2	295	276.1									1	1	1	1	1	1	1	1	212.4	246.2	242.3	291.8	333.4	265.2
2038	FALSE		High	Unambiguous	AEGEVFINNAPILVNSK	1xDeamidated [N15]; 1xTMT6plex [K17]; 1xTMT6plex [N-Term]	1xDeamidated [N15]; 1xTMT6plex [K17]; 1xTMT6plex [N-Term]	0.00335276	7.60518e-05	0.44	1	1	1	C6JW53	Non-specific serine/threonine protein kinase OS=Pseudomonas aeruginosa (strain ATCC 15692 / DSM 22644 / CIP 104116 / JCM 14847 / LMG 12228 / 1C / PRS 101 / PAO1) OX=208964 GN=PA4673.15 PE=4 SV=1	C6JW53	0	2274.27	17	139.3	128.4	142.7	151.5	154.7	144.8	170.5	164.2									1	1	1	1	1	1	1	1	139.3	128.4	142.7	151.5	154.7	144.8
2039	FALSE		High	Unambiguous	AEGEVFINNAPILVNSK	2xDeamidated [N8; N15]; 1xTMT6plex [K17]; 1xTMT6plex [N-Term]	2xDeamidated [N8; N15]; 1xTMT6plex [K17]; 1xTMT6plex [N-Term]	0.0091663	0.000245835	0.332	1	1	1	C6JW53	Non-specific serine/threonine protein kinase OS=Pseudomonas aeruginosa (strain ATCC 15692 / DSM 22644 / CIP 104116 / JCM 14847 / LMG 12228 / 1C / PRS 101 / PAO1) OX=208964 GN=PA4673.15 PE=4 SV=1	C6JW53	0	2275.26	17	48.4	38.3	39	49.4	58	54.3	54.5	55.9									1	1	1	1	1	1	1	1	48.4	38.3	39	49.4	58	54.3
2041	FALSE		High	Unambiguous	AEGGDGLAAVK	1xTMT6plex [K11]; 1xTMT6plex [N-Term]	1xTMT6plex [K11]; 1xTMT6plex [N-Term]	0.0781712	0.00640574	0.093	1	1	1	Q9HXQ4	Uncharacterized protein OS=Pseudomonas aeruginosa (strain ATCC 15692 / DSM 22644 / CIP 104116 / JCM 14847 / LMG 12228 / 1C / PRS 101 / PAO1) OX=208964 GN=PA3740 PE=4 SV=1	Q9HXQ4	0	1445.84	11	116.2	98	79.9	110.4	75.6	57.7	88.4	100.5									1	1	1	1	1	1	1	1	116.2	98	79.9	110.4	75.6	57.7
2043	FALSE		High	Unambiguous	AEGGPALK	1xTMT6plex [K8]; 1xTMT6plex [N-Term]	1xTMT6plex [K8]; 1xTMT6plex [N-Term]	0.0270397	0.00167284	0.214	1	1	4	Q51561	DNA-directed RNA polymerase subunit beta OS=Pseudomonas aeruginosa (strain ATCC 15692 / DSM 22644 / CIP 104116 / JCM 14847 / LMG 12228 / 1C / PRS 101 / PAO1) OX=208964 GN=rpoB PE=3 SV=2	Q51561	0	1200.74	8	554.4	455.3	418.9	480.2	544.2	442.3	529.4	516.8									1	1	1	1	1	1	1	1	554.4	455.3	418.9	480.2	544.2	442.3
2050	FALSE		High	Unambiguous	AEGIGVPLAIR	1xTMT6plex [N-Term]	1xTMT6plex [N-Term]	0.0901401	0.00732275	0.076	1	1	2	Q9HZN6	4-amino-4-deoxychorismate lyase OS=Pseudomonas aeruginosa (strain ATCC 15692 / DSM 22644 / CIP 104116 / JCM 14847 / LMG 12228 / 1C / PRS 101 / PAO1) OX=208964 GN=pabC PE=1 SV=1	Q9HZN6	0	1324.82	11	117.3	133.8	119.4	124.2	125.8	115.1	121.9	137.5									1	1	1	1	1	1	1	1	117.3	133.8	119.4	124.2	125.8	115.1
2063	FALSE		High	Unambiguous	AEGQSVGEAFR	1xTMT6plex [N-Term]	1xTMT6plex [N-Term]	0.000785434	7.60518e-05	0.595	1	1	1	Q9HU39	DAO domain-containing protein OS=Pseudomonas aeruginosa (strain ATCC 15692 / DSM 22644 / CIP 104116 / JCM 14847 / LMG 12228 / 1C / PRS 101 / PAO1) OX=208964 GN=PA5145 PE=4 SV=1	Q9HU39	0	1379.71	11	23.5	18.7	13.1	19.8	25.5	23.1	16.6	26.9									1	1	1	1	1	1	1	1	23.5	18.7	13.1	19.8	25.5	23.1
2066	FALSE		High	Unambiguous	AEGQTLVAIDSGANVNFDR	1xTMT6plex [N-Term]	1xTMT6plex [N-Term]	2.81218e-05	7.60518e-05	0.95	1	1	3	Q9I6G0	L-threonine dehydratase OS=Pseudomonas aeruginosa (strain ATCC 15692 / DSM 22644 / CIP 104116 / JCM 14847 / LMG 12228 / 1C / PRS 101 / PAO1) OX=208964 GN=ilvA1 PE=3 SV=1	Q9I6G0	0	2206.13	19	124.4	116.8	110.2	126.7	140.6	139.4	138.9	158.6									1	1	1	1	1	1	1	1	124.4	116.8	110.2	126.7	140.6	139.4
2072	FALSE		High	Unambiguous	AEGSTHGVAR	1xTMT6plex [N-Term]	1xTMT6plex [N-Term]	0.00106015	7.60518e-05	0.563	1	1	2	Q9I5Y4	Phosphoglycerate kinase OS=Pseudomonas aeruginosa (strain ATCC 15692 / DSM 22644 / CIP 104116 / JCM 14847 / LMG 12228 / 1C / PRS 101 / PAO1) OX=208964 GN=pgk PE=3 SV=1	Q9I5Y4	0	1213.65	10	1080.6	823.8	581	763.4	541.4	428.5	621.7	609.5									1	1	1	1	1	1	1	1	1080.6	823.8	581	763.4	541.4	428.5
2077	FALSE		High	Unambiguous	AEGVEVNVGTFPFAASGR	1xTMT6plex [N-Term]	1xTMT6plex [N-Term]	8.25566e-09	7.60518e-05	1.817	1	1	2	Q9I3D1	Dihydrolipoyl dehydrogenase OS=Pseudomonas aeruginosa (strain ATCC 15692 / DSM 22644 / CIP 104116 / JCM 14847 / LMG 12228 / 1C / PRS 101 / PAO1) OX=208964 GN=lpdG PE=1 SV=1	Q9I3D1	0	2037.06	18	57	64.2	40.3	86.9	55.6	54	55.9	48.5									1	1	1	1	1	1	1	1	57	64.2	40.3	86.9	55.6	54
2083	FALSE		High	Unambiguous	AEGVYIWDSEGNK	1xTMT6plex [K13]; 1xTMT6plex [N-Term]	1xTMT6plex [K13]; 1xTMT6plex [N-Term]	2.86544e-05	7.60518e-05	0.948	1	1	3	Q9I6J2	Putrescine--pyruvate aminotransferase OS=Pseudomonas aeruginosa (strain ATCC 15692 / DSM 22644 / CIP 104116 / JCM 14847 / LMG 12228 / 1C / PRS 101 / PAO1) OX=208964 GN=spuC PE=1 SV=1	Q9I6J2	0	1926	13	341.1	305.2	286.4	296	315.3	280.7	339.6	343.6									1	1	1	1	1	1	1	1	341.1	305.2	286.4	296	315.3	280.7
2085	FALSE		High	Unambiguous	AEHAADGDPLPTVVPPGPDNPLGPYK	1xTMT6plex [K26]; 1xTMT6plex [N-Term]	1xTMT6plex [K26]; 1xTMT6plex [N-Term]	7.11176e-07	7.60518e-05	1.342	1	1	2	Q9HZZ0	YkuD domain-containing protein OS=Pseudomonas aeruginosa (strain ATCC 15692 / DSM 22644 / CIP 104116 / JCM 14847 / LMG 12228 / 1C / PRS 101 / PAO1) OX=208964 GN=PA2854 PE=3 SV=1	Q9HZZ0	0	3082.62	26	257.3	223.4	208.6	247.7	245.9	254.6	251.3	286.3									1	1	1	1	1	1	1	1	257.3	223.4	208.6	247.7	245.9	254.6
2086	FALSE		High	Unambiguous	AEHAGLEVK	1xTMT6plex [K9]; 1xTMT6plex [N-Term]	1xTMT6plex [K9]; 1xTMT6plex [N-Term]	0.00182528	7.60518e-05	0.505	1	1	3	Q9HUV9	Bifunctional purine biosynthesis protein PurH OS=Pseudomonas aeruginosa (strain ATCC 15692 / DSM 22644 / CIP 104116 / JCM 14847 / LMG 12228 / 1C / PRS 101 / PAO1) OX=208964 GN=purH PE=3 SV=1	Q9HUV9	0	1411.83	9	2149.8	2019.4	1715.4	2080.1	2108.7	1849.3	2032	2197.1									1	1	1	1	1	1	1	1	2149.8	2019.4	1715.4	2080.1	2108.7	1849.3
2089	FALSE		High	Unambiguous	AEHENFK	1xTMT6plex [K7]; 1xTMT6plex [N-Term]	1xTMT6plex [K7]; 1xTMT6plex [N-Term]	0.0916508	0.00737458	0.074	1	1	1	Q9I6J3	Probable glutamine synthetase OS=Pseudomonas aeruginosa (strain ATCC 15692 / DSM 22644 / CIP 104116 / JCM 14847 / LMG 12228 / 1C / PRS 101 / PAO1) OX=208964 GN=spuB PE=3 SV=1	Q9I6J3	0	1332.73	7
2092	FALSE		High	Unambiguous	AEHNSGTDR	1xDeamidated [N4]; 1xTMT6plex [N-Term]	1xDeamidated [N4]; 1xTMT6plex [N-Term]	0.0411745	0.00256959	0.167	1	1	1	Q9HZM5	3-deoxy-manno-octulosonate cytidylyltransferase OS=Pseudomonas aeruginosa (strain ATCC 15692 / DSM 22644 / CIP 104116 / JCM 14847 / LMG 12228 / 1C / PRS 101 / PAO1) OX=208964 GN=kdsB PE=1 SV=1	Q9HZM5	0	1216.58	9	11.5	8.9	12.4	14.1	9	12.4	17.7	12.3									1	1	1	1	1	1	1	1	11.5	8.9	12.4	14.1	9	12.4
2095	FALSE		High	Unambiguous	AEHVLFPGDIPVIQVDR	1xTMT6plex [N-Term]	1xTMT6plex [N-Term]	2.20352e-05	7.60518e-05	0.976	1	1	1	Q9X6V9	Octanoyltransferase OS=Pseudomonas aeruginosa (strain ATCC 15692 / DSM 22644 / CIP 104116 / JCM 14847 / LMG 12228 / 1C / PRS 101 / PAO1) OX=208964 GN=lipB PE=3 SV=2	Q9X6V9	0	2134.19	17	102.3	116.7	109.8	111.7	134.5	134.9	140.7	144									1	1	1	1	1	1	1	1	102.3	116.7	109.8	111.7	134.5	134.9
2101	FALSE		High	Unambiguous	AELAELTR	1xTMT6plex [N-Term]	1xTMT6plex [N-Term]	0.0130235	0.000397824	0.294	1	1	2	Q9HZ68	Histidinol-phosphate aminotransferase 2 OS=Pseudomonas aeruginosa (strain ATCC 15692 / DSM 22644 / CIP 104116 / JCM 14847 / LMG 12228 / 1C / PRS 101 / PAO1) OX=208964 GN=hisC2 PE=3 SV=1	Q9HZ68	0	1131.66	8	416.5	403.8	356.8	381	407.5	332.2	401.3	412									1	1	1	1	1	1	1	1	416.5	403.8	356.8	381	407.5	332.2
2102	FALSE		High	Unambiguous	AELAEVVGK	1xTMT6plex [K9]; 1xTMT6plex [N-Term]	1xTMT6plex [K9]; 1xTMT6plex [N-Term]	0.000550026	7.60518e-05	0.633	1	1	7	Q9HZK4	Glyceraldehyde-3-phosphate dehydrogenase OS=Pseudomonas aeruginosa (strain ATCC 15692 / DSM 22644 / CIP 104116 / JCM 14847 / LMG 12228 / 1C / PRS 101 / PAO1) OX=208964 GN=PA3001 PE=3 SV=1	Q9HZK4	0	1373.84	9	1153.4	990.1	838.8	975.9	1099.6	954.4	1131	1174.6									1	1	1	1	1	1	1	1	1153.4	990.1	838.8	975.9	1099.6	954.4
2105	FALSE		High	Unambiguous	AELAGYSGGLVGENIAAGQDGVDK	1xTMT6plex [K24]; 1xTMT6plex [N-Term]	1xTMT6plex [K24]; 1xTMT6plex [N-Term]	1.49082e-08	7.60518e-05	1.754	1	1	2	Q9I4J6	SCP domain-containing protein OS=Pseudomonas aeruginosa (strain ATCC 15692 / DSM 22644 / CIP 104116 / JCM 14847 / LMG 12228 / 1C / PRS 101 / PAO1) OX=208964 GN=PA1139 PE=4 SV=1	Q9I4J6	0	2749.44	24	138.7	97	94.2	100.3	122.6	109.9	122	118.5									1	1	1	1	1	1	1	1	138.7	97	94.2	100.3	122.6	109.9
2106	FALSE		High	Unambiguous	AELAGYSGGLVGENIAAGQDGVDK	1xDeamidated [N14]; 1xTMT6plex [K24]; 1xTMT6plex [N-Term]	1xDeamidated [N14]; 1xTMT6plex [K24]; 1xTMT6plex [N-Term]	7.73095e-09	7.60518e-05	1.824	1	1	2	Q9I4J6	SCP domain-containing protein OS=Pseudomonas aeruginosa (strain ATCC 15692 / DSM 22644 / CIP 104116 / JCM 14847 / LMG 12228 / 1C / PRS 101 / PAO1) OX=208964 GN=PA1139 PE=4 SV=1	Q9I4J6	0	2750.42	24
2108	FALSE		High	Unambiguous	AEIAQELGFK	1xTMT6plex [K10]; 1xTMT6plex [N-Term]	1xTMT6plex [K10]; 1xTMT6plex [N-Term]	0.000770845	7.60518e-05	0.597	1	1	1	P37452	LexA repressor OS=Pseudomonas aeruginosa (strain ATCC 15692 / DSM 22644 / CIP 104116 / JCM 14847 / LMG 12228 / 1C / PRS 101 / PAO1) OX=208964 GN=lexA PE=3 SV=1	P37452	0	1563.91	10	203.8	165.4	135.5	152.2	162.1	147.2	170.8	185.7									1	1	1	1	1	1	1	1	203.8	165.4	135.5	152.2	162.1	147.2
2112	FALSE		High	Unambiguous	AELAVITLAPETAEPVR	1xTMT6plex [N-Term]	1xTMT6plex [N-Term]	0.0550068	0.00439882	0.134	1	1	1	Q9HZA2	Probable transcriptional regulator OS=Pseudomonas aeruginosa (strain ATCC 15692 / DSM 22644 / CIP 104116 / JCM 14847 / LMG 12228 / 1C / PRS 101 / PAO1) OX=208964 GN=PA3122 PE=3 SV=1	Q9HZA2	0	2009.15	17	112.7	119.7	104.4	117.6	144.8	118.6	126.6	131.5									1	1	1	1	1	1	1	1	112.7	119.7	104.4	117.6	144.8	118.6
2122	FALSE		High	Unambiguous	AELEDLAITTNGSQLR	1xDeamidated [N11]; 1xTMT6plex [N-Term]	1xDeamidated [N11]; 1xTMT6plex [N-Term]	7.2531e-05	7.60518e-05	0.849	1	1	1	Q9I3K7	GTP 3',8-cyclase 2 OS=Pseudomonas aeruginosa (strain ATCC 15692 / DSM 22644 / CIP 104116 / JCM 14847 / LMG 12228 / 1C / PRS 101 / PAO1) OX=208964 GN=moaA2 PE=3 SV=1	Q9I3K7	0	1961.04	16	5.6	10.9	8.7	6.5	8.3	6.7	9.4	10.4									1	1	1	1	1	1	1	1	5.6	10.9	8.7	6.5	8.3	6.7
2125	FALSE		High	Unambiguous	AELEEAK	1xTMT6plex [K7]; 1xTMT6plex [N-Term]	1xTMT6plex [K7]; 1xTMT6plex [N-Term]	0.0637151	0.00545889	0.117	1	1	2	Q9I5Z4	Uncharacterized protein OS=Pseudomonas aeruginosa (strain ATCC 15692 / DSM 22644 / CIP 104116 / JCM 14847 / LMG 12228 / 1C / PRS 101 / PAO1) OX=208964 GN=PA0542 PE=4 SV=1	Q9I5Z4	0	1247.72	7	447.5	269.8	223.7	329.8	285.7	252	351.6	349.3									1	1	1	1	1	1	1	1	447.5	269.8	223.7	329.8	285.7	252
2128	FALSE		High	Unambiguous	AELEELMGAANEDLALSVAPPAVILMAGLQGAGK	1xTMT6plex [K34]; 1xTMT6plex [N-Term]	1xTMT6plex [K34]; 1xTMT6plex [N-Term]	0.0749342	0.00624981	0.098	1	1	1	Q9HXP8	Signal recognition particle protein OS=Pseudomonas aeruginosa (strain ATCC 15692 / DSM 22644 / CIP 104116 / JCM 14847 / LMG 12228 / 1C / PRS 101 / PAO1) OX=208964 GN=ffh PE=3 SV=1	Q9HXP8	0	3808.06	34	25.6	36.2	30.3	31.1	41.2	34.1	36	40.3									1	1	1	1	1	1	1	1	25.6	36.2	30.3	31.1	41.2	34.1
2129	FALSE		High	Unambiguous	AEIEGEMGDAHVGLQAR	1xTMT6plex [N-Term]	1xTMT6plex [N-Term]	3.07288e-06	7.60518e-05	1.186	1	1	4	P08280	Protein RecA OS=Pseudomonas aeruginosa (strain ATCC 15692 / DSM 22644 / CIP 104116 / JCM 14847 / LMG 12228 / 1C / PRS 101 / PAO1) OX=208964 GN=recA PE=3 SV=1	P08280	0	2012.01	17	394	370.4	381.8	400.6	495.7	448.1	486.7	498.5									1	1	1	1	1	1	1	1	394	370.4	381.8	400.6	495.7	448.1
2130	FALSE		High	Unambiguous	AEIEGEMGDAHVGLQAR	1xOxidation [M7]; 1xTMT6plex [N-Term]	1xOxidation [M7]; 1xTMT6plex [N-Term]	2.01469e-06	7.60518e-05	1.231	1	1	8	P08280	Protein RecA OS=Pseudomonas aeruginosa (strain ATCC 15692 / DSM 22644 / CIP 104116 / JCM 14847 / LMG 12228 / 1C / PRS 101 / PAO1) OX=208964 GN=recA PE=3 SV=1	P08280	0	2028	17	349.3	356.8	364.6	400.4	478.9	435.9	471.3	482									1	1	1	1	1	1	1	1	349.3	356.8	364.6	400.4	478.9	435.9
2134	FALSE		High	Unambiguous	AELELLIR	1xTMT6plex [N-Term]	1xTMT6plex [N-Term]	0.00733611	0.000160044	0.356	1	1	3	Q9I038	Uncharacterized protein OS=Pseudomonas aeruginosa (strain ATCC 15692 / DSM 22644 / CIP 104116 / JCM 14847 / LMG 12228 / 1C / PRS 101 / PAO1) OX=208964 GN=PA2805 PE=4 SV=1	Q9I038	0	1185.74	8	501.7	416.8	372	448	469.7	393.7	485.5	458.5									1	1	1	1	1	1	1	1	501.7	416.8	372	448	469.7	393.7
2135	FALSE		High	Unambiguous	AELEQAR	1xDeamidated [Q5]; 1xTMT6plex [N-Term]	1xDeamidated [Q5]; 1xTMT6plex [N-Term]	0.0306735	0.00191933	0.2	1	1	2	G3XD21	Resistance-Nodulation-Cell Division (RND) multidrug efflux membrane fusion protein OS=Pseudomonas aeruginosa (strain ATCC 15692 / DSM 22644 / CIP 104116 / JCM 14847 / LMG 12228 / 1C / PRS 101 / PAO1) OX=208964 GN=PA2019 PE=3 SV=1	G3XD21	0	1046.57	7	155.8	158	159.5	167.7	397.2	310.1	319.6	307.2									1	1	1	1	1	1	1	1	155.8	158	159.5	167.7	397.2	310.1
2141	FALSE		High	Unambiguous	AELEWVR	1xTMT6plex [N-Term]	1xTMT6plex [N-Term]	0.0400943	0.00256959	0.17	1	1	2	Q9HVJ1	Energy-dependent translational throttle protein EttA OS=Pseudomonas aeruginosa (strain ATCC 15692 / DSM 22644 / CIP 104116 / JCM 14847 / LMG 12228 / 1C / PRS 101 / PAO1) OX=208964 GN=ettA PE=3 SV=1	Q9HVJ1	0	1131.64	7	459.7	432.9	412.8	436.1	453.5	387.8	476.1	449.2									1	1	1	1	1	1	1	1	459.7	432.9	412.8	436.1	453.5	387.8
2142	FALSE		High	Unambiguous	AELFLVEGDSAGGSAK	1xTMT6plex [K16]; 1xTMT6plex [N-Term]	1xTMT6plex [K16]; 1xTMT6plex [N-Term]	0.00010655	7.60518e-05	0.808	1	1	2	Q9HUJ8	DNA topoisomerase 4 subunit B OS=Pseudomonas aeruginosa (strain ATCC 15692 / DSM 22644 / CIP 104116 / JCM 14847 / LMG 12228 / 1C / PRS 101 / PAO1) OX=208964 GN=parE PE=3 SV=1	Q9HUJ8	0	2009.1	16	413.5	398.2	342.1	395.8	462.6	414.5	421.1	466									1	1	1	1	1	1	1	1	413.5	398.2	342.1	395.8	462.6	414.5
2143	FALSE		High	Unambiguous	AELFPTEIR	1xTMT6plex [N-Term]	1xTMT6plex [N-Term]	0.0272849	0.00167284	0.213	1	1	1	Q9HT43	Probable MFS dicarboxylate transporter OS=Pseudomonas aeruginosa (strain ATCC 15692 / DSM 22644 / CIP 104116 / JCM 14847 / LMG 12228 / 1C / PRS 101 / PAO1) OX=208964 GN=PA5530 PE=4 SV=1	Q9HT43	0	1304.74	9	49.2	102.4	118.3	100	128.4	102.6	121.5	110.4									1	1	1	1	1	1	1	1	49.2	102.4	118.3	100	128.4	102.6
2145	FALSE		High	Unambiguous	AELGEAISQAYTITIK	1xTMT6plex [K16]; 1xTMT6plex [N-Term]	1xTMT6plex [K16]; 1xTMT6plex [N-Term]	0.00447831	7.60518e-05	0.409	1	1	3	Q9HV59	Polyribonucleotide nucleotidyltransferase OS=Pseudomonas aeruginosa (strain ATCC 15692 / DSM 22644 / CIP 104116 / JCM 14847 / LMG 12228 / 1C / PRS 101 / PAO1) OX=208964 GN=pnp PE=3 SV=1	Q9HV59	0	2166.24	16	150.2	139	129.3	137.9	176.7	185.8	171	174.6									1	1	1	1	1	1	1	1	150.2	139	129.3	137.9	176.7	185.8
2147	FALSE		High	Unambiguous	AEIGFDDLLSR	1xTMT6plex [N-Term]	1xTMT6plex [N-Term]	0.000519936	7.60518e-05	0.639	1	1	1	Q9HWB6	RecBCD enzyme subunit RecB OS=Pseudomonas aeruginosa (strain ATCC 15692 / DSM 22644 / CIP 104116 / JCM 14847 / LMG 12228 / 1C / PRS 101 / PAO1) OX=208964 GN=recB PE=3 SV=1	Q9HWB6	0	1464.79	11	141.7	130.2	101.5	114.5	129.7	124	132.6	132.6									1	1	1	1	1	1	1	1	141.7	130.2	101.5	114.5	129.7	124
2148	FALSE		High	Unambiguous	AELGLGASDLFR	1xTMT6plex [N-Term]	1xTMT6plex [N-Term]	2.39764e-05	7.60518e-05	0.967	1	1	11	Q9I2V5	Aconitate hydratase B OS=Pseudomonas aeruginosa (strain ATCC 15692 / DSM 22644 / CIP 104116 / JCM 14847 / LMG 12228 / 1C / PRS 101 / PAO1) OX=208964 GN=acnB PE=3 SV=1	Q9I2V5	0	1477.82	12	812.9	682.6	549.2	690.3	630.1	488	630.8	621.7									1	1	1	1	1	1	1	1	812.9	682.6	549.2	690.3	630.1	488
2149	FALSE		High	Unambiguous	AELHVHPIDDAER	1xTMT6plex [N-Term]	1xTMT6plex [N-Term]	0.000510276	7.60518e-05	0.641	1	1	1	Q9HUF0	Ribosomal RNA large subunit methyltransferase J OS=Pseudomonas aeruginosa (strain ATCC 15692 / DSM 22644 / CIP 104116 / JCM 14847 / LMG 12228 / 1C / PRS 101 / PAO1) OX=208964 GN=rlmJ PE=3 SV=1	Q9HUF0	0	1730.9	13	140.5	121	100.6	149.6	147.6	128.7	135.6	148.7									1	1	1	1	1	1	1	1	140.5	121	100.6	149.6	147.6	128.7
2152	FALSE		High	Unambiguous	AEILAAEALK	1xTMT6plex [K10]; 1xTMT6plex [N-Term]	1xTMT6plex [K10]; 1xTMT6plex [N-Term]	8.7499e-05	7.60518e-05	0.829	1	1	2	Q9HVW0	Arabinose 5-phosphate isomerase KdsD OS=Pseudomonas aeruginosa (strain ATCC 15692 / DSM 22644 / CIP 104116 / JCM 14847 / LMG 12228 / 1C / PRS 101 / PAO1) OX=208964 GN=kdsD PE=1 SV=1	Q9HVW0	0	1486.92	10	757.6	682.2	572.6	655.2	722.2	613.9	765.7	730.2									1	1	1	1	1	1	1	1	757.6	682.2	572.6	655.2	722.2	613.9
2154	FALSE		High	Unambiguous	AELLGQGQLHGPEDTAVDSQGR	1xTMT6plex [N-Term]	1xTMT6plex [N-Term]	1.00205e-05	7.60518e-05	1.06	1	1	3	Q9I451	Str_synth domain-containing protein OS=Pseudomonas aeruginosa (strain ATCC 15692 / DSM 22644 / CIP 104116 / JCM 14847 / LMG 12228 / 1C / PRS 101 / PAO1) OX=208964 GN=PA1293 PE=4 SV=1	Q9I451	0	2507.27	22	48	114.6	123.3	103	197.7	171.8	188.7	160.7									1	1	1	1	1	1	1	1	48	114.6	123.3	103	197.7	171.8
2157	FALSE		High	Unambiguous	AELLSGPPGSQR	1xTMT6plex [N-Term]	1xTMT6plex [N-Term]	6.01234e-05	7.60518e-05	0.869	1	1	1	Q9HVT2	Alpha-2-macroglobulin homolog OS=Pseudomonas aeruginosa (strain ATCC 15692 / DSM 22644 / CIP 104116 / JCM 14847 / LMG 12228 / 1C / PRS 101 / PAO1) OX=208964 GN=PA4489 PE=3 SV=1	Q9HVT2	0	1440.8	12	75	98.5	116.6	93.6	116.8	108.6	104.5	113.3									1	1	1	1	1	1	1	1	75	98.5	116.6	93.6	116.8	108.6
2159	FALSE		High	Unambiguous	AELIVQTVPPAIR	1xTMT6plex [N-Term]	1xTMT6plex [N-Term]	0.00733611	0.000160044	0.356	1	1	1	Q9HTX7	Glycine dehydrogenase (decarboxylating) 2 OS=Pseudomonas aeruginosa (strain ATCC 15692 / DSM 22644 / CIP 104116 / JCM 14847 / LMG 12228 / 1C / PRS 101 / PAO1) OX=208964 GN=gcvP2 PE=3 SV=1	Q9HTX7	0	1636	13	27.1	24.2	19.3	17.8	30.8	25.8	28.5	28.8									1	1	1	1	1	1	1	1	27.1	24.2	19.3	17.8	30.8	25.8
2160	FALSE		High	Unambiguous	AEIMDYHEHAIGAGANAK	1xTMT6plex [K18]; 1xTMT6plex [N-Term]	1xTMT6plex [K18]; 1xTMT6plex [N-Term]	0.00044332	7.60518e-05	0.656	1	1	2	Q9HXK5	2-isopropylmalate synthase OS=Pseudomonas aeruginosa (strain ATCC 15692 / DSM 22644 / CIP 104116 / JCM 14847 / LMG 12228 / 1C / PRS 101 / PAO1) OX=208964 GN=leuA PE=3 SV=2	Q9HXK5	0	2356.21	18	353	289	293.2	354.6	399.5	367.7	399.7	386.9									1	1	1	1	1	1	1	1	353	289	293.2	354.6	399.5	367.7
2161	FALSE		High	Unambiguous	AEIMDYHEHAIGAGANAK	1xDeamidated [N16]; 1xTMT6plex [K18]; 1xTMT6plex [N-Term]	1xDeamidated [N16]; 1xTMT6plex [K18]; 1xTMT6plex [N-Term]	0.00220108	7.60518e-05	0.485	1	1	2	Q9HXK5	2-isopropylmalate synthase OS=Pseudomonas aeruginosa (strain ATCC 15692 / DSM 22644 / CIP 104116 / JCM 14847 / LMG 12228 / 1C / PRS 101 / PAO1) OX=208964 GN=leuA PE=3 SV=2	Q9HXK5	0	2357.2	18	81.4	74.4	65.7	74.4	91.4	83.8	91	90.3									1	1	1	1	1	1	1	1	81.4	74.4	65.7	74.4	91.4	83.8
2166	FALSE		High	Unambiguous	AEINIYQNPGQSLANIYK	1xTMT6plex [K18]; 1xTMT6plex [N-Term]	1xTMT6plex [K18]; 1xTMT6plex [N-Term]	2.2337e-06	7.60518e-05	1.22	1	1	1	Q9I1P7	Uncharacterized protein OS=Pseudomonas aeruginosa (strain ATCC 15692 / DSM 22644 / CIP 104116 / JCM 14847 / LMG 12228 / 1C / PRS 101 / PAO1) OX=208964 GN=PA2222 PE=1 SV=1	Q9I1P7	0	2494.37	18	99.8	85.8	65.2	69.5	64.3	54.8	74.8	69.7									1	1	1	1	1	1	1	1	99.8	85.8	65.2	69.5	64.3	54.8
2168	FALSE		High	Unambiguous	AELNTALAPAAEPAPAAAAPSEAPAK	1xTMT6plex [K26]; 1xTMT6plex [N-Term]	1xTMT6plex [K26]; 1xTMT6plex [N-Term]	4.1663e-07	7.60518e-05	1.399	1	1	1	Q9HZI7	ATP-binding protein Uup OS=Pseudomonas aeruginosa (strain ATCC 15692 / DSM 22644 / CIP 104116 / JCM 14847 / LMG 12228 / 1C / PRS 101 / PAO1) OX=208964 GN=uup PE=3 SV=1	Q9HZI7	0	2858.57	26	30.3	33.4	41.8	36.5	43.5	46.8	49.6	44.3									1	1	1	1	1	1	1	1	30.3	33.4	41.8	36.5	43.5	46.8
2169	FALSE		High	Unambiguous	AELPAEEFK	1xTMT6plex [K9]; 1xTMT6plex [N-Term]	1xTMT6plex [K9]; 1xTMT6plex [N-Term]	0.00790199	0.000160044	0.348	1	1	1	Q9I1Z8	Uncharacterized protein OS=Pseudomonas aeruginosa (strain ATCC 15692 / DSM 22644 / CIP 104116 / JCM 14847 / LMG 12228 / 1C / PRS 101 / PAO1) OX=208964 GN=PA2117 PE=4 SV=1	Q9I1Z8	0	1491.85	9	171.4	147.2	130.2	145.4	194.3	155.2	187.3	173.5									1	1	1	1	1	1	1	1	171.4	147.2	130.2	145.4	194.3	155.2
2170	FALSE		High	Unambiguous	AELPDFTLYK	1xTMT6plex [K10]; 1xTMT6plex [N-Term]	1xTMT6plex [K10]; 1xTMT6plex [N-Term]	3.90514e-05	7.60518e-05	0.915	1	1	2	Q9I0R8	EAL domain-containing protein OS=Pseudomonas aeruginosa (strain ATCC 15692 / DSM 22644 / CIP 104116 / JCM 14847 / LMG 12228 / 1C / PRS 101 / PAO1) OX=208964 GN=PA2567 PE=1 SV=1	Q9I0R8	0	1654.95	10	116.3	122.4	115.6	132.1	118	100	124.7	122.9									1	1	1	1	1	1	1	1	116.3	122.4	115.6	132.1	118	100
2173	FALSE		High	Unambiguous	AELPPELNLDEQQTR	1xTMT6plex [N-Term]	1xTMT6plex [N-Term]	5.79091e-05	7.60518e-05	0.873	1	1	2	Q9I2R6	APH domain-containing protein OS=Pseudomonas aeruginosa (strain ATCC 15692 / DSM 22644 / CIP 104116 / JCM 14847 / LMG 12228 / 1C / PRS 101 / PAO1) OX=208964 GN=PA1829 PE=4 SV=1	Q9I2R6	0	1982.04	15	26.6	27.1	21.9	23.6	36.6	34.7	31.8	35.4									1	1	1	1	1	1	1	1	26.6	27.1	21.9	23.6	36.6	34.7
2174	FALSE		High	Unambiguous	AELPPGDYAER	1xTMT6plex [N-Term]	1xTMT6plex [N-Term]	0.0215563	0.00109112	0.239	1	1	1	Q9HU91	Imidazolonepropionase OS=Pseudomonas aeruginosa (strain ATCC 15692 / DSM 22644 / CIP 104116 / JCM 14847 / LMG 12228 / 1C / PRS 101 / PAO1) OX=208964 GN=hutI PE=3 SV=1	Q9HU91	0	1446.74	11	38.2	29	26	31.5	32	30.5	31.5	38.9									1	1	1	1	1	1	1	1	38.2	29	26	31.5	32	30.5
2175	FALSE		High	Unambiguous	AELQAAER	1xTMT6plex [N-Term]	1xTMT6plex [N-Term]	0.00326007	7.60518e-05	0.443	1	1	3	Q9I4Z2	7-cyano-7-deazaguanine synthase OS=Pseudomonas aeruginosa (strain ATCC 15692 / DSM 22644 / CIP 104116 / JCM 14847 / LMG 12228 / 1C / PRS 101 / PAO1) OX=208964 GN=queC PE=3 SV=1	Q9I4Z2	0	1116.62	8	468.3	414	336.9	400.4	424.5	305.3	399.8	395.8									1	1	1	1	1	1	1	1	468.3	414	336.9	400.4	424.5	305.3
2180	FALSE		High	Unambiguous	AELQQVESLEAGLAEMSR	1xTMT6plex [N-Term]	1xTMT6plex [N-Term]	0.00228503	7.60518e-05	0.481	1	1	1	Q9I6V6	Methyl-accepting chemotaxis protein McpB OS=Pseudomonas aeruginosa (strain ATCC 15692 / DSM 22644 / CIP 104116 / JCM 14847 / LMG 12228 / 1C / PRS 101 / PAO1) OX=208964 GN=mcpB PE=1 SV=1	Q9I6V6	0	2190.13	18	57.3	50.1	49	50.1	80.2	63.6	66.4	76.3									1	1	1	1	1	1	1	1	57.3	50.1	49	50.1	80.2	63.6
2184	FALSE		High	Unambiguous	AELSEGALK	1xTMT6plex [K9]; 1xTMT6plex [N-Term]	1xTMT6plex [K9]; 1xTMT6plex [N-Term]	0.00110065	7.60518e-05	0.559	1	1	1	Q9I6C3	Uncharacterized protein OS=Pseudomonas aeruginosa (strain ATCC 15692 / DSM 22644 / CIP 104116 / JCM 14847 / LMG 12228 / 1C / PRS 101 / PAO1) OX=208964 GN=PA0371 PE=3 SV=1	Q9I6C3	0	1375.82	9	41	49.8	44.3	40.2	68.6	64	59	56.6									1	1	1	1	1	1	1	1	41	49.8	44.3	40.2	68.6	64
2185	FALSE		High	Unambiguous	AELSENAPTMLQMK	1xTMT6plex [K14]; 1xTMT6plex [N-Term]	1xTMT6plex [K14]; 1xTMT6plex [N-Term]	0.000763653	7.60518e-05	0.598	1	1	5	Q9HV59	Polyribonucleotide nucleotidyltransferase OS=Pseudomonas aeruginosa (strain ATCC 15692 / DSM 22644 / CIP 104116 / JCM 14847 / LMG 12228 / 1C / PRS 101 / PAO1) OX=208964 GN=pnp PE=3 SV=1	Q9HV59	0	2021.08	14	704.3	611.7	621.9	689.3	785.5	696.5	814.3	811.4									1	1	1	1	1	1	1	1	704.3	611.7	621.9	689.3	785.5	696.5
2186	FALSE		High	Unambiguous	AELSENAPTMLQMK	1xDeamidated [N6]; 1xTMT6plex [K14]; 1xTMT6plex [N-Term]	1xDeamidated [N6]; 1xTMT6plex [K14]; 1xTMT6plex [N-Term]	0.00805008	0.000160044	0.346	1	1	1	Q9HV59	Polyribonucleotide nucleotidyltransferase OS=Pseudomonas aeruginosa (strain ATCC 15692 / DSM 22644 / CIP 104116 / JCM 14847 / LMG 12228 / 1C / PRS 101 / PAO1) OX=208964 GN=pnp PE=3 SV=1	Q9HV59	0	2022.07	14	113.1	93.7	96.6	92.3	121	118.9	142.1	149.5									1	1	1	1	1	1	1	1	113.1	93.7	96.6	92.3	121	118.9
2187	FALSE		High	Unambiguous	AELSENAPTMLQMK	1xOxidation [M]; 1xTMT6plex [K14]; 1xTMT6plex [N-Term]	1xOxidation [M10; M13]; 1xTMT6plex [K14]; 1xTMT6plex [N-Term]	0.000615529	7.60518e-05	0.621	1	1	9	Q9HV59	Polyribonucleotide nucleotidyltransferase OS=Pseudomonas aeruginosa (strain ATCC 15692 / DSM 22644 / CIP 104116 / JCM 14847 / LMG 12228 / 1C / PRS 101 / PAO1) OX=208964 GN=pnp PE=3 SV=1	Q9HV59	0	2037.08	14	757.1	680.8	674.9	752.9	832.6	773.7	852.4	869.4									1	1	1	1	1	1	1	1	757.1	680.8	674.9	752.9	832.6	773.7
2188	FALSE		High	Unambiguous	AELSENAPTMLQMK	1xDeamidated [Q12]; 1xOxidation [M13]; 1xTMT6plex [K14]; 1xTMT6plex [N-Term]	1xDeamidated [Q12]; 1xOxidation [M13]; 1xTMT6plex [K14]; 1xTMT6plex [N-Term]	0.0386957	0.00253001	0.174	1	1	1	Q9HV59	Polyribonucleotide nucleotidyltransferase OS=Pseudomonas aeruginosa (strain ATCC 15692 / DSM 22644 / CIP 104116 / JCM 14847 / LMG 12228 / 1C / PRS 101 / PAO1) OX=208964 GN=pnp PE=3 SV=1	Q9HV59	0	2038.06	14
2190	FALSE		High	Unambiguous	AELSHANEQDLAAGR	1xTMT6plex [N-Term]	1xTMT6plex [N-Term]	7.11829e-05	7.60518e-05	0.851	1	1	2	Q9HX20	Gamma-glutamyl phosphate reductase OS=Pseudomonas aeruginosa (strain ATCC 15692 / DSM 22644 / CIP 104116 / JCM 14847 / LMG 12228 / 1C / PRS 101 / PAO1) OX=208964 GN=proA PE=3 SV=1	Q9HX20	0	1810.92	15	298.3	280.2	279.8	292.9	359	299.4	340.6	334.1									1	1	1	1	1	1	1	1	298.3	280.2	279.8	292.9	359	299.4
2191	FALSE		High	Unambiguous	AELSHANEQDLAAGR	1xDeamidated [N7]; 1xTMT6plex [N-Term]	1xDeamidated [N7; Q9]; 1xTMT6plex [N-Term]	0.000223552	7.60518e-05	0.729	1	1	2	Q9HX20	Gamma-glutamyl phosphate reductase OS=Pseudomonas aeruginosa (strain ATCC 15692 / DSM 22644 / CIP 104116 / JCM 14847 / LMG 12228 / 1C / PRS 101 / PAO1) OX=208964 GN=proA PE=3 SV=1	Q9HX20	0	1811.91	15	185.8	155.1	141.3	139.3	195.6	192.2	203	188.5									1	1	1	1	1	1	1	1	185.8	155.1	141.3	139.3	195.6	192.2
2193	FALSE		High	Unambiguous	AEITAAMVK	1xTMT6plex [K9]; 1xTMT6plex [N-Term]	1xTMT6plex [K9]; 1xTMT6plex [N-Term]	0.000227785	7.60518e-05	0.727	1	1	6	O82851	Elongation factor Ts OS=Pseudomonas aeruginosa (strain ATCC 15692 / DSM 22644 / CIP 104116 / JCM 14847 / LMG 12228 / 1C / PRS 101 / PAO1) OX=208964 GN=tsf PE=3 SV=1	O82851	0	1391.83	9	1491.5	1236.7	1156.8	1311.9	1224.8	1008.4	1343.9	1353									1	1	1	1	1	1	1	1	1491.5	1236.7	1156.8	1311.9	1224.8	1008.4
2194	FALSE		High	Unambiguous	AEITAAMVK	1xOxidation [M7]; 1xTMT6plex [K9]; 1xTMT6plex [N-Term]	1xOxidation [M7]; 1xTMT6plex [K9]; 1xTMT6plex [N-Term]	0.000830876	7.60518e-05	0.589	1	1	13	O82851	Elongation factor Ts OS=Pseudomonas aeruginosa (strain ATCC 15692 / DSM 22644 / CIP 104116 / JCM 14847 / LMG 12228 / 1C / PRS 101 / PAO1) OX=208964 GN=tsf PE=3 SV=1	O82851	0	1407.83	9	3455.9	2855.6	2545.7	3095.3	2749.6	2376	2826.1	3179									1	1	1	1	1	1	1	1	3455.9	2855.6	2545.7	3095.3	2749.6	2376
2196	FALSE		High	Unambiguous	AELTQPGGKPVPLDQSQIDTR	1xTMT6plex [K9]; 1xTMT6plex [N-Term]	1xTMT6plex [K9]; 1xTMT6plex [N-Term]	0.000175172	7.60518e-05	0.755	1	1	1	Q9I271	Uncharacterized protein OS=Pseudomonas aeruginosa (strain ATCC 15692 / DSM 22644 / CIP 104116 / JCM 14847 / LMG 12228 / 1C / PRS 101 / PAO1) OX=208964 GN=PA2044 PE=4 SV=1	Q9I271	0	2708.5	21	100.7	76	78.8	97.7	96.6	99.1	100.3	91.3									1	1	1	1	1	1	1	1	100.7	76	78.8	97.7	96.6	99.1
2197	FALSE		High	Unambiguous	AELTVAK	1xTMT6plex [K7]; 1xTMT6plex [N-Term]	1xTMT6plex [K7]; 1xTMT6plex [N-Term]	0.0438026	0.00305351	0.16	1	1	1	O68560	Ribosome association toxin RatA OS=Pseudomonas aeruginosa (strain ATCC 15692 / DSM 22644 / CIP 104116 / JCM 14847 / LMG 12228 / 1C / PRS 101 / PAO1) OX=208964 GN=ratA PE=3 SV=1	O68560	0	1189.76	7	131.6	160.6	130.3	138.6	162.4	170.7	161.2	186.8									1	1	1	1	1	1	1	1	131.6	160.6	130.3	138.6	162.4	170.7
2200	FALSE		High	Unambiguous	AEIVETPFPDR	1xTMT6plex [N-Term]	1xTMT6plex [N-Term]	0.000581857	7.60518e-05	0.627	1	1	1	Q9I484	Amino acid ABC transporter periplasmic binding protein OS=Pseudomonas aeruginosa (strain ATCC 15692 / DSM 22644 / CIP 104116 / JCM 14847 / LMG 12228 / 1C / PRS 101 / PAO1) OX=208964 GN=PA1260 PE=4 SV=1	Q9I484	0	1502.81	11	109.7	102	69.3	76.3	84.4	96.3	108	118.6									1	1	1	1	1	1	1	1	109.7	102	69.3	76.3	84.4	96.3
2207	FALSE		High	Unambiguous	AEMLAELMR	1xTMT6plex [N-Term]	1xTMT6plex [N-Term]	0.0189731	0.0010257	0.253	1	1	1	Q9HW02	UDP-N-acetylmuramate--L-alanine ligase OS=Pseudomonas aeruginosa (strain ATCC 15692 / DSM 22644 / CIP 104116 / JCM 14847 / LMG 12228 / 1C / PRS 101 / PAO1) OX=208964 GN=murC PE=1 SV=1	Q9HW02	0	1292.69	9	138.2	114.1	97.4	100.1	95.4	86.2	101.9	94.3									1	1	1	1	1	1	1	1	138.2	114.1	97.4	100.1	95.4	86.2
2210	FALSE		High	Unambiguous	AEMIEETR	1xTMT6plex [N-Term]	1xTMT6plex [N-Term]	0.0631696	0.00540263	0.118	1	1	1	Q9I1K3	Probable transcriptional regulator OS=Pseudomonas aeruginosa (strain ATCC 15692 / DSM 22644 / CIP 104116 / JCM 14847 / LMG 12228 / 1C / PRS 101 / PAO1) OX=208964 GN=PA2270 PE=4 SV=1	Q9I1K3	0	1207.62	8	113.1	110.8	100.1	117.6	119.9	114.2	120.3	122.6									1	1	1	1	1	1	1	1	113.1	110.8	100.1	117.6	119.9	114.2
2215	FALSE		High	Unambiguous	AEMPAQK	1xTMT6plex [K7]; 1xTMT6plex [N-Term]	1xTMT6plex [K7]; 1xTMT6plex [N-Term]	0.0535895	0.00420605	0.137	1	1	2	Q9I0K0	NADH-quinone oxidoreductase subunit B OS=Pseudomonas aeruginosa (strain ATCC 15692 / DSM 22644 / CIP 104116 / JCM 14847 / LMG 12228 / 1C / PRS 101 / PAO1) OX=208964 GN=nuoB PE=3 SV=1	Q9I0K0	0	1232.71	7	375.1	577.5	610.6	515.1	821.9	747	824.7	686.9									1	1	1	1	1	1	1	1	375.1	577.5	610.6	515.1	821.9	747
2221	FALSE		High	Unambiguous	AENADLGLAFDGDGDR	1xTMT6plex [N-Term]	1xTMT6plex [N-Term]	6.17239e-09	7.60518e-05	1.848	1	1	3	P26276	Phosphomannomutase/phosphoglucomutase OS=Pseudomonas aeruginosa (strain ATCC 15692 / DSM 22644 / CIP 104116 / JCM 14847 / LMG 12228 / 1C / PRS 101 / PAO1) OX=208964 GN=algC PE=1 SV=4	P26276	0	1864.89	16	327.2	302.5	249	302.4	376.4	344.5	328.1	364.8									1	1	1	1	1	1	1	1	327.2	302.5	249	302.4	376.4	344.5
2222	FALSE		High	Unambiguous	AENADLGLAFDGDGDR	1xDeamidated [N3]; 1xTMT6plex [N-Term]	1xDeamidated [N3]; 1xTMT6plex [N-Term]	4.22334e-08	7.60518e-05	1.643	1	1	2	P26276	Phosphomannomutase/phosphoglucomutase OS=Pseudomonas aeruginosa (strain ATCC 15692 / DSM 22644 / CIP 104116 / JCM 14847 / LMG 12228 / 1C / PRS 101 / PAO1) OX=208964 GN=algC PE=1 SV=4	P26276	0	1865.87	16	37.9	31.7	29.9	35.5	45.5	42.4	46.5	42.1									1	1	1	1	1	1	1	1	37.9	31.7	29.9	35.5	45.5	42.4
2224	FALSE		High	Unambiguous	AENAYLDSELADQAGLR	1xTMT6plex [N-Term]	1xTMT6plex [N-Term]	2.59544e-06	7.60518e-05	1.204	1	1	2	Q9I440	Probable oligopeptidase OS=Pseudomonas aeruginosa (strain ATCC 15692 / DSM 22644 / CIP 104116 / JCM 14847 / LMG 12228 / 1C / PRS 101 / PAO1) OX=208964 GN=PA1304 PE=4 SV=1	Q9I440	0	2065.04	17	145.3	145.2	129.5	149.1	184	146.2	180.7	176.4									1	1	1	1	1	1	1	1	145.3	145.2	129.5	149.1	184	146.2
2225	FALSE		High	Unambiguous	AENAYLDSELADQAGLR	1xDeamidated [N3]; 1xTMT6plex [N-Term]	1xDeamidated [N3]; 1xTMT6plex [N-Term]	0.115266	0.00958656	0.046	1	1	1	Q9I440	Probable oligopeptidase OS=Pseudomonas aeruginosa (strain ATCC 15692 / DSM 22644 / CIP 104116 / JCM 14847 / LMG 12228 / 1C / PRS 101 / PAO1) OX=208964 GN=PA1304 PE=4 SV=1	Q9I440	0	2066.02	17
2227	FALSE		High	Unambiguous	AENFLHGR	1xTMT6plex [N-Term]	1xTMT6plex [N-Term]	0.0332517	0.00198616	0.191	1	1	1	Q9HXV8	Uncharacterized protein OS=Pseudomonas aeruginosa (strain ATCC 15692 / DSM 22644 / CIP 104116 / JCM 14847 / LMG 12228 / 1C / PRS 101 / PAO1) OX=208964 GN=PA3682 PE=4 SV=1	Q9HXV8	0	1172.64	8	234.4	172.5	126.5	155.3	113.3	86.1	120.3	123.7									1	1	1	1	1	1	1	1	234.4	172.5	126.5	155.3	113.3	86.1
2230	FALSE		High	Unambiguous	AENGGDGVALAR	1xTMT6plex [N-Term]	1xTMT6plex [N-Term]	2.12236e-05	7.60518e-05	0.98	1	1	1	P43501	Protein PilH OS=Pseudomonas aeruginosa (strain ATCC 15692 / DSM 22644 / CIP 104116 / JCM 14847 / LMG 12228 / 1C / PRS 101 / PAO1) OX=208964 GN=pilH PE=3 SV=1	P43501	0	1358.72	12	54.5	48.6	39.8	65.8	56.1	42.5	44.5	63.1									1	1	1	1	1	1	1	1	54.5	48.6	39.8	65.8	56.1	42.5
2231	FALSE		High	Unambiguous	AENGGDGVALAR	1xDeamidated [N3]; 1xTMT6plex [N-Term]	1xDeamidated [N3]; 1xTMT6plex [N-Term]	3.94195e-05	7.60518e-05	0.914	1	1	10	P43501	Protein PilH OS=Pseudomonas aeruginosa (strain ATCC 15692 / DSM 22644 / CIP 104116 / JCM 14847 / LMG 12228 / 1C / PRS 101 / PAO1) OX=208964 GN=pilH PE=3 SV=1	P43501	0	1359.71	12	1231.4	993.8	741.7	973.7	1019.4	994.4	1117.5	1168.9									1	1	1	1	1	1	1	1	1231.4	993.8	741.7	973.7	1019.4	994.4
2232	FALSE		High	Unambiguous	AENGNVHLHWNTTLDEVLGDASGVTGVR	2xDeamidated [N11; N]; 1xTMT6plex [N-Term]	2xDeamidated [N3; N5; N11]; 1xTMT6plex [N-Term]	0.000505513	7.60518e-05	0.642	1	1	2	Q9I0M2	Thioredoxin reductase OS=Pseudomonas aeruginosa (strain ATCC 15692 / DSM 22644 / CIP 104116 / JCM 14847 / LMG 12228 / 1C / PRS 101 / PAO1) OX=208964 GN=trxB1 PE=3 SV=1	Q9I0M2	0	3192.58	28
2237	FALSE		High	Unambiguous	AENIYYIGDLIQR	1xTMT6plex [N-Term]	1xTMT6plex [N-Term]	4.91195e-06	7.60518e-05	1.136	1	1	5	O52760	DNA-directed RNA polymerase subunit alpha OS=Pseudomonas aeruginosa (strain ATCC 15692 / DSM 22644 / CIP 104116 / JCM 14847 / LMG 12228 / 1C / PRS 101 / PAO1) OX=208964 GN=rpoA PE=3 SV=2	O52760	0	1796.97	13	1205.9	1004.2	852.5	1086.8	913.6	739.9	964.7	945.2									1	1	1	1	1	1	1	1	1205.9	1004.2	852.5	1086.8	913.6	739.9
2238	FALSE		High	Unambiguous	AENSTVWDVEGR	1xTMT6plex [N-Term]	1xTMT6plex [N-Term]	2.53646e-05	7.60518e-05	0.961	1	1	2	Q9I6M4	5-aminovalerate aminotransferase DavT OS=Pseudomonas aeruginosa (strain ATCC 15692 / DSM 22644 / CIP 104116 / JCM 14847 / LMG 12228 / 1C / PRS 101 / PAO1) OX=208964 GN=davT PE=1 SV=1	Q9I6M4	0	1591.79	12	330.6	287.2	247.7	279.4	352.1	292	300.3	311.9									1	1	1	1	1	1	1	1	330.6	287.2	247.7	279.4	352.1	292
2239	FALSE		High	Unambiguous	AENSTVWDVEGR	1xDeamidated [N3]; 1xTMT6plex [N-Term]	1xDeamidated [N3]; 1xTMT6plex [N-Term]	1.663e-05	7.60518e-05	1.006	1	1	3	Q9I6M4	5-aminovalerate aminotransferase DavT OS=Pseudomonas aeruginosa (strain ATCC 15692 / DSM 22644 / CIP 104116 / JCM 14847 / LMG 12228 / 1C / PRS 101 / PAO1) OX=208964 GN=davT PE=1 SV=1	Q9I6M4	0	1592.78	12	221	191.5	176.5	177.4	209.5	231.3	235.7	210.2									1	1	1	1	1	1	1	1	221	191.5	176.5	177.4	209.5	231.3
2240	FALSE		High	Unambiguous	AENTDDPVR	1xTMT6plex [N-Term]	1xTMT6plex [N-Term]	0.0119862	0.000322918	0.303	1	1	6	G3XD61	UDP-2,3-diacetamido-2,3-dideoxy-D-glucuronate 2-epimerase OS=Pseudomonas aeruginosa (strain ATCC 15692 / DSM 22644 / CIP 104116 / JCM 14847 / LMG 12228 / 1C / PRS 101 / PAO1) OX=208964 GN=wbpI PE=1 SV=1	G3XD61	0	1245.63	9	950.2	951.6	796	867.5	1246.8	944	1119.5	1049.1									1	1	1	1	1	1	1	1	950.2	951.6	796	867.5	1246.8	944
2241	FALSE		High	Unambiguous	AENTDDPVR	1xDeamidated [N3]; 1xTMT6plex [N-Term]	1xDeamidated [N3]; 1xTMT6plex [N-Term]	0.0198592	0.0010257	0.248	1	1	2	G3XD61	UDP-2,3-diacetamido-2,3-dideoxy-D-glucuronate 2-epimerase OS=Pseudomonas aeruginosa (strain ATCC 15692 / DSM 22644 / CIP 104116 / JCM 14847 / LMG 12228 / 1C / PRS 101 / PAO1) OX=208964 GN=wbpI PE=1 SV=1	G3XD61	0	1246.61	9	144.4	134.7	111	124.2	152	149.8	170.5	162.8									1	1	1	1	1	1	1	1	144.4	134.7	111	124.2	152	149.8
2242	FALSE		High	Unambiguous	AENVELVIFNHTLTPSQER	1xTMT6plex [N-Term]	1xTMT6plex [N-Term]	4.18787e-06	7.60518e-05	1.153	1	1	1	Q9HUM1	GTPase HflX OS=Pseudomonas aeruginosa (strain ATCC 15692 / DSM 22644 / CIP 104116 / JCM 14847 / LMG 12228 / 1C / PRS 101 / PAO1) OX=208964 GN=hflX PE=3 SV=1	Q9HUM1	0	2426.29	19	63.9	72.5	69.8	88.2	85.7	73.7	106.8	82.7									1	1	1	1	1	1	1	1	63.9	72.5	69.8	88.2	85.7	73.7
2243	FALSE		High	Unambiguous	AENVGETTMSTTLVK	1xTMT6plex [K15]; 1xTMT6plex [N-Term]	1xTMT6plex [K15]; 1xTMT6plex [N-Term]	0.0100558	0.000245835	0.322	1	1	1	P47205	UDP-3-O-acyl-N-acetylglucosamine deacetylase OS=Pseudomonas aeruginosa (strain ATCC 15692 / DSM 22644 / CIP 104116 / JCM 14847 / LMG 12228 / 1C / PRS 101 / PAO1) OX=208964 GN=lpxC PE=1 SV=2	P47205	0	2039.11	15	119.7	141	126.3	130.6	164.8	133.7	176.1	176.8									1	1	1	1	1	1	1	1	119.7	141	126.3	130.6	164.8	133.7
2244	FALSE		High	Unambiguous	AENVGETTMSTTLVK	1xOxidation [M9]; 1xTMT6plex [K15]; 1xTMT6plex [N-Term]	1xOxidation [M9]; 1xTMT6plex [K15]; 1xTMT6plex [N-Term]	0.00411754	7.60518e-05	0.418	1	1	2	P47205	UDP-3-O-acyl-N-acetylglucosamine deacetylase OS=Pseudomonas aeruginosa (strain ATCC 15692 / DSM 22644 / CIP 104116 / JCM 14847 / LMG 12228 / 1C / PRS 101 / PAO1) OX=208964 GN=lpxC PE=1 SV=2	P47205	0	2055.1	15	159.8	204.6	210.8	206.3	281.1	220.5	242.9	332.8									1	1	1	1	1	1	1	1	159.8	204.6	210.8	206.3	281.1	220.5
2245	FALSE		High	Unambiguous	AENVPGQHGQR	1xTMT6plex [N-Term]	1xTMT6plex [N-Term]	1.60175e-05	7.60518e-05	1.01	1	1	9	O52759	30S ribosomal protein S4 OS=Pseudomonas aeruginosa (strain ATCC 15692 / DSM 22644 / CIP 104116 / JCM 14847 / LMG 12228 / 1C / PRS 101 / PAO1) OX=208964 GN=rpsD PE=3 SV=2	O52759	0	1421.74	11	2747.1	2435.9	2178.6	2527.3	2475.8	2197.8	2472.3	2526.8									1	1	1	1	1	1	1	1	2747.1	2435.9	2178.6	2527.3	2475.8	2197.8
2246	FALSE		High	Unambiguous	AENVPGQHGQR	1xDeamidated [N3]; 1xTMT6plex [N-Term]	1xDeamidated [N3]; 1xTMT6plex [N-Term]	0.00581386	0.000160044	0.381	1	1	1	O52759	30S ribosomal protein S4 OS=Pseudomonas aeruginosa (strain ATCC 15692 / DSM 22644 / CIP 104116 / JCM 14847 / LMG 12228 / 1C / PRS 101 / PAO1) OX=208964 GN=rpsD PE=3 SV=2	O52759	0	1422.73	11	186.2	159.5	142.1	176	184.3	157.1	187.4	174									1	1	1	1	1	1	1	1	186.2	159.5	142.1	176	184.3	157.1
2252	FALSE		High	Unambiguous	AEPAQSNLLRPDNAFLAEQGR	1xTMT6plex [N-Term]	1xTMT6plex [N-Term]	2.68332e-05	7.60518e-05	0.955	1	1	2	Q9HUH4	Probable FAD-dependent oxidoreductase PA4991 OS=Pseudomonas aeruginosa (strain ATCC 15692 / DSM 22644 / CIP 104116 / JCM 14847 / LMG 12228 / 1C / PRS 101 / PAO1) OX=208964 GN=PA4991 PE=1 SV=1	Q9HUH4	0	2526.33	21	117.6	99.9	96.3	123.3	119.2	112.5	125.7	114.3									1	1	1	1	1	1	1	1	117.6	99.9	96.3	123.3	119.2	112.5
2253	FALSE		High	Unambiguous	AEPAQSNLLRPDNAFLAEQGR	1xDeamidated [N7]; 1xTMT6plex [N-Term]	1xDeamidated [N7]; 1xTMT6plex [N-Term]	8.6682e-05	7.60518e-05	0.83	1	1	1	Q9HUH4	Probable FAD-dependent oxidoreductase PA4991 OS=Pseudomonas aeruginosa (strain ATCC 15692 / DSM 22644 / CIP 104116 / JCM 14847 / LMG 12228 / 1C / PRS 101 / PAO1) OX=208964 GN=PA4991 PE=1 SV=1	Q9HUH4	0	2527.31	21	58.5	54.8	46.6	48.7	61.3	65.9	73.6	65.4									1	1	1	1	1	1	1	1	58.5	54.8	46.6	48.7	61.3	65.9
2254	FALSE		High	Unambiguous	AEPASLAALER	1xTMT6plex [N-Term]	1xTMT6plex [N-Term]	0.000240972	7.60518e-05	0.721	1	1	1	Q9HWY4	Geranyltranstransferase OS=Pseudomonas aeruginosa (strain ATCC 15692 / DSM 22644 / CIP 104116 / JCM 14847 / LMG 12228 / 1C / PRS 101 / PAO1) OX=208964 GN=ispA PE=1 SV=1	Q9HWY4	0	1356.77	11	179.4	166.8	118.4	146.8	140.8	122.6	148.2	161									1	1	1	1	1	1	1	1	179.4	166.8	118.4	146.8	140.8	122.6
2265	FALSE		High	Unambiguous	AEPLEADDGLVLGDPDSAVGLAAAR	1xTMT6plex [N-Term]	1xTMT6plex [N-Term]	0.000364073	7.60518e-05	0.677	1	1	1	Q9HVT2	Alpha-2-macroglobulin homolog OS=Pseudomonas aeruginosa (strain ATCC 15692 / DSM 22644 / CIP 104116 / JCM 14847 / LMG 12228 / 1C / PRS 101 / PAO1) OX=208964 GN=PA4489 PE=3 SV=1	Q9HVT2	0	2651.37	25	27.4	31.6	27.3	38.2	40.1	41.1	38.8	31.9									1	1	1	1	1	1	1	1	27.4	31.6	27.3	38.2	40.1	41.1
2266	FALSE		High	Unambiguous	AEPITWLPEHLNDNK	1xTMT6plex [K15]; 1xTMT6plex [N-Term]	1xTMT6plex [K15]; 1xTMT6plex [N-Term]	0.000298988	7.60518e-05	0.698	1	1	1	Q9HX94	PINc domain-containing protein OS=Pseudomonas aeruginosa (strain ATCC 15692 / DSM 22644 / CIP 104116 / JCM 14847 / LMG 12228 / 1C / PRS 101 / PAO1) OX=208964 GN=PA3919 PE=3 SV=1	Q9HX94	0	2235.22	15	160.5	180.2	149.7	170.3	269.6	209.4	216	200.8									1	1	1	1	1	1	1	1	160.5	180.2	149.7	170.3	269.6	209.4
2267	FALSE		High	Unambiguous	AEPITWLPEHLNDNK	1xDeamidated [N12]; 1xTMT6plex [K15]; 1xTMT6plex [N-Term]	1xDeamidated [N12]; 1xTMT6plex [K15]; 1xTMT6plex [N-Term]	6.1262e-05	7.60518e-05	0.867	1	1	1	Q9HX94	PINc domain-containing protein OS=Pseudomonas aeruginosa (strain ATCC 15692 / DSM 22644 / CIP 104116 / JCM 14847 / LMG 12228 / 1C / PRS 101 / PAO1) OX=208964 GN=PA3919 PE=3 SV=1	Q9HX94	0	2236.2	15	256.4	271	220.2	233.5	390.5	364.6	381.6	315.2									1	1	1	1	1	1	1	1	256.4	271	220.2	233.5	390.5	364.6
2269	FALSE		High	Unambiguous	AEPQADGSYK	1xTMT6plex [K10]; 1xTMT6plex [N-Term]	1xTMT6plex [K10]; 1xTMT6plex [N-Term]	0.000403636	7.60518e-05	0.666	2	2	4	Q9I610; Q9I612	Probable acyl-CoA dehydrogenase OS=Pseudomonas aeruginosa (strain ATCC 15692 / DSM 22644 / CIP 104116 / JCM 14847 / LMG 12228 / 1C / PRS 101 / PAO1) OX=208964 GN=PA0508 PE=3 SV=1;Probable acyl-CoA dehydrogenase OS=Pseudomonas aeruginosa (strain ATCC 15692 / DSM 22644 / CIP 104116 / JCM 14847 / LMG 12228 / 1C / PRS 101 / PAO1) OX=208964 GN=PA0506 PE=3 SV=1	Q9I610; Q9I612	0	1523.81	10	206.3	191.8	165.4	182.5	204.1	205.3	216.4	233.9									1	1	1	1	1	1	1	1	206.3	191.8	165.4	182.5	204.1	205.3
2270	FALSE		High	Unambiguous	AEPQADGSYR	1xTMT6plex [N-Term]	1xTMT6plex [N-Term]	0.00291415	7.60518e-05	0.455	1	1	2	Q9HWI2	Probable acyl-CoA dehydrogenase OS=Pseudomonas aeruginosa (strain ATCC 15692 / DSM 22644 / CIP 104116 / JCM 14847 / LMG 12228 / 1C / PRS 101 / PAO1) OX=208964 GN=PA4199 PE=3 SV=1	Q9HWI2	0	1322.65	10	150.2	139.9	103.8	125.4	126.3	162.3	168.7	142.6									1	1	1	1	1	1	1	1	150.2	139.9	103.8	125.4	126.3	162.3
2274	FALSE		High	Unambiguous	AEPSLGQANPEDR	1xTMT6plex [N-Term]	1xTMT6plex [N-Term]	2.0442e-05	7.60518e-05	0.984	1	1	5	Q9I2U8	Glutamine--tRNA ligase OS=Pseudomonas aeruginosa (strain ATCC 15692 / DSM 22644 / CIP 104116 / JCM 14847 / LMG 12228 / 1C / PRS 101 / PAO1) OX=208964 GN=glnS PE=1 SV=1	Q9I2U8	0	1612.81	13	276.6	218.8	202.1	232.6	275	254.6	259.7	287.8									1	1	1	1	1	1	1	1	276.6	218.8	202.1	232.6	275	254.6
2275	FALSE		High	Unambiguous	AEPTLVSR	1xTMT6plex [N-Term]	1xTMT6plex [N-Term]	0.0267966	0.00160012	0.215	1	1	1	Q9I271	Uncharacterized protein OS=Pseudomonas aeruginosa (strain ATCC 15692 / DSM 22644 / CIP 104116 / JCM 14847 / LMG 12228 / 1C / PRS 101 / PAO1) OX=208964 GN=PA2044 PE=4 SV=1	Q9I271	0	1101.65	8	251	188.3	156.2	191.2	153.1	133.3	171.8	160									1	1	1	1	1	1	1	1	251	188.3	156.2	191.2	153.1	133.3
2276	FALSE		High	Unambiguous	AEPTPQPPAAAPEPTPPK	1xTMT6plex [K18]; 1xTMT6plex [N-Term]	1xTMT6plex [K18]; 1xTMT6plex [N-Term]	0.00519891	0.000160044	0.393	1	1	1	Q51368	Protein TonB OS=Pseudomonas aeruginosa (strain ATCC 15692 / DSM 22644 / CIP 104116 / JCM 14847 / LMG 12228 / 1C / PRS 101 / PAO1) OX=208964 GN=tonB PE=1 SV=2	Q51368	0	2254.25	18	48.9	40	31.6	38.5	48.9	42.6	47.7	51.9									1	1	1	1	1	1	1	1	48.9	40	31.6	38.5	48.9	42.6
2277	FALSE		High	Unambiguous	AEPTPQPPAAAPEPTPPK	1xDeamidated [Q6]; 1xTMT6plex [K18]; 1xTMT6plex [N-Term]	1xDeamidated [Q6]; 1xTMT6plex [K18]; 1xTMT6plex [N-Term]	0.107155	0.0088025	0.055	1	1	1	Q51368	Protein TonB OS=Pseudomonas aeruginosa (strain ATCC 15692 / DSM 22644 / CIP 104116 / JCM 14847 / LMG 12228 / 1C / PRS 101 / PAO1) OX=208964 GN=tonB PE=1 SV=2	Q51368	0	2255.23	18
2278	FALSE		High	Unambiguous	AEPVAPVEEAPAESPAVQAPPPR	1xTMT6plex [N-Term]	1xTMT6plex [N-Term]	1.68578e-06	7.60518e-05	1.25	1	1	2	Q9HVB6	Uncharacterized protein OS=Pseudomonas aeruginosa (strain ATCC 15692 / DSM 22644 / CIP 104116 / JCM 14847 / LMG 12228 / 1C / PRS 101 / PAO1) OX=208964 GN=PA4679 PE=4 SV=1	Q9HVB6	0	2538.34	23	42.4	48.9	48.2	55.5	60	62.5	53.9	64									1	1	1	1	1	1	1	1	42.4	48.9	48.2	55.5	60	62.5
2279	FALSE		High	Unambiguous	AEQAADADR	1xTMT6plex [N-Term]	1xTMT6plex [N-Term]	0.00204229	7.60518e-05	0.493	1	1	2	Q9I2Y3	Uncharacterized protein OS=Pseudomonas aeruginosa (strain ATCC 15692 / DSM 22644 / CIP 104116 / JCM 14847 / LMG 12228 / 1C / PRS 101 / PAO1) OX=208964 GN=PA1755 PE=4 SV=1	Q9I2Y3	0	1175.59	9	117.7	113.8	87.6	104.1	109.6	109.5	137.6	120.7									1	1	1	1	1	1	1	1	117.7	113.8	87.6	104.1	109.6	109.5
2285	FALSE		High	Unambiguous	AEQAGLR	1xDeamidated [Q3]; 1xTMT6plex [N-Term]	1xDeamidated [Q3]; 1xTMT6plex [N-Term]	0.117139	0.00975432	0.044	1	1	1	Q9HZ14	Probable hydrolase OS=Pseudomonas aeruginosa (strain ATCC 15692 / DSM 22644 / CIP 104116 / JCM 14847 / LMG 12228 / 1C / PRS 101 / PAO1) OX=208964 GN=PA3226 PE=4 SV=1	Q9HZ14	0	974.547	7	146.7	140.4	162.3	168.3	290.6	265.6	230.8	267.1									1	1	1	1	1	1	1	1	146.7	140.4	162.3	168.3	290.6	265.6
2286	FALSE		High	Unambiguous	AEQAGVMDSELER	1xTMT6plex [N-Term]	1xTMT6plex [N-Term]	7.08183e-06	7.60518e-05	1.097	1	1	1	Q9HYB8	Ion-translocating oxidoreductase complex subunit C OS=Pseudomonas aeruginosa (strain ATCC 15692 / DSM 22644 / CIP 104116 / JCM 14847 / LMG 12228 / 1C / PRS 101 / PAO1) OX=208964 GN=rnfC PE=3 SV=1	Q9HYB8	0	1663.82	13	9.2	7.3	4.3	9.2	13.8	14.1	13.6	10.6									1	1	1	1	1	1	1	1	9.2	7.3	4.3	9.2	13.8	14.1
2290	FALSE		High	Unambiguous	AEQDAAEAGDEPLMIVR	1xTMT6plex [N-Term]	1xTMT6plex [N-Term]	0.000133453	7.60518e-05	0.784	1	1	1	Q9HZM3	Tetraacyldisaccharide 4'-kinase OS=Pseudomonas aeruginosa (strain ATCC 15692 / DSM 22644 / CIP 104116 / JCM 14847 / LMG 12228 / 1C / PRS 101 / PAO1) OX=208964 GN=lpxK PE=3 SV=1	Q9HZM3	0	2044.02	17	28.7	36.7	34.2	38.3	39.1	33.3	50.2	36.4									1	1	1	1	1	1	1	1	28.7	36.7	34.2	38.3	39.1	33.3
2291	FALSE		High	Unambiguous	AEQDGLQNEQR	1xTMT6plex [N-Term]	1xTMT6plex [N-Term]	8.83236e-05	7.60518e-05	0.828	1	1	4	Q9HVA9	Uncharacterized protein OS=Pseudomonas aeruginosa (strain ATCC 15692 / DSM 22644 / CIP 104116 / JCM 14847 / LMG 12228 / 1C / PRS 101 / PAO1) OX=208964 GN=PA4686 PE=4 SV=1	Q9HVA9	0	1516.76	11	32.7	25.3	28.8	31.6	44.2	38.6	33.1	34.9									1	1	1	1	1	1	1	1	32.7	25.3	28.8	31.6	44.2	38.6
2292	FALSE		High	Unambiguous	AEQDGLQNEQR	1xDeamidated [N8]; 1xTMT6plex [N-Term]	1xDeamidated [N8]; 1xTMT6plex [N-Term]	0.000207391	7.60518e-05	0.737	1	1	2	Q9HVA9	Uncharacterized protein OS=Pseudomonas aeruginosa (strain ATCC 15692 / DSM 22644 / CIP 104116 / JCM 14847 / LMG 12228 / 1C / PRS 101 / PAO1) OX=208964 GN=PA4686 PE=4 SV=1	Q9HVA9	0	1517.74	11	18.8	21.6	23.9	22.5	22.6	26.1	32.7	29.6									1	1	1	1	1	1	1	1	18.8	21.6	23.9	22.5	22.6	26.1
2297	FALSE		High	Unambiguous	AEQDVEK	1xTMT6plex [K7]; 1xTMT6plex [N-Term]	1xTMT6plex [K7]; 1xTMT6plex [N-Term]	0.0148145	0.000397824	0.28	1	1	5	Q9HV42	Protein GrpE OS=Pseudomonas aeruginosa (strain ATCC 15692 / DSM 22644 / CIP 104116 / JCM 14847 / LMG 12228 / 1C / PRS 101 / PAO1) OX=208964 GN=grpE PE=3 SV=1	Q9HV42	0	1276.71	7	806.4	714.5	607.7	702.9	959.2	812.7	892.7	968.9									1	1	1	1	1	1	1	1	806.4	714.5	607.7	702.9	959.2	812.7
2298	FALSE		High	Unambiguous	AEQEGAETR	1xTMT6plex [N-Term]	1xTMT6plex [N-Term]	0.00148543	7.60518e-05	0.527	1	1	1	Q9HWR8	Histidine kinase OS=Pseudomonas aeruginosa (strain ATCC 15692 / DSM 22644 / CIP 104116 / JCM 14847 / LMG 12228 / 1C / PRS 101 / PAO1) OX=208964 GN=PA4112 PE=4 SV=1	Q9HWR8	0	1219.61	9	14.6	23.6	28.8	21.1	33.6	35	40.9	22.4									1	1	1	1	1	1	1	1	14.6	23.6	28.8	21.1	33.6	35
2299	FALSE		High	Unambiguous	AEQELGR	1xTMT6plex [N-Term]	1xTMT6plex [N-Term]	0.0188006	0.000872149	0.254	1	1	1	Q9HU37	Adenine DNA glycosylase OS=Pseudomonas aeruginosa (strain ATCC 15692 / DSM 22644 / CIP 104116 / JCM 14847 / LMG 12228 / 1C / PRS 101 / PAO1) OX=208964 GN=mutY PE=3 SV=1	Q9HU37	0	1031.57	7	61.6	64.5	42.1	54.2	86	80.1	77.7	76.8									1	1	1	1	1	1	1	1	61.6	64.5	42.1	54.2	86	80.1
2301	FALSE		High	Unambiguous	AEQEPLPLEPVDNWK	1xTMT6plex [K15]; 1xTMT6plex [N-Term]	1xTMT6plex [K15]; 1xTMT6plex [N-Term]	0.0260799	0.00160012	0.218	1	1	2	Q9HV20	MaoC-like domain-containing protein OS=Pseudomonas aeruginosa (strain ATCC 15692 / DSM 22644 / CIP 104116 / JCM 14847 / LMG 12228 / 1C / PRS 101 / PAO1) OX=208964 GN=PA4788 PE=4 SV=1	Q9HV20	0	2223.21	15	110.7	105.9	97.9	96.6	115.3	129.1	134.6	139									1	1	1	1	1	1	1	1	110.7	105.9	97.9	96.6	115.3	129.1
2302	FALSE		High	Unambiguous	AEQEQLYR	1xTMT6plex [N-Term]	1xTMT6plex [N-Term]	0.00515068	0.000160044	0.394	1	1	2	Q9I5T9	Uncharacterized protein OS=Pseudomonas aeruginosa (strain ATCC 15692 / DSM 22644 / CIP 104116 / JCM 14847 / LMG 12228 / 1C / PRS 101 / PAO1) OX=208964 GN=PA0599 PE=4 SV=1	Q9I5T9	0	1265.67	8	140.3	108.7	99.7	116.6	104.4	96.1	119.8	116.9									1	1	1	1	1	1	1	1	140.3	108.7	99.7	116.6	104.4	96.1
2317	FALSE		High	Unambiguous	AEQLIAEAR	1xTMT6plex [N-Term]	1xTMT6plex [N-Term]	0.00544688	0.000160044	0.388	1	1	2	Q9HXR3	Uncharacterized protein OS=Pseudomonas aeruginosa (strain ATCC 15692 / DSM 22644 / CIP 104116 / JCM 14847 / LMG 12228 / 1C / PRS 101 / PAO1) OX=208964 GN=PA3729 PE=4 SV=1	Q9HXR3	0	1229.71	9	113.5	201.3	315.7	223	295.2	242.1	253.3	234.2									1	1	1	1	1	1	1	1	113.5	201.3	315.7	223	295.2	242.1
2322	FALSE		High	Unambiguous	AEQPQPLFLADDR	1xTMT6plex [N-Term]	1xTMT6plex [N-Term]	0.00286016	7.60518e-05	0.457	1	1	1	Q9HWV9	dTDP-4-dehydrorhamnose reductase OS=Pseudomonas aeruginosa (strain ATCC 15692 / DSM 22644 / CIP 104116 / JCM 14847 / LMG 12228 / 1C / PRS 101 / PAO1) OX=208964 GN=PA4069 PE=3 SV=1	Q9HWV9	0	1728.91	13	124.1	124.9	117.7	136.3	150.3	133.9	145.9	135.7									1	1	1	1	1	1	1	1	124.1	124.9	117.7	136.3	150.3	133.9
2326	FALSE		High	Unambiguous	AEQRPANPAPGEGSAQR	1xTMT6plex [N-Term]	1xTMT6plex [N-Term]	7.74536e-05	7.60518e-05	0.842	1	1	1	Q9HXN5	Phosphoenolpyruvate--protein phosphotransferase OS=Pseudomonas aeruginosa (strain ATCC 15692 / DSM 22644 / CIP 104116 / JCM 14847 / LMG 12228 / 1C / PRS 101 / PAO1) OX=208964 GN=PA3760 PE=3 SV=1	Q9HXN5	0	1965.01	17	6.5	9.1	10.8	8.5	12.5	12.8	12	16.5									1	1	1	1	1	1	1	1	6.5	9.1	10.8	8.5	12.5	12.8
2343	FALSE		High	Unambiguous	AEQYPQGGK	1xTMT6plex [K9]; 1xTMT6plex [N-Term]	1xTMT6plex [K9]; 1xTMT6plex [N-Term]	0.0229726	0.00131649	0.232	1	1	1	Q9I4W8	Putative beta-barrel assembly-enhancing protease OS=Pseudomonas aeruginosa (strain ATCC 15692 / DSM 22644 / CIP 104116 / JCM 14847 / LMG 12228 / 1C / PRS 101 / PAO1) OX=208964 GN=PA1005 PE=3 SV=1	Q9I4W8	0	1435.79	9	12.6	11.4	10.7	11.1	16.1	16	9.6	13.4									1	1	1	1	1	1	1	1	12.6	11.4	10.7	11.1	16.1	16
2362	FALSE		High	Unambiguous	AERPQFIVNAGAYTAVDK	1xTMT6plex [K18]; 1xTMT6plex [N-Term]	1xTMT6plex [K18]; 1xTMT6plex [N-Term]	1.43727e-06	7.60518e-05	1.267	1	1	1	Q9HU23	dTDP-4-dehydrorhamnose reductase OS=Pseudomonas aeruginosa (strain ATCC 15692 / DSM 22644 / CIP 104116 / JCM 14847 / LMG 12228 / 1C / PRS 101 / PAO1) OX=208964 GN=rmlD PE=3 SV=1	Q9HU23	0	2408.33	18	146	112.4	111.4	144.6	142.9	125.5	137.1	140.8									1	1	1	1	1	1	1	1	146	112.4	111.4	144.6	142.9	125.5
2363	FALSE		High	Unambiguous	AERPQFIVNAGAYTAVDK	1xDeamidated [N9]; 1xTMT6plex [K18]; 1xTMT6plex [N-Term]	1xDeamidated [N9]; 1xTMT6plex [K18]; 1xTMT6plex [N-Term]	5.34467e-06	7.60518e-05	1.127	1	1	1	Q9HU23	dTDP-4-dehydrorhamnose reductase OS=Pseudomonas aeruginosa (strain ATCC 15692 / DSM 22644 / CIP 104116 / JCM 14847 / LMG 12228 / 1C / PRS 101 / PAO1) OX=208964 GN=rmlD PE=3 SV=1	Q9HU23	0	2409.32	18	139.9	106.6	99.2	120.5	126.1	125.9	138.5	132.4									1	1	1	1	1	1	1	1	139.9	106.6	99.2	120.5	126.1	125.9
2365	FALSE		High	Unambiguous	AERPVIEYAAAHAK	1xTMT6plex [K14]; 1xTMT6plex [N-Term]	1xTMT6plex [K14]; 1xTMT6plex [N-Term]	0.0808511	0.00664598	0.089	1	1	1	Q9HUH3	Aldo_ket_red domain-containing protein OS=Pseudomonas aeruginosa (strain ATCC 15692 / DSM 22644 / CIP 104116 / JCM 14847 / LMG 12228 / 1C / PRS 101 / PAO1) OX=208964 GN=PA4992 PE=1 SV=1	Q9HUH3	0	1984.14	14	175.9	133.4	131.5	183.1	161	151.1	178.3	212.7									1	1	1	1	1	1	1	1	175.9	133.4	131.5	183.1	161	151.1
2371	FALSE		High	Unambiguous	AESAFSER	1xTMT6plex [N-Term]	1xTMT6plex [N-Term]	0.0129041	0.000397824	0.295	1	1	1	Q9HW26	Nicotinate phosphoribosyltransferase 2 OS=Pseudomonas aeruginosa (strain ATCC 15692 / DSM 22644 / CIP 104116 / JCM 14847 / LMG 12228 / 1C / PRS 101 / PAO1) OX=208964 GN=pncB2 PE=1 SV=1	Q9HW26	0	1125.57	8	174.9	157.4	106.7	133.7	102.6	101.7	127.7	135.1									1	1	1	1	1	1	1	1	174.9	157.4	106.7	133.7	102.6	101.7
2373	FALSE		High	Unambiguous	AESDADNAR	1xTMT6plex [N-Term]	1xTMT6plex [N-Term]	0.00144427	7.60518e-05	0.53	1	1	5	Q9HU23	dTDP-4-dehydrorhamnose reductase OS=Pseudomonas aeruginosa (strain ATCC 15692 / DSM 22644 / CIP 104116 / JCM 14847 / LMG 12228 / 1C / PRS 101 / PAO1) OX=208964 GN=rmlD PE=3 SV=1	Q9HU23	0	1177.56	9	227.4	185.5	156.3	189.1	220.3	179	217	221.1									1	1	1	1	1	1	1	1	227.4	185.5	156.3	189.1	220.3	179
2374	FALSE		High	Unambiguous	AESDADNAR	1xDeamidated [N7]; 1xTMT6plex [N-Term]	1xDeamidated [N7]; 1xTMT6plex [N-Term]	0.00239447	7.60518e-05	0.476	1	1	1	Q9HU23	dTDP-4-dehydrorhamnose reductase OS=Pseudomonas aeruginosa (strain ATCC 15692 / DSM 22644 / CIP 104116 / JCM 14847 / LMG 12228 / 1C / PRS 101 / PAO1) OX=208964 GN=rmlD PE=3 SV=1	Q9HU23	0	1178.55	9	118.4	97.2	92.4	100.8	100.6	118.4	144.6	127									1	1	1	1	1	1	1	1	118.4	97.2	92.4	100.8	100.6	118.4
2376	FALSE		High	Unambiguous	AESESGQDK	1xTMT6plex [K9]; 1xTMT6plex [N-Term]	1xTMT6plex [K9]; 1xTMT6plex [N-Term]	0.00329068	7.60518e-05	0.442	1	1	1	Q9I3Q2	Flagellar biosynthetic protein FlhB OS=Pseudomonas aeruginosa (strain ATCC 15692 / DSM 22644 / CIP 104116 / JCM 14847 / LMG 12228 / 1C / PRS 101 / PAO1) OX=208964 GN=flhB PE=3 SV=1	Q9I3Q2	0	1408.73	9	2.9	6.4	5	8.1	10.3	6	9.9	8.1									1	1	1	1	1	1	1	1	2.9	6.4	5	8.1	10.3	6
2377	FALSE		High	Unambiguous	AESGEADADVER	1xTMT6plex [N-Term]	1xTMT6plex [N-Term]	1.8095e-05	7.60518e-05	0.997	1	1	7	Q9I340	Enolase-phosphatase E1 OS=Pseudomonas aeruginosa (strain ATCC 15692 / DSM 22644 / CIP 104116 / JCM 14847 / LMG 12228 / 1C / PRS 101 / PAO1) OX=208964 GN=mtnC PE=3 SV=1	Q9I340	0	1477.7	12	327.3	249.6	232.7	294.8	304.5	292.2	324.6	340.4									1	1	1	1	1	1	1	1	327.3	249.6	232.7	294.8	304.5	292.2
2378	FALSE		High	Unambiguous	AESGIDDPLLAGAQLRPR	1xTMT6plex [N-Term]	1xTMT6plex [N-Term]	0.0026048	7.60518e-05	0.467	1	1	2	Q9HZJ9	Transcriptional regulator PsrA OS=Pseudomonas aeruginosa (strain ATCC 15692 / DSM 22644 / CIP 104116 / JCM 14847 / LMG 12228 / 1C / PRS 101 / PAO1) OX=208964 GN=psrA PE=1 SV=1	Q9HZJ9	0	2108.17	18	235.4	231.8	242.2	262.8	302	282	295	273.5									1	1	1	1	1	1	1	1	235.4	231.8	242.2	262.8	302	282
2379	FALSE		High	Unambiguous	AESLEVIGEAIAENGK	1xDeamidated [N14]; 1xTMT6plex [K16]; 1xTMT6plex [N-Term]	1xDeamidated [N14]; 1xTMT6plex [K16]; 1xTMT6plex [N-Term]	0.00368108	7.60518e-05	0.43	1	1	1	Q9I541	Ribosomal protein S12 methylthiotransferase RimO OS=Pseudomonas aeruginosa (strain ATCC 15692 / DSM 22644 / CIP 104116 / JCM 14847 / LMG 12228 / 1C / PRS 101 / PAO1) OX=208964 GN=rimO PE=3 SV=1	Q9I541	0	2089.14	16	168.4	151.4	144.7	155.1	210.7	183.2	198.5	202									1	1	1	1	1	1	1	1	168.4	151.4	144.7	155.1	210.7	183.2
2384	FALSE		High	Unambiguous	AESLTLPDDVK	1xTMT6plex [K11]; 1xTMT6plex [N-Term]	1xTMT6plex [K11]; 1xTMT6plex [N-Term]	4.13125e-05	7.60518e-05	0.909	1	1	2	Q9HYZ0	Uncharacterized protein OS=Pseudomonas aeruginosa (strain ATCC 15692 / DSM 22644 / CIP 104116 / JCM 14847 / LMG 12228 / 1C / PRS 101 / PAO1) OX=208964 GN=PA3250 PE=4 SV=1	Q9HYZ0	0	1645.94	11	304.1	179.3	146.8	188.6	176.4	212.5	253.9	253									1	1	1	1	1	1	1	1	304.1	179.3	146.8	188.6	176.4	212.5
2385	FALSE		High	Unambiguous	AESMMFPEQR	1xTMT6plex [N-Term]	1xTMT6plex [N-Term]	0.000838701	7.60518e-05	0.588	1	1	1	Q9I0B1	Uncharacterized protein OS=Pseudomonas aeruginosa (strain ATCC 15692 / DSM 22644 / CIP 104116 / JCM 14847 / LMG 12228 / 1C / PRS 101 / PAO1) OX=208964 GN=PA2731 PE=4 SV=1	Q9I0B1	0	1454.7	10	80.9	69	53.8	59.4	69.2	60.3	68.9	55.6									1	1	1	1	1	1	1	1	80.9	69	53.8	59.4	69.2	60.3
2388	FALSE		High	Unambiguous	AESQAIAK	1xTMT6plex [K8]; 1xTMT6plex [N-Term]	1xTMT6plex [K8]; 1xTMT6plex [N-Term]	0.00288703	7.60518e-05	0.456	1	1	2	G3XD17	Thiol:disulfide interchange protein OS=Pseudomonas aeruginosa (strain ATCC 15692 / DSM 22644 / CIP 104116 / JCM 14847 / LMG 12228 / 1C / PRS 101 / PAO1) OX=208964 GN=dsbC PE=3 SV=1	G3XD17	0	1275.77	8	616.8	504.9	459.9	634.8	546.5	488.6	549.5	615.4									1	1	1	1	1	1	1	1	616.8	504.9	459.9	634.8	546.5	488.6
2393	FALSE		High	Unambiguous	AESTQHK	1xTMT6plex [K7]; 1xTMT6plex [N-Term]	1xTMT6plex [K7]; 1xTMT6plex [N-Term]	0.0290622	0.00180828	0.206	1	1	1	Q9I1B4	Uncharacterized protein OS=Pseudomonas aeruginosa (strain ATCC 15692 / DSM 22644 / CIP 104116 / JCM 14847 / LMG 12228 / 1C / PRS 101 / PAO1) OX=208964 GN=PA2365 PE=4 SV=1	Q9I1B4	0	1258.72	7	135.6	168.2	235.2	208.4	167.1	128.5	259.6	194.9									1	1	1	1	1	1	1	1	135.6	168.2	235.2	208.4	167.1	128.5
2395	FALSE		High	Unambiguous	AESVAAVFR	1xTMT6plex [N-Term]	1xTMT6plex [N-Term]	0.00626338	0.000160044	0.373	1	1	1	Q9I4L6	YfiB OS=Pseudomonas aeruginosa (strain ATCC 15692 / DSM 22644 / CIP 104116 / JCM 14847 / LMG 12228 / 1C / PRS 101 / PAO1) OX=208964 GN=yfiB PE=1 SV=1	Q9I4L6	0	1178.67	9	59.3	62.6	60.7	61.6	58.1	51.8	65.9	53.2									1	1	1	1	1	1	1	1	59.3	62.6	60.7	61.6	58.1	51.8
2399	FALSE		High	Unambiguous	AESVFAER	1xTMT6plex [N-Term]	1xTMT6plex [N-Term]	0.0469993	0.00336682	0.152	1	1	1	Q9HUP4	Nicotinate phosphoribosyltransferase 1 OS=Pseudomonas aeruginosa (strain ATCC 15692 / DSM 22644 / CIP 104116 / JCM 14847 / LMG 12228 / 1C / PRS 101 / PAO1) OX=208964 GN=pncB1 PE=3 SV=1	Q9HUP4	0	1137.61	8	172.8	141.8	145.6	153.9	124.3	107.7	141.3	139.6									1	1	1	1	1	1	1	1	172.8	141.8	145.6	153.9	124.3	107.7
2400	FALSE		High	Unambiguous	AESVLAR	1xTMT6plex [N-Term]	1xTMT6plex [N-Term]	0.0545305	0.00433671	0.135	1	1	1	Q9I020	DUF815 domain-containing protein OS=Pseudomonas aeruginosa (strain ATCC 15692 / DSM 22644 / CIP 104116 / JCM 14847 / LMG 12228 / 1C / PRS 101 / PAO1) OX=208964 GN=PA2823 PE=4 SV=1	Q9I020	0	974.583	7	669.7	521.2	368.8	437.3	296.7	231.8	364.7	368.3									1	1	1	1	1	1	1	1	669.7	521.2	368.8	437.3	296.7	231.8
2401	FALSE		High	Unambiguous	AESWIVLEAAFAADEVVK	1xTMT6plex [K18]; 1xTMT6plex [N-Term]	1xTMT6plex [K18]; 1xTMT6plex [N-Term]	9.92693e-06	7.60518e-05	1.061	1	1	8	Q9HZ71	30S ribosomal protein S1 OS=Pseudomonas aeruginosa (strain ATCC 15692 / DSM 22644 / CIP 104116 / JCM 14847 / LMG 12228 / 1C / PRS 101 / PAO1) OX=208964 GN=rpsA PE=3 SV=1	Q9HZ71	0	2406.33	18	337.3	413.7	342.4	382.2	555.7	445.5	468.9	453.8									1	1	1	1	1	1	1	1	337.3	413.7	342.4	382.2	555.7	445.5
2404	FALSE		High	Unambiguous	AETAPYLQK	1xTMT6plex [K9]; 1xTMT6plex [N-Term]	1xTMT6plex [K9]; 1xTMT6plex [N-Term]	0.00246263	7.60518e-05	0.473	1	1	3	Q9I6J2	Putrescine--pyruvate aminotransferase OS=Pseudomonas aeruginosa (strain ATCC 15692 / DSM 22644 / CIP 104116 / JCM 14847 / LMG 12228 / 1C / PRS 101 / PAO1) OX=208964 GN=spuC PE=1 SV=1	Q9I6J2	0	1478.86	9	363.8	344.9	257.7	337.8	302	261.1	329.7	321.7									1	1	1	1	1	1	1	1	363.8	344.9	257.7	337.8	302	261.1
2405	FALSE		High	Unambiguous	AETATDAAHQR	1xTMT6plex [N-Term]	1xTMT6plex [N-Term]	3.76132e-05	7.60518e-05	0.919	1	1	2	Q9HZC5	Aminopeptidase N OS=Pseudomonas aeruginosa (strain ATCC 15692 / DSM 22644 / CIP 104116 / JCM 14847 / LMG 12228 / 1C / PRS 101 / PAO1) OX=208964 GN=pepN PE=3 SV=1	Q9HZC5	0	1399.71	11	616.1	582.9	523.5	600.9	612.1	578.8	639.8	613.4									1	1	1	1	1	1	1	1	616.1	582.9	523.5	600.9	612.1	578.8
2408	FALSE		High	Unambiguous	AETEEYLK	1xTMT6plex [K8]; 1xTMT6plex [N-Term]	1xTMT6plex [K8]; 1xTMT6plex [N-Term]	0.00364686	7.60518e-05	0.431	1	1	1	Q9HU59	DNA-binding transcriptional regulator NtrC OS=Pseudomonas aeruginosa (strain ATCC 15692 / DSM 22644 / CIP 104116 / JCM 14847 / LMG 12228 / 1C / PRS 101 / PAO1) OX=208964 GN=ntrC PE=4 SV=1	Q9HU59	0	1440.8	8	222.3	241.4	215.4	204.4	294.9	268.3	295.7	294.4									1	1	1	1	1	1	1	1	222.3	241.4	215.4	204.4	294.9	268.3
2409	FALSE		High	Unambiguous	AETFLQETIGYR	1xTMT6plex [N-Term]	1xTMT6plex [N-Term]	2.86544e-05	7.60518e-05	0.948	1	1	2	Q9HZ78	LPS biosynthesis protein WbpG OS=Pseudomonas aeruginosa (strain ATCC 15692 / DSM 22644 / CIP 104116 / JCM 14847 / LMG 12228 / 1C / PRS 101 / PAO1) OX=208964 GN=wbpG PE=4 SV=1	Q9HZ78	0	1656.88	12	107.1	139.4	145.2	123.3	161.2	130.2	152.2	126.7									1	1	1	1	1	1	1	1	107.1	139.4	145.2	123.3	161.2	130.2
2410	FALSE		High	Unambiguous	AETGFGYIEQGAPLGNGFR	1xDeamidated [N16]; 1xTMT6plex [N-Term]	1xDeamidated [N16]; 1xTMT6plex [N-Term]	1.8787e-05	7.60518e-05	0.993	1	1	1	Q9I1N7	Mannose-1-phosphate guanylyltransferase OS=Pseudomonas aeruginosa (strain ATCC 15692 / DSM 22644 / CIP 104116 / JCM 14847 / LMG 12228 / 1C / PRS 101 / PAO1) OX=208964 GN=pslB PE=3 SV=1	Q9I1N7	0	2214.1	19	147.3	153.2	126.6	144.7	167.1	140	165.7	153.3									1	1	1	1	1	1	1	1	147.3	153.2	126.6	144.7	167.1	140
2411	FALSE		High	Unambiguous	AETGIAYEGR	1xTMT6plex [N-Term]	1xTMT6plex [N-Term]	0.0120974	0.000322918	0.302	1	1	1	Q9HTQ0	D-amino acid dehydrogenase 1 OS=Pseudomonas aeruginosa (strain ATCC 15692 / DSM 22644 / CIP 104116 / JCM 14847 / LMG 12228 / 1C / PRS 101 / PAO1) OX=208964 GN=dadA1 PE=1 SV=1	Q9HTQ0	0	1295.68	10	19.7	29.5	21	28.8	25.2	26	26.9	23.1									1	1	1	1	1	1	1	1	19.7	29.5	21	28.8	25.2	26
2412	FALSE		High	Unambiguous	AETGLTPK	1xTMT6plex [K8]; 1xTMT6plex [N-Term]	1xTMT6plex [K8]; 1xTMT6plex [N-Term]	0.0166919	0.000631606	0.267	1	1	1	Q9I1Z7	O6-methylguanine-DNA methyltransferase OS=Pseudomonas aeruginosa (strain ATCC 15692 / DSM 22644 / CIP 104116 / JCM 14847 / LMG 12228 / 1C / PRS 101 / PAO1) OX=208964 GN=ada PE=4 SV=1	Q9I1Z7	0	1274.77	8	113.2	93.4	73.4	104.9	115.8	93.4	102.9	120.5									1	1	1	1	1	1	1	1	113.2	93.4	73.4	104.9	115.8	93.4
2415	FALSE		High	Unambiguous	AETLFEGIVEQGAR	1xTMT6plex [N-Term]	1xTMT6plex [N-Term]	0.000598456	7.60518e-05	0.624	1	1	1	Q9I492	Delta(1)-pyrroline-2-carboxylate/Delta(1)-piperideine-2-carboxylate reductase OS=Pseudomonas aeruginosa (strain ATCC 15692 / DSM 22644 / CIP 104116 / JCM 14847 / LMG 12228 / 1C / PRS 101 / PAO1) OX=208964 GN=lhpD PE=1 SV=1	Q9I492	0	1748.94	14	88.8	76.9	71.2	74.5	107.4	95.4	101.2	97.1									1	1	1	1	1	1	1	1	88.8	76.9	71.2	74.5	107.4	95.4
2416	FALSE		High	Unambiguous	AETLILFQQQR	1xTMT6plex [N-Term]	1xTMT6plex [N-Term]	8.58727e-05	7.60518e-05	0.831	1	1	1	Q9I0Q0	2-heptyl-3-hydroxy-4(1H)-quinolone synthase OS=Pseudomonas aeruginosa (strain ATCC 15692 / DSM 22644 / CIP 104116 / JCM 14847 / LMG 12228 / 1C / PRS 101 / PAO1) OX=208964 GN=pqsH PE=3 SV=1	Q9I0Q0	0	1575.91	11	65.8	58.3	58.4	75.4	64.7	50.6	65	55.5									1	1	1	1	1	1	1	1	65.8	58.3	58.4	75.4	64.7	50.6
2422	FALSE		High	Unambiguous	AETPHVQR	1xTMT6plex [N-Term]	1xTMT6plex [N-Term]	0.000468978	7.60518e-05	0.65	1	1	1	Q9HUM7	Ribonuclease R OS=Pseudomonas aeruginosa (strain ATCC 15692 / DSM 22644 / CIP 104116 / JCM 14847 / LMG 12228 / 1C / PRS 101 / PAO1) OX=208964 GN=rnr PE=3 SV=1	Q9HUM7	0	1166.65	8	458.5	483.2	391.9	474.8	445.6	413.4	529.8	500									1	1	1	1	1	1	1	1	458.5	483.2	391.9	474.8	445.6	413.4
2425	FALSE		High	Unambiguous	AETQGGDVLVSFR	1xTMT6plex [N-Term]	1xTMT6plex [N-Term]	3.76132e-05	7.60518e-05	0.919	1	1	1	Q9I5T5	Spermidine/putrescine import ATP-binding protein PotA OS=Pseudomonas aeruginosa (strain ATCC 15692 / DSM 22644 / CIP 104116 / JCM 14847 / LMG 12228 / 1C / PRS 101 / PAO1) OX=208964 GN=potA PE=3 SV=1	Q9I5T5	0	1607.86	13	27	43.9	32.3	36.3	64.9	56.7	56.6	51									1	1	1	1	1	1	1	1	27	43.9	32.3	36.3	64.9	56.7
2426	FALSE		High	Unambiguous	AETQSETIAR	1xTMT6plex [N-Term]	1xTMT6plex [N-Term]	0.000482359	7.60518e-05	0.647	1	1	2	Q9I062	Uncharacterized protein OS=Pseudomonas aeruginosa (strain ATCC 15692 / DSM 22644 / CIP 104116 / JCM 14847 / LMG 12228 / 1C / PRS 101 / PAO1) OX=208964 GN=PA2781 PE=4 SV=1	Q9I062	0	1334.71	10	18.7	17.2	18.7	20.1	17.2	17.7	18	15.6									1	1	1	1	1	1	1	1	18.7	17.2	18.7	20.1	17.2	17.7
2429	FALSE		High	Unambiguous	AETTAVFQLESR	1xTMT6plex [N-Term]	1xTMT6plex [N-Term]	1.71047e-05	7.60518e-05	1.003	1	1	2	Q9HXZ1	DNA polymerase III subunit alpha OS=Pseudomonas aeruginosa (strain ATCC 15692 / DSM 22644 / CIP 104116 / JCM 14847 / LMG 12228 / 1C / PRS 101 / PAO1) OX=208964 GN=dnaE PE=3 SV=1	Q9HXZ1	0	1580.85	12	141.1	164.9	151.3	157	194.7	178.4	190.2	187.2									1	1	1	1	1	1	1	1	141.1	164.9	151.3	157	194.7	178.4
2431	FALSE		High	Unambiguous	AETYASTER	1xTMT6plex [N-Term]	1xTMT6plex [N-Term]	0.000500795	7.60518e-05	0.643	1	1	4	Q9HVY1	Probable oxidoreductase OS=Pseudomonas aeruginosa (strain ATCC 15692 / DSM 22644 / CIP 104116 / JCM 14847 / LMG 12228 / 1C / PRS 101 / PAO1) OX=208964 GN=PA4434 PE=4 SV=1	Q9HVY1	0	1256.63	9	92.6	73.2	56.3	66.2	65	70.2	82.2	75.5									1	1	1	1	1	1	1	1	92.6	73.2	56.3	66.2	65	70.2
2433	FALSE		High	Unambiguous	AEVDASVR	1xTMT6plex [N-Term]	1xTMT6plex [N-Term]	0.0211674	0.00109112	0.241	1	1	2	Q9I553	Alanine--tRNA ligase OS=Pseudomonas aeruginosa (strain ATCC 15692 / DSM 22644 / CIP 104116 / JCM 14847 / LMG 12228 / 1C / PRS 101 / PAO1) OX=208964 GN=alaS PE=3 SV=1	Q9I553	0	1075.59	8	848.6	781	672.8	774.7	794.5	718.9	823.2	833.7									1	1	1	1	1	1	1	1	848.6	781	672.8	774.7	794.5	718.9
2434	FALSE		High	Unambiguous	AEVDATVASAAQGNTPLPEKPTR	1xTMT6plex [K20]; 1xTMT6plex [N-Term]	1xTMT6plex [K20]; 1xTMT6plex [N-Term]	2.46142e-09	7.60518e-05	1.946	1	1	1	Q9HU38	AsmA domain-containing protein OS=Pseudomonas aeruginosa (strain ATCC 15692 / DSM 22644 / CIP 104116 / JCM 14847 / LMG 12228 / 1C / PRS 101 / PAO1) OX=208964 GN=PA5146 PE=4 SV=1	Q9HU38	0	2781.51	23	49.9	78.9	86	64.9	140.3	124.8	120.8	111.4									1	1	1	1	1	1	1	1	49.9	78.9	86	64.9	140.3	124.8
2435	FALSE		High	Unambiguous	AEVDATVASAAQGNTPLPEKPTR	1xDeamidated [N14]; 1xTMT6plex [K20]; 1xTMT6plex [N-Term]	1xDeamidated [N14]; 1xTMT6plex [K20]; 1xTMT6plex [N-Term]	0.0620914	0.00540263	0.12	1	1	1	Q9HU38	AsmA domain-containing protein OS=Pseudomonas aeruginosa (strain ATCC 15692 / DSM 22644 / CIP 104116 / JCM 14847 / LMG 12228 / 1C / PRS 101 / PAO1) OX=208964 GN=PA5146 PE=4 SV=1	Q9HU38	0	2782.5	23	15.1	19.2	17.6	15.4	19.6	18.4	19.8	23.9									1	1	1	1	1	1	1	1	15.1	19.2	17.6	15.4	19.6	18.4
2436	FALSE		High	Unambiguous	AEVDFAAEVAAQVAATK	1xTMT6plex [K17]; 1xTMT6plex [N-Term]	1xTMT6plex [K17]; 1xTMT6plex [N-Term]	5.54378e-08	7.60518e-05	1.614	1	1	17	O82851	Elongation factor Ts OS=Pseudomonas aeruginosa (strain ATCC 15692 / DSM 22644 / CIP 104116 / JCM 14847 / LMG 12228 / 1C / PRS 101 / PAO1) OX=208964 GN=tsf PE=3 SV=1	O82851	0	2149.19	17	994.3	996.1	924.7	1006.1	1275.9	1165	1212.1	1304.9									1	1	1	1	1	1	1	1	994.3	996.1	924.7	1006.1	1275.9	1165
2437	FALSE		High	Unambiguous	AEVDVFDR	1xTMT6plex [N-Term]	1xTMT6plex [N-Term]	0.00592315	0.000160044	0.379	1	1	1	P72170	Dihydroorotase OS=Pseudomonas aeruginosa (strain ATCC 15692 / DSM 22644 / CIP 104116 / JCM 14847 / LMG 12228 / 1C / PRS 101 / PAO1) OX=208964 GN=pyrC PE=3 SV=2	P72170	0	1179.62	8	278.3	205.1	210.7	217.8	214.5	205.2	253	234.2									1	1	1	1	1	1	1	1	278.3	205.1	210.7	217.8	214.5	205.2
2438	FALSE		High	Unambiguous	AEVEEIDR	1xTMT6plex [N-Term]	1xTMT6plex [N-Term]	0.00539636	0.000160044	0.389	1	1	2	Q9HXY9	Ribonuclease HII OS=Pseudomonas aeruginosa (strain ATCC 15692 / DSM 22644 / CIP 104116 / JCM 14847 / LMG 12228 / 1C / PRS 101 / PAO1) OX=208964 GN=rnhB PE=3 SV=1	Q9HXY9	0	1189.63	8	266.2	279.3	314.7	282.3	385.3	368.1	407.9	414.5									1	1	1	1	1	1	1	1	266.2	279.3	314.7	282.3	385.3	368.1
2439	FALSE		High	Unambiguous	AEVELVGNGR	1xDeamidated [N8]; 1xTMT6plex [N-Term]	1xDeamidated [N8]; 1xTMT6plex [N-Term]	0.000830876	7.60518e-05	0.589	1	1	4	Q9I0V3	PmbA_TldD_C domain-containing protein OS=Pseudomonas aeruginosa (strain ATCC 15692 / DSM 22644 / CIP 104116 / JCM 14847 / LMG 12228 / 1C / PRS 101 / PAO1) OX=208964 GN=PA2530 PE=4 SV=1	Q9I0V3	0	1273.69	10	581.1	514.1	437.5	476.4	605.6	546.5	609.6	596.9									1	1	1	1	1	1	1	1	581.1	514.1	437.5	476.4	605.6	546.5
2441	FALSE		High	Unambiguous	AEVGESAR	1xTMT6plex [N-Term]	1xTMT6plex [N-Term]	0.0156538	0.000476686	0.274	1	1	1	Q51382	Chaperone protein HscA homolog OS=Pseudomonas aeruginosa (strain ATCC 15692 / DSM 22644 / CIP 104116 / JCM 14847 / LMG 12228 / 1C / PRS 101 / PAO1) OX=208964 GN=hscA PE=3 SV=2	Q51382	0	1047.56	8	241.8	277.4	265.7	257.4	323.7	289.7	339.5	347.3									1	1	1	1	1	1	1	1	241.8	277.4	265.7	257.4	323.7	289.7
2444	FALSE		High	Unambiguous	AEVHPAAR	1xTMT6plex [N-Term]	1xTMT6plex [N-Term]	0.0808511	0.00664598	0.089	1	1	1	Q9HZB6	2,4-dienoyl-CoA reductase FadH1 OS=Pseudomonas aeruginosa (strain ATCC 15692 / DSM 22644 / CIP 104116 / JCM 14847 / LMG 12228 / 1C / PRS 101 / PAO1) OX=208964 GN=fadH1 PE=3 SV=1	Q9HZB6	0	1079.62	8	20.8	21	20.9	23.5	22.5	23.3	22.5	22.3									1	1	1	1	1	1	1	1	20.8	21	20.9	23.5	22.5	23.3
2446	FALSE		High	Unambiguous	AEVKDEEYQEFYK	2xTMT6plex [K4; K13]; 1xTMT6plex [N-Term]	2xTMT6plex [K4; K13]; 1xTMT6plex [N-Term]	5.07821e-05	7.60518e-05	0.887	1	1	2	Q9I3C5	Chaperone protein HtpG OS=Pseudomonas aeruginosa (strain ATCC 15692 / DSM 22644 / CIP 104116 / JCM 14847 / LMG 12228 / 1C / PRS 101 / PAO1) OX=208964 GN=htpG PE=3 SV=1	Q9I3C5	1	2365.25	13	278.5	175.6	115	646.8	169	140.1	131.3	200									1	1	1	1	1	1	1	1	278.5	175.6	115	646.8	169	140.1
2450	FALSE		High	Unambiguous	AEVLAVK	1xTMT6plex [K7]; 1xTMT6plex [N-Term]	1xTMT6plex [K7]; 1xTMT6plex [N-Term]	0.0730509	0.00602094	0.101	1	1	1	Q9I3N8	Flg_hook domain-containing protein OS=Pseudomonas aeruginosa (strain ATCC 15692 / DSM 22644 / CIP 104116 / JCM 14847 / LMG 12228 / 1C / PRS 101 / PAO1) OX=208964 GN=PA1474 PE=4 SV=1	Q9I3N8	0	1187.78	7	431.3	427.8	449.8	388.2	616	491.5	600.9	575.3									1	1	1	1	1	1	1	1	431.3	427.8	449.8	388.2	616	491.5
2451	FALSE		High	Unambiguous	AEVIELFK	1xTMT6plex [K8]; 1xTMT6plex [N-Term]	1xTMT6plex [K8]; 1xTMT6plex [N-Term]	0.0023282	7.60518e-05	0.479	1	1	2	Q9I099	Threonine--tRNA ligase OS=Pseudomonas aeruginosa (strain ATCC 15692 / DSM 22644 / CIP 104116 / JCM 14847 / LMG 12228 / 1C / PRS 101 / PAO1) OX=208964 GN=thrS PE=3 SV=1	Q9I099	0	1406.87	8	240.8	224.6	174	222.2	204	175.6	202.3	207.1									1	1	1	1	1	1	1	1	240.8	224.6	174	222.2	204	175.6
2458	FALSE		High	Unambiguous	AEVNDLHQHLR	1xTMT6plex [N-Term]	1xTMT6plex [N-Term]	0.0315109	0.00191933	0.197	1	1	1	Q9I6Z9	HTH-type transcriptional activator BauR OS=Pseudomonas aeruginosa (strain ATCC 15692 / DSM 22644 / CIP 104116 / JCM 14847 / LMG 12228 / 1C / PRS 101 / PAO1) OX=208964 GN=bauR PE=3 SV=1	Q9I6Z9	0	1560.84	11	76.8	79.6	72.6	80.1	78.7	83.2	81.7	80.6									1	1	1	1	1	1	1	1	76.8	79.6	72.6	80.1	78.7	83.2
2460	FALSE		High	Unambiguous	AEVPLGEMFGYATDVR	1xTMT6plex [N-Term]	1xTMT6plex [N-Term]	0.00016404	7.60518e-05	0.762	2	2	4	Q9HWD2; Q9I244	Elongation factor G 1 OS=Pseudomonas aeruginosa (strain ATCC 15692 / DSM 22644 / CIP 104116 / JCM 14847 / LMG 12228 / 1C / PRS 101 / PAO1) OX=208964 GN=fusA PE=1 SV=1;Elongation factor G 2 OS=Pseudomonas aeruginosa (strain ATCC 15692 / DSM 22644 / CIP 104116 / JCM 14847 / LMG 12228 / 1C / PRS 101 / PAO1) OX=208964 GN=fusB PE=3 SV=1	Q9HWD2; Q9I244	0	1984	16	31.3	24	23.8	33.1	34.1	34.9	38.4	37.1									1	1	1	1	1	1	1	1	31.3	24	23.8	33.1	34.1	34.9
2461	FALSE		High	Unambiguous	AEVPLGEMFGYATDVR	1xOxidation [M8]; 1xTMT6plex [N-Term]	1xOxidation [M8]; 1xTMT6plex [N-Term]	2.0062e-05	7.60518e-05	0.986	2	2	5	Q9HWD2; Q9I244	Elongation factor G 1 OS=Pseudomonas aeruginosa (strain ATCC 15692 / DSM 22644 / CIP 104116 / JCM 14847 / LMG 12228 / 1C / PRS 101 / PAO1) OX=208964 GN=fusA PE=1 SV=1;Elongation factor G 2 OS=Pseudomonas aeruginosa (strain ATCC 15692 / DSM 22644 / CIP 104116 / JCM 14847 / LMG 12228 / 1C / PRS 101 / PAO1) OX=208964 GN=fusB PE=3 SV=1	Q9HWD2; Q9I244	0	2000	16	436.9	357.8	358	425.6	450.5	384.6	452.7	472.6									1	1	1	1	1	1	1	1	436.9	357.8	358	425.6	450.5	384.6
2462	FALSE		High	Unambiguous	AEVQGSAQIQQK	1xTMT6plex [K12]; 1xTMT6plex [N-Term]	1xTMT6plex [K12]; 1xTMT6plex [N-Term]	1.74286e-05	7.60518e-05	1.001	1	1	3	Q9HVN5	Chaperone protein ClpB OS=Pseudomonas aeruginosa (strain ATCC 15692 / DSM 22644 / CIP 104116 / JCM 14847 / LMG 12228 / 1C / PRS 101 / PAO1) OX=208964 GN=clpB PE=3 SV=1	Q9HVN5	0	1745	12	305.7	311	272.8	310.5	353.8	319.9	372.4	362.9									1	1	1	1	1	1	1	1	305.7	311	272.8	310.5	353.8	319.9
2463	FALSE		High	Unambiguous	AEVQGSAQIQQK	1xDeamidated [Q4]; 1xTMT6plex [K12]; 1xTMT6plex [N-Term]	1xDeamidated [Q4]; 1xTMT6plex [K12]; 1xTMT6plex [N-Term]	0.00364686	7.60518e-05	0.431	1	1	1	Q9HVN5	Chaperone protein ClpB OS=Pseudomonas aeruginosa (strain ATCC 15692 / DSM 22644 / CIP 104116 / JCM 14847 / LMG 12228 / 1C / PRS 101 / PAO1) OX=208964 GN=clpB PE=3 SV=1	Q9HVN5	0	1745.98	12	7.7	8.6	8.8	8.9	16.4	13.6	15.2	11.6									1	1	1	1	1	1	1	1	7.7	8.6	8.8	8.9	16.4	13.6
2467	FALSE		High	Unambiguous	AEVSDVANAVLDYTDAVMLSAESAAGEYPVEAVK	1xTMT6plex [K34]; 1xTMT6plex [N-Term]	1xTMT6plex [K34]; 1xTMT6plex [N-Term]	0.00166212	7.60518e-05	0.515	1	1	2	Q9HW72	Pyruvate kinase OS=Pseudomonas aeruginosa (strain ATCC 15692 / DSM 22644 / CIP 104116 / JCM 14847 / LMG 12228 / 1C / PRS 101 / PAO1) OX=208964 GN=pykA PE=1 SV=1	Q9HW72	0	3942.99	34	142.6	134.8	128.9	149.6	187.9	161.1	175.6	179.5									1	1	1	1	1	1	1	1	142.6	134.8	128.9	149.6	187.9	161.1
2468	FALSE		High	Unambiguous	AEVSDVANAVLDYTDAVMLSAESAAGEYPVEAVK	1xDeamidated [N8]; 1xTMT6plex [K34]; 1xTMT6plex [N-Term]	1xDeamidated [N8]; 1xTMT6plex [K34]; 1xTMT6plex [N-Term]	0.000838701	7.60518e-05	0.588	1	1	2	Q9HW72	Pyruvate kinase OS=Pseudomonas aeruginosa (strain ATCC 15692 / DSM 22644 / CIP 104116 / JCM 14847 / LMG 12228 / 1C / PRS 101 / PAO1) OX=208964 GN=pykA PE=1 SV=1	Q9HW72	0	3943.98	34
2473	FALSE		High	Unambiguous	AEWAEFQQWK	1xTMT6plex [K10]; 1xTMT6plex [N-Term]	1xTMT6plex [K10]; 1xTMT6plex [N-Term]	0.0380138	0.00246444	0.176	1	1	1	Q9HZ35	Uncharacterized protein OS=Pseudomonas aeruginosa (strain ATCC 15692 / DSM 22644 / CIP 104116 / JCM 14847 / LMG 12228 / 1C / PRS 101 / PAO1) OX=208964 GN=PA3205 PE=3 SV=1	Q9HZ35	0	1780.94	10	296	213.4	211.3	229.4	167.2	162	224.1	213.4									1	1	1	1	1	1	1	1	296	213.4	211.3	229.4	167.2	162
2475	FALSE		High	Unambiguous	AEWNSDGMEELADATLR	1xTMT6plex [N-Term]	1xTMT6plex [N-Term]	1.42385e-06	7.60518e-05	1.268	1	1	1	Q9HUW7	Probable two-component response regulator OS=Pseudomonas aeruginosa (strain ATCC 15692 / DSM 22644 / CIP 104116 / JCM 14847 / LMG 12228 / 1C / PRS 101 / PAO1) OX=208964 GN=PA4843 PE=4 SV=1	Q9HUW7	0	2137.01	17	18.6	15.6	19.9	26.6	30.2	22.8	32.4	23.8									1	1	1	1	1	1	1	1	18.6	15.6	19.9	26.6	30.2	22.8
2477	FALSE		High	Unambiguous	AEWQNLK	1xTMT6plex [K7]; 1xTMT6plex [N-Term]	1xTMT6plex [K7]; 1xTMT6plex [N-Term]	0.0526636	0.00408198	0.139	1	1	1	G3XD48	Uncharacterized protein OS=Pseudomonas aeruginosa (strain ATCC 15692 / DSM 22644 / CIP 104116 / JCM 14847 / LMG 12228 / 1C / PRS 101 / PAO1) OX=208964 GN=PA5008 PE=4 SV=1	G3XD48	0	1346.78	7	68.5	80.5	64.6	73.6	57.1	50.3	62.6	71.2									1	1	1	1	1	1	1	1	68.5	80.5	64.6	73.6	57.1	50.3
2479	FALSE		High	Unambiguous	AEWTADSEPVK	1xTMT6plex [K11]; 1xTMT6plex [N-Term]	1xTMT6plex [K11]; 1xTMT6plex [N-Term]	4.13125e-05	7.60518e-05	0.909	1	1	2	Q9HX78	Probable periplasmic taurine-binding protein OS=Pseudomonas aeruginosa (strain ATCC 15692 / DSM 22644 / CIP 104116 / JCM 14847 / LMG 12228 / 1C / PRS 101 / PAO1) OX=208964 GN=PA3938 PE=4 SV=1	Q9HX78	0	1690.91	11	514	295.4	300.8	450.4	397.1	320.2	329	409.7									1	1	1	1	1	1	1	1	514	295.4	300.8	450.4	397.1	320.2
2480	FALSE		High	Unambiguous	AEWTADSEPVKK	2xTMT6plex [K11; K12]; 1xTMT6plex [N-Term]	2xTMT6plex [K11; K12]; 1xTMT6plex [N-Term]	0.00129071	7.60518e-05	0.542	1	1	1	Q9HX78	Probable periplasmic taurine-binding protein OS=Pseudomonas aeruginosa (strain ATCC 15692 / DSM 22644 / CIP 104116 / JCM 14847 / LMG 12228 / 1C / PRS 101 / PAO1) OX=208964 GN=PA3938 PE=4 SV=1	Q9HX78	1	2048.16	12	120.2	70.2	84.5	126.4	83.3	87.1	98.1	99									1	1	1	1	1	1	1	1	120.2	70.2	84.5	126.4	83.3	87.1
2482	FALSE		High	Unambiguous	AEYGNANAYMK	1xTMT6plex [K11]; 1xTMT6plex [N-Term]	1xTMT6plex [K11]; 1xTMT6plex [N-Term]	7.08183e-06	7.60518e-05	1.097	1	1	1	Q9HU11	Uncharacterized protein OS=Pseudomonas aeruginosa (strain ATCC 15692 / DSM 22644 / CIP 104116 / JCM 14847 / LMG 12228 / 1C / PRS 101 / PAO1) OX=208964 GN=PA5178 PE=4 SV=1	Q9HU11	0	1689.87	11	13.1	20.7	17.6	19.8	29.1	27.8	34.9	14.6									1	1	1	1	1	1	1	1	13.1	20.7	17.6	19.8	29.1	27.8
2483	FALSE		High	Unambiguous	AEYGNANAYMK	1xDeamidated [N7]; 1xTMT6plex [K11]; 1xTMT6plex [N-Term]	1xDeamidated [N7]; 1xTMT6plex [K11]; 1xTMT6plex [N-Term]	0.000180172	7.60518e-05	0.752	1	1	1	Q9HU11	Uncharacterized protein OS=Pseudomonas aeruginosa (strain ATCC 15692 / DSM 22644 / CIP 104116 / JCM 14847 / LMG 12228 / 1C / PRS 101 / PAO1) OX=208964 GN=PA5178 PE=4 SV=1	Q9HU11	0	1690.85	11	7.4	13.4	17.6	8.2	19.1	16	23.2	18.1									1	1	1	1	1	1	1	1	7.4	13.4	17.6	8.2	19.1	16
2484	FALSE		High	Unambiguous	AEYTSSIAER	1xTMT6plex [N-Term]	1xTMT6plex [N-Term]	0.000392438	7.60518e-05	0.669	1	1	5	G3XD52	MaoC-like domain-containing protein OS=Pseudomonas aeruginosa (strain ATCC 15692 / DSM 22644 / CIP 104116 / JCM 14847 / LMG 12228 / 1C / PRS 101 / PAO1) OX=208964 GN=PA3302 PE=4 SV=1	G3XD52	0	1355.7	10	297.5	211.1	197.1	218	204.7	164.2	201.4	231.5									1	1	1	1	1	1	1	1	297.5	211.1	197.1	218	204.7	164.2
2485	FALSE		High	Unambiguous	AFAASAGIDVETSDISLAGR	1xTMT6plex [N-Term]	1xTMT6plex [N-Term]	0.00662297	0.000160044	0.367	1	1	1	Q9I0L4	Isocitrate dehydrogenase [NADP] OS=Pseudomonas aeruginosa (strain ATCC 15692 / DSM 22644 / CIP 104116 / JCM 14847 / LMG 12228 / 1C / PRS 101 / PAO1) OX=208964 GN=idh PE=1 SV=1	Q9I0L4	0	2180.14	20	9.4	7.4	7.5	9.1	7.8	10.8	12	8.9									1	1	1	1	1	1	1	1	9.4	7.4	7.5	9.1	7.8	10.8
2487	FALSE		High	Unambiguous	AFADMVPAIRPR	1xTMT6plex [N-Term]	1xTMT6plex [N-Term]	0.000460265	7.60518e-05	0.652	1	1	1	P50987	Argininosuccinate lyase OS=Pseudomonas aeruginosa (strain ATCC 15692 / DSM 22644 / CIP 104116 / JCM 14847 / LMG 12228 / 1C / PRS 101 / PAO1) OX=208964 GN=argH PE=3 SV=2	P50987	0	1572.89	12	259.6	217.1	203.1	296	162.5	165.8	213.3	199.7									1	1	1	1	1	1	1	1	259.6	217.1	203.1	296	162.5	165.8
2491	FALSE		High	Unambiguous	AFAEGNR	1xTMT6plex [N-Term]	1xTMT6plex [N-Term]	0.0376772	0.00246444	0.177	1	1	1	Q9I612	Probable acyl-CoA dehydrogenase OS=Pseudomonas aeruginosa (strain ATCC 15692 / DSM 22644 / CIP 104116 / JCM 14847 / LMG 12228 / 1C / PRS 101 / PAO1) OX=208964 GN=PA0506 PE=3 SV=1	Q9I612	0	993.532	7	834.2	483	278.9	387.6	118.2	56.9	171.5	181.8									1	1	1	1	1	1	1	1	834.2	483	278.9	387.6	118.2	56.9
2502	FALSE		High	Unambiguous	AFAGVQPDPAVVEADR	1xTMT6plex [N-Term]	1xTMT6plex [N-Term]	7.01571e-06	7.60518e-05	1.098	1	1	2	Q9HX28	Uncharacterized protein OS=Pseudomonas aeruginosa (strain ATCC 15692 / DSM 22644 / CIP 104116 / JCM 14847 / LMG 12228 / 1C / PRS 101 / PAO1) OX=208964 GN=PA3992 PE=1 SV=1	Q9HX28	0	1870.99	16	19.8	19.2	13.9	16.4	17.1	19	19.9	16.4									1	1	1	1	1	1	1	1	19.8	19.2	13.9	16.4	17.1	19
2503	FALSE		High	Unambiguous	AFAGVTTHEGQVEVPIFDNDQDIAR	1xTMT6plex [N-Term]	1xTMT6plex [N-Term]	1.94869e-07	7.60518e-05	1.48	1	1	1	Q9I342	Methylthioribulose-1-phosphate dehydratase OS=Pseudomonas aeruginosa (strain ATCC 15692 / DSM 22644 / CIP 104116 / JCM 14847 / LMG 12228 / 1C / PRS 101 / PAO1) OX=208964 GN=mtnB PE=3 SV=1	Q9I342	0	2958.48	25	110.9	106.2	113.6	122	107.8	123.1	126.9	132.4									1	1	1	1	1	1	1	1	110.9	106.2	113.6	122	107.8	123.1
2504	FALSE		High	Unambiguous	AFAGVTTHEGQVEVPIFDNDQDIAR	1xDeamidated [N19]; 1xTMT6plex [N-Term]	1xDeamidated [Q11; N19]; 1xTMT6plex [N-Term]	3.08294e-09	7.60518e-05	1.922	1	1	1	Q9I342	Methylthioribulose-1-phosphate dehydratase OS=Pseudomonas aeruginosa (strain ATCC 15692 / DSM 22644 / CIP 104116 / JCM 14847 / LMG 12228 / 1C / PRS 101 / PAO1) OX=208964 GN=mtnB PE=3 SV=1	Q9I342	0	2959.46	25	61	58	51.3	57.2	53.4	58.8	62.4	64.8									1	1	1	1	1	1	1	1	61	58	51.3	57.2	53.4	58.8
2506	FALSE		High	Unambiguous	AFAQQWLGK	1xTMT6plex [K9]; 1xTMT6plex [N-Term]	1xTMT6plex [K9]; 1xTMT6plex [N-Term]	0.000334604	7.60518e-05	0.686	1	1	1	P53593	Succinate--CoA ligase [ADP-forming] subunit beta OS=Pseudomonas aeruginosa (strain ATCC 15692 / DSM 22644 / CIP 104116 / JCM 14847 / LMG 12228 / 1C / PRS 101 / PAO1) OX=208964 GN=sucC PE=1 SV=2	P53593	0	1506.88	9	450.8	507.3	266.4	382.1	94.4	76.2	156.8	185.5									1	1	1	1	1	1	1	1	450.8	507.3	266.4	382.1	94.4	76.2
2523	FALSE		High	Unambiguous	AFDEATAILAADGLQALAFEVLADTR	1xTMT6plex [N-Term]	1xTMT6plex [N-Term]	9.34373e-05	7.60518e-05	0.822	1	1	1	Q9HWY4	Geranyltranstransferase OS=Pseudomonas aeruginosa (strain ATCC 15692 / DSM 22644 / CIP 104116 / JCM 14847 / LMG 12228 / 1C / PRS 101 / PAO1) OX=208964 GN=ispA PE=1 SV=1	Q9HWY4	0	2921.55	26	21.2	17.1	11.9	17.9	26.9	26.4	23.6	25.6									1	1	1	1	1	1	1	1	21.2	17.1	11.9	17.9	26.9	26.4
2524	FALSE		High	Unambiguous	AFDEQQVTVDFNHPLAGK	1xTMT6plex [K18]; 1xTMT6plex [N-Term]	1xTMT6plex [K18]; 1xTMT6plex [N-Term]	1.15724e-08	7.60518e-05	1.781	1	1	4	Q9HVM6	Peptidyl-prolyl cis-trans isomerase OS=Pseudomonas aeruginosa (strain ATCC 15692 / DSM 22644 / CIP 104116 / JCM 14847 / LMG 12228 / 1C / PRS 101 / PAO1) OX=208964 GN=PA4558 PE=3 SV=1	Q9HVM6	0	2474.31	18	913.1	732.8	714.9	903.5	905.3	800	904.9	985.6									1	1	1	1	1	1	1	1	913.1	732.8	714.9	903.5	905.3	800
2525	FALSE		High	Unambiguous	AFDFAQLPNEGVGLAR	1xTMT6plex [N-Term]	1xTMT6plex [N-Term]	7.53042e-05	7.60518e-05	0.845	1	1	3	Q9I2W9	Phosphoenolpyruvate synthase OS=Pseudomonas aeruginosa (strain ATCC 15692 / DSM 22644 / CIP 104116 / JCM 14847 / LMG 12228 / 1C / PRS 101 / PAO1) OX=208964 GN=ppsA PE=3 SV=1	Q9I2W9	0	1934.03	16	526.8	448.4	409.1	507.4	408.3	367.2	424.9	481.8									1	1	1	1	1	1	1	1	526.8	448.4	409.1	507.4	408.3	367.2
2536	FALSE		High	Unambiguous	AFDQIDNAPEEK	1xTMT6plex [K12]; 1xTMT6plex [N-Term]	1xTMT6plex [K12]; 1xTMT6plex [N-Term]	4.91195e-06	7.60518e-05	1.136	1	1	11	P09591	Elongation factor Tu OS=Pseudomonas aeruginosa (strain ATCC 15692 / DSM 22644 / CIP 104116 / JCM 14847 / LMG 12228 / 1C / PRS 101 / PAO1) OX=208964 GN=tufB PE=1 SV=2	P09591	0	1834.96	12	1132.6	910	936.6	1358.2	1130	1008	1059.6	1047.6									1	1	1	1	1	1	1	1	1132.6	910	936.6	1358.2	1130	1008
2537	FALSE		High	Unambiguous	AFDQIDNAPEEK	1xDeamidated [N7]; 1xTMT6plex [K12]; 1xTMT6plex [N-Term]	1xDeamidated [N7]; 1xTMT6plex [K12]; 1xTMT6plex [N-Term]	0.0031997	7.60518e-05	0.445	1	1	1	P09591	Elongation factor Tu OS=Pseudomonas aeruginosa (strain ATCC 15692 / DSM 22644 / CIP 104116 / JCM 14847 / LMG 12228 / 1C / PRS 101 / PAO1) OX=208964 GN=tufB PE=1 SV=2	P09591	0	1835.94	12	49.2	47.6	50.4	69.5	52.4	51.7	53.4	53.5									1	1	1	1	1	1	1	1	49.2	47.6	50.4	69.5	52.4	51.7
2541	FALSE		High	Unambiguous	AFDYNIDSLVMFK	1xTMT6plex [K13]; 1xTMT6plex [N-Term]	1xTMT6plex [K13]; 1xTMT6plex [N-Term]	0.00515068	0.000160044	0.394	1	1	4	Q9HZ48	Probable binding protein component of ABC sugar transporter OS=Pseudomonas aeruginosa (strain ATCC 15692 / DSM 22644 / CIP 104116 / JCM 14847 / LMG 12228 / 1C / PRS 101 / PAO1) OX=208964 GN=PA3190 PE=4 SV=1	Q9HZ48	0	2021.08	13	779.3	517.7	345.3	457.3	280.9	228.9	363.1	385.7									1	1	1	1	1	1	1	1	779.3	517.7	345.3	457.3	280.9	228.9
2549	FALSE		High	Unambiguous	AFELPPLPYEK	1xTMT6plex [K11]; 1xTMT6plex [N-Term]	1xTMT6plex [K11]; 1xTMT6plex [N-Term]	0.0411745	0.00256959	0.167	1	1	3	P53641	Superoxide dismutase [Fe] OS=Pseudomonas aeruginosa (strain ATCC 15692 / DSM 22644 / CIP 104116 / JCM 14847 / LMG 12228 / 1C / PRS 101 / PAO1) OX=208964 GN=sodB PE=1 SV=3	P53641	0	1762.02	11	341.9	284.3	238.2	300.6	287.6	286.5	319.1	325.6									1	1	1	1	1	1	1	1	341.9	284.3	238.2	300.6	287.6	286.5
2552	FALSE		High	Unambiguous	AFEQDPK	1xTMT6plex [K7]; 1xTMT6plex [N-Term]	1xTMT6plex [K7]; 1xTMT6plex [N-Term]	0.0449767	0.00336682	0.157	1	1	9	P21175	Leucine-, isoleucine-, valine-, threonine-, and alanine-binding protein OS=Pseudomonas aeruginosa (strain ATCC 15692 / DSM 22644 / CIP 104116 / JCM 14847 / LMG 12228 / 1C / PRS 101 / PAO1) OX=208964 GN=braC PE=1 SV=2	P21175	0	1292.73	7	3950.8	2648.8	2104	2688	2302.7	2288.3	2808.6	2851.7									1	1	1	1	1	1	1	1	3950.8	2648.8	2104	2688	2302.7	2288.3
2564	FALSE		High	Unambiguous	AFFTAASK	1xTMT6plex [K8]; 1xTMT6plex [N-Term]	1xTMT6plex [K8]; 1xTMT6plex [N-Term]	0.0049161	0.000160044	0.399	1	1	1	Q9HZE0	NAD-specific glutamate dehydrogenase OS=Pseudomonas aeruginosa (strain ATCC 15692 / DSM 22644 / CIP 104116 / JCM 14847 / LMG 12228 / 1C / PRS 101 / PAO1) OX=208964 GN=gdhB PE=1 SV=1	Q9HZE0	0	1300.77	8	75	97.4	49.3	75.4	34.5	36.9	49.5	54.8									1	1	1	1	1	1	1	1	75	97.4	49.3	75.4	34.5	36.9
2566	FALSE		High	Unambiguous	AFGADAMPHGWVDNPK	1xTMT6plex [K16]; 1xTMT6plex [N-Term]	1xTMT6plex [K16]; 1xTMT6plex [N-Term]	5.84549e-05	7.60518e-05	0.872	1	1	1	Q9I1A1	Probable aldehyde dehydrogenase OS=Pseudomonas aeruginosa (strain ATCC 15692 / DSM 22644 / CIP 104116 / JCM 14847 / LMG 12228 / 1C / PRS 101 / PAO1) OX=208964 GN=PA2378 PE=4 SV=1	Q9I1A1	0	2171.11	16	353.5	285.4	263.3	317.3	303.2	284.2	334.4	376.4									1	1	1	1	1	1	1	1	353.5	285.4	263.3	317.3	303.2	284.2
2582	FALSE		High	Unambiguous	AFGLFDGAPGSPAAPSAPAQAVAAPAR	1xTMT6plex [N-Term]	1xTMT6plex [N-Term]	0.043036	0.00277911	0.162	1	1	1	Q9I6V4	Histidine kinase OS=Pseudomonas aeruginosa (strain ATCC 15692 / DSM 22644 / CIP 104116 / JCM 14847 / LMG 12228 / 1C / PRS 101 / PAO1) OX=208964 GN=PA0178 PE=4 SV=1	Q9I6V4	0	2694.42	27	53.1	48.4	41.3	47.4	41.3	36.9	53.7	46.9									1	1	1	1	1	1	1	1	53.1	48.4	41.3	47.4	41.3	36.9
2584	FALSE		High	Unambiguous	AFGLIEEDGQK	1xTMT6plex [K11]; 1xTMT6plex [N-Term]	1xTMT6plex [K11]; 1xTMT6plex [N-Term]	6.92076e-05	7.60518e-05	0.854	1	1	2	Q9HVZ9	UDP-N-acetylmuramoylalanine--D-glutamate ligase OS=Pseudomonas aeruginosa (strain ATCC 15692 / DSM 22644 / CIP 104116 / JCM 14847 / LMG 12228 / 1C / PRS 101 / PAO1) OX=208964 GN=murD PE=1 SV=1	Q9HVZ9	0	1664.93	11	505.1	490.3	401.9	491.3	443.7	393.3	478.5	492.7									1	1	1	1	1	1	1	1	505.1	490.3	401.9	491.3	443.7	393.3
2586	FALSE		High	Unambiguous	AFGQIEVPDENAR	1xTMT6plex [N-Term]	1xTMT6plex [N-Term]	3.17692e-05	7.60518e-05	0.937	1	1	1	G3XCU9	Probable transcriptional regulator OS=Pseudomonas aeruginosa (strain ATCC 15692 / DSM 22644 / CIP 104116 / JCM 14847 / LMG 12228 / 1C / PRS 101 / PAO1) OX=208964 GN=PA2020 PE=4 SV=1	G3XCU9	0	1674.86	13	68.7	71.2	52.4	76.2	62.9	61.3	58.8	66.6									1	1	1	1	1	1	1	1	68.7	71.2	52.4	76.2	62.9	61.3
2588	FALSE		High	Unambiguous	AFGSAEVFLEK	1xTMT6plex [K11]; 1xTMT6plex [N-Term]	1xTMT6plex [K11]; 1xTMT6plex [N-Term]	0.000313342	7.60518e-05	0.693	1	1	1	Q9HTD0	Biotin carboxylase OS=Pseudomonas aeruginosa (strain ATCC 15692 / DSM 22644 / CIP 104116 / JCM 14847 / LMG 12228 / 1C / PRS 101 / PAO1) OX=208964 GN=PA5436 PE=4 SV=1	Q9HTD0	0	1655.94	11	114.6	108.5	78.5	112.5	54.4	55	74.6	87.9									1	1	1	1	1	1	1	1	114.6	108.5	78.5	112.5	54.4	55
2590	FALSE		High	Unambiguous	AFHDETLPK	1xTMT6plex [K9]; 1xTMT6plex [N-Term]	1xTMT6plex [K9]; 1xTMT6plex [N-Term]	0.00187728	7.60518e-05	0.502	1	1	2	Q9HUJ2	Phosphomethylpyrimidine synthase OS=Pseudomonas aeruginosa (strain ATCC 15692 / DSM 22644 / CIP 104116 / JCM 14847 / LMG 12228 / 1C / PRS 101 / PAO1) OX=208964 GN=thiC PE=3 SV=1	Q9HUJ2	0	1515.86	9	1521.2	1607.8	1204.6	1560.1	1089.3	1044.5	1276.2	1458.4									1	1	1	1	1	1	1	1	1521.2	1607.8	1204.6	1560.1	1089.3	1044.5
2604	FALSE		High	Unambiguous	AFIAESER	1xTMT6plex [N-Term]	1xTMT6plex [N-Term]	0.00597855	0.000160044	0.378	1	1	2	Q9I0R1	Nitroreductase domain-containing protein OS=Pseudomonas aeruginosa (strain ATCC 15692 / DSM 22644 / CIP 104116 / JCM 14847 / LMG 12228 / 1C / PRS 101 / PAO1) OX=208964 GN=PA2575 PE=4 SV=1	Q9I0R1	0	1151.63	8	721.9	595.4	341.7	519.5	249.1	192.2	319.2	341									1	1	1	1	1	1	1	1	721.9	595.4	341.7	519.5	249.1	192.2
2606	FALSE		High	Unambiguous	AFLAVEGGTAAASSR	1xTMT6plex [N-Term]	1xTMT6plex [N-Term]	0.000209346	7.60518e-05	0.736	1	1	3	Q9I4I1	Ribonucleoside-diphosphate reductase OS=Pseudomonas aeruginosa (strain ATCC 15692 / DSM 22644 / CIP 104116 / JCM 14847 / LMG 12228 / 1C / PRS 101 / PAO1) OX=208964 GN=nrdA PE=1 SV=1	Q9I4I1	0	1636.89	15	89.9	81.8	75.4	81.3	78.9	75.2	81.6	89.1									1	1	1	1	1	1	1	1	89.9	81.8	75.4	81.3	78.9	75.2
2608	FALSE		High	Unambiguous	AFLDEAAPLESGSHVDATSYSVK	1xTMT6plex [K23]; 1xTMT6plex [N-Term]	1xTMT6plex [K23]; 1xTMT6plex [N-Term]	1.6929e-07	7.60518e-05	1.495	1	1	2	Q9I636	Malate synthase G OS=Pseudomonas aeruginosa (strain ATCC 15692 / DSM 22644 / CIP 104116 / JCM 14847 / LMG 12228 / 1C / PRS 101 / PAO1) OX=208964 GN=glcB PE=1 SV=1	Q9I636	0	2852.47	23	157	180.4	158.5	192.4	164.4	180.9	272	166.9									1	1	1	1	1	1	1	1	157	180.4	158.5	192.4	164.4	180.9
2612	FALSE		High	Unambiguous	AFLEEIGYLLPEAEDFQAGTQNVDDEIAR	1xTMT6plex [N-Term]	1xTMT6plex [N-Term]	0.0258452	0.00145343	0.219	1	1	1	Q9I636	Malate synthase G OS=Pseudomonas aeruginosa (strain ATCC 15692 / DSM 22644 / CIP 104116 / JCM 14847 / LMG 12228 / 1C / PRS 101 / PAO1) OX=208964 GN=glcB PE=1 SV=1	Q9I636	0	3482.72	29	83.6	75.4	67.8	74.4	88.3	89.2	98.5	97.1									1	1	1	1	1	1	1	1	83.6	75.4	67.8	74.4	88.3	89.2
2613	FALSE		High	Unambiguous	AFLEEIGYLLPEAEDFQAGTQNVDDEIAR	1xDeamidated [Q17]; 1xTMT6plex [N-Term]	1xDeamidated [Q17]; 1xTMT6plex [N-Term]	0.0282873	0.0017397	0.209	1	1	1	Q9I636	Malate synthase G OS=Pseudomonas aeruginosa (strain ATCC 15692 / DSM 22644 / CIP 104116 / JCM 14847 / LMG 12228 / 1C / PRS 101 / PAO1) OX=208964 GN=glcB PE=1 SV=1	Q9I636	0	3483.7	29	0	2.4	2.7	3.4	0	3	3.6	3									0	1	1	1	0	1	1	1	0	2.4	2.7	3.4	0	3
2618	FALSE		High	Unambiguous	AFIGDFPLSR	1xTMT6plex [N-Term]	1xTMT6plex [N-Term]	0.00187728	7.60518e-05	0.502	1	1	1	Q9HXS8	Spermidine dehydrogenase, SpdH OS=Pseudomonas aeruginosa (strain ATCC 15692 / DSM 22644 / CIP 104116 / JCM 14847 / LMG 12228 / 1C / PRS 101 / PAO1) OX=208964 GN=spdH PE=1 SV=1	Q9HXS8	0	1351.76	10	237.6	226.7	133.6	192.6	116.4	67.1	113.6	141.3									1	1	1	1	1	1	1	1	237.6	226.7	133.6	192.6	116.4	67.1
2621	FALSE		High	Unambiguous	AFLPAPEK	1xTMT6plex [K8]; 1xTMT6plex [N-Term]	1xTMT6plex [K8]; 1xTMT6plex [N-Term]	0.047832	0.00336682	0.15	1	1	1	Q9HUF0	Ribosomal RNA large subunit methyltransferase J OS=Pseudomonas aeruginosa (strain ATCC 15692 / DSM 22644 / CIP 104116 / JCM 14847 / LMG 12228 / 1C / PRS 101 / PAO1) OX=208964 GN=rlmJ PE=3 SV=1	Q9HUF0	0	1330.81	8	630.2	629.2	425.9	647.3	357	314.7	425.9	509.2									1	1	1	1	1	1	1	1	630.2	629.2	425.9	647.3	357	314.7
2623	FALSE		High	Unambiguous	AFLPGSLVDVRPVR	1xTMT6plex [N-Term]	1xTMT6plex [N-Term]	0.00021532	7.60518e-05	0.733	1	1	2	Q9HZ71	30S ribosomal protein S1 OS=Pseudomonas aeruginosa (strain ATCC 15692 / DSM 22644 / CIP 104116 / JCM 14847 / LMG 12228 / 1C / PRS 101 / PAO1) OX=208964 GN=rpsA PE=3 SV=1	Q9HZ71	0	1755.05	14	175.8	212.9	120.3	334.8	127.8	107.8	128.5	162.1									1	1	1	1	1	1	1	1	175.8	212.9	120.3	334.8	127.8	107.8
2626	FALSE		High	Unambiguous	AFLSASGPGPK	1xTMT6plex [K11]; 1xTMT6plex [N-Term]	1xTMT6plex [K11]; 1xTMT6plex [N-Term]	0.00019789	7.60518e-05	0.742	1	1	1	G3XD97	HTH-type transcriptional regulator PtxS OS=Pseudomonas aeruginosa (strain ATCC 15692 / DSM 22644 / CIP 104116 / JCM 14847 / LMG 12228 / 1C / PRS 101 / PAO1) OX=208964 GN=ptxS PE=1 SV=1	G3XD97	0	1489.88	11	524.4	374.4	346.4	518.1	227.7	208.7	296.7	340.7									1	1	1	1	1	1	1	1	524.4	374.4	346.4	518.1	227.7	208.7
2629	FALSE		High	Unambiguous	AFITVNK	1xTMT6plex [K7]; 1xTMT6plex [N-Term]	1xTMT6plex [K7]; 1xTMT6plex [N-Term]	0.0242579	0.00137924	0.226	1	1	1	Q9HVI7	Serine hydroxymethyltransferase 3 OS=Pseudomonas aeruginosa (strain ATCC 15692 / DSM 22644 / CIP 104116 / JCM 14847 / LMG 12228 / 1C / PRS 101 / PAO1) OX=208964 GN=glyA3 PE=3 SV=1	Q9HVI7	0	1250.79	7	1104.3	1123.6	707.8	941.7	411.2	367.2	540.4	591.6									1	1	1	1	1	1	1	1	1104.3	1123.6	707.8	941.7	411.2	367.2
2637	FALSE		High	Unambiguous	AFNEGNR	1xTMT6plex [N-Term]	1xTMT6plex [N-Term]	0.0411745	0.00256959	0.167	1	1	1	Q9I611	Probable acyl-CoA dehydrogenase OS=Pseudomonas aeruginosa (strain ATCC 15692 / DSM 22644 / CIP 104116 / JCM 14847 / LMG 12228 / 1C / PRS 101 / PAO1) OX=208964 GN=PA0507 PE=3 SV=1	Q9I611	0	1036.54	7	118.9	87.2	60.7	70	39.9	33.2	42.7	46.8									1	1	1	1	1	1	1	1	118.9	87.2	60.7	70	39.9	33.2
2682	FALSE		High	Unambiguous	AFSDAEAAELR	1xTMT6plex [N-Term]	1xTMT6plex [N-Term]	0.000426999	7.60518e-05	0.66	1	1	1	Q9I6D3	Glutathione hydrolase proenzyme OS=Pseudomonas aeruginosa (strain ATCC 15692 / DSM 22644 / CIP 104116 / JCM 14847 / LMG 12228 / 1C / PRS 101 / PAO1) OX=208964 GN=PA0361 PE=3 SV=1	Q9I6D3	0	1408.73	11	162.7	140.8	120.3	163.1	96.3	99.7	123.7	146.4									1	1	1	1	1	1	1	1	162.7	140.8	120.3	163.1	96.3	99.7
2683	FALSE		High	Unambiguous	AFSDFVESEDMAEEQAR	1xTMT6plex [N-Term]	1xTMT6plex [N-Term]	7.17879e-07	7.60518e-05	1.341	1	1	2	Q9HXF7	Nucleoid-associated protein PA3849 OS=Pseudomonas aeruginosa (strain ATCC 15692 / DSM 22644 / CIP 104116 / JCM 14847 / LMG 12228 / 1C / PRS 101 / PAO1) OX=208964 GN=PA3849 PE=3 SV=1	Q9HXF7	0	2189.99	17	281.4	251.6	216.6	265	307.3	278.9	299.8	323									1	1	1	1	1	1	1	1	281.4	251.6	216.6	265	307.3	278.9
2687	FALSE		High	Unambiguous	AFSGIVAGNVK	1xTMT6plex [K11]; 1xTMT6plex [N-Term]	1xTMT6plex [K11]; 1xTMT6plex [N-Term]	0.000180172	7.60518e-05	0.752	1	1	1	Q9HWR5	AMP nucleosidase OS=Pseudomonas aeruginosa (strain ATCC 15692 / DSM 22644 / CIP 104116 / JCM 14847 / LMG 12228 / 1C / PRS 101 / PAO1) OX=208964 GN=PA4115 PE=4 SV=1	Q9HWR5	0	1520.92	11	23.7	17.3	13.9	15.8	12.4	13	9.9	14.4									1	1	1	1	1	1	1	1	23.7	17.3	13.9	15.8	12.4	13
2688	FALSE		High	Unambiguous	AFSGPFPDIR	1xTMT6plex [N-Term]	1xTMT6plex [N-Term]	0.0610302	0.00522441	0.122	1	1	2	O68283	2-dehydro-3-deoxy-phosphogluconate aldolase OS=Pseudomonas aeruginosa (strain ATCC 15692 / DSM 22644 / CIP 104116 / JCM 14847 / LMG 12228 / 1C / PRS 101 / PAO1) OX=208964 GN=eda PE=3 SV=2	O68283	0	1335.73	10	570	449.3	245.3	389.9	132.7	145.6	208.7	254.5									1	1	1	1	1	1	1	1	570	449.3	245.3	389.9	132.7	145.6
2692	FALSE		High	Unambiguous	AFSTYVGQQLDLAK	1xTMT6plex [K14]; 1xTMT6plex [N-Term]	1xTMT6plex [K14]; 1xTMT6plex [N-Term]	0.00163128	7.60518e-05	0.517	1	1	1	Q9HWI2	Probable acyl-CoA dehydrogenase OS=Pseudomonas aeruginosa (strain ATCC 15692 / DSM 22644 / CIP 104116 / JCM 14847 / LMG 12228 / 1C / PRS 101 / PAO1) OX=208964 GN=PA4199 PE=3 SV=1	Q9HWI2	0	1999.13	14	140.4	128.6	85.1	118.6	71.8	64.8	81.2	83.9									1	1	1	1	1	1	1	1	140.4	128.6	85.1	118.6	71.8	64.8
2699	FALSE		High	Unambiguous	AFTNPPSILTSTNKPEWR	1xTMT6plex [K14]; 1xTMT6plex [N-Term]	1xTMT6plex [K14]; 1xTMT6plex [N-Term]	1.12145e-05	7.60518e-05	1.048	1	1	1	Q9I4S7	Probable esterase OS=Pseudomonas aeruginosa (strain ATCC 15692 / DSM 22644 / CIP 104116 / JCM 14847 / LMG 12228 / 1C / PRS 101 / PAO1) OX=208964 GN=PA1047 PE=4 SV=1	Q9I4S7	0	2517.39	18	128	91.1	63.8	114.3	30.3	20.1	43.1	66.8									1	1	1	1	1	1	1	1	128	91.1	63.8	114.3	30.3	20.1
2706	FALSE		High	Unambiguous	AFVEALK	1xTMT6plex [K7]; 1xTMT6plex [N-Term]	1xTMT6plex [K7]; 1xTMT6plex [N-Term]	0.0223549	0.00124544	0.235	1	1	1	Q9I1G6	Uncharacterized protein OS=Pseudomonas aeruginosa (strain ATCC 15692 / DSM 22644 / CIP 104116 / JCM 14847 / LMG 12228 / 1C / PRS 101 / PAO1) OX=208964 GN=PA2309 PE=4 SV=1	Q9I1G6	0	1235.78	7	177.2	115.5	99.1	134.1	67.6	39.8	70.3	84.6									1	1	1	1	1	1	1	1	177.2	115.5	99.1	134.1	67.6	39.8
2707	FALSE		High	Unambiguous	AFVEPAFNEFPR	1xTMT6plex [N-Term]	1xTMT6plex [N-Term]	0.000143853	7.60518e-05	0.776	1	1	2	Q9HU53	2,3-bisphosphoglycerate-independent phosphoglycerate mutase OS=Pseudomonas aeruginosa (strain ATCC 15692 / DSM 22644 / CIP 104116 / JCM 14847 / LMG 12228 / 1C / PRS 101 / PAO1) OX=208964 GN=gpmI PE=3 SV=1	Q9HU53	0	1652.86	12	261.4	201.6	165.5	226	134.2	116.8	162.9	167									1	1	1	1	1	1	1	1	261.4	201.6	165.5	226	134.2	116.8
2708	FALSE		High	Unambiguous	AFVEPAFNEFPR	1xDeamidated [N8]; 1xTMT6plex [N-Term]	1xDeamidated [N8]; 1xTMT6plex [N-Term]	8.58727e-05	7.60518e-05	0.831	1	1	1	Q9HU53	2,3-bisphosphoglycerate-independent phosphoglycerate mutase OS=Pseudomonas aeruginosa (strain ATCC 15692 / DSM 22644 / CIP 104116 / JCM 14847 / LMG 12228 / 1C / PRS 101 / PAO1) OX=208964 GN=gpmI PE=3 SV=1	Q9HU53	0	1653.85	12	55.8	47	43	46.4	30.5	29.4	48.5	45.4									1	1	1	1	1	1	1	1	55.8	47	43	46.4	30.5	29.4
2709	FALSE		High	Unambiguous	AFVEQDK	1xTMT6plex [K7]; 1xTMT6plex [N-Term]	1xTMT6plex [K7]; 1xTMT6plex [N-Term]	0.00960089	0.000245835	0.327	1	1	11	Q9HZ48	Probable binding protein component of ABC sugar transporter OS=Pseudomonas aeruginosa (strain ATCC 15692 / DSM 22644 / CIP 104116 / JCM 14847 / LMG 12228 / 1C / PRS 101 / PAO1) OX=208964 GN=PA3190 PE=4 SV=1	Q9HZ48	0	1294.74	7	3320.5	2222	1506.8	1900.2	1428.7	1337.8	1815.7	1938									1	1	1	1	1	1	1	1	3320.5	2222	1506.8	1900.2	1428.7	1337.8
2713	FALSE		High	Unambiguous	AFVEYLNTNK	1xTMT6plex [K10]; 1xTMT6plex [N-Term]	1xTMT6plex [K10]; 1xTMT6plex [N-Term]	0.0303991	0.00187144	0.201	1	1	1	Q9I7C2	DNA gyrase subunit B OS=Pseudomonas aeruginosa (strain ATCC 15692 / DSM 22644 / CIP 104116 / JCM 14847 / LMG 12228 / 1C / PRS 101 / PAO1) OX=208964 GN=gyrB PE=1 SV=1	Q9I7C2	0	1656.94	10	412.9	494.5	360.3	441.1	258.1	191.2	276.1	309.9									1	1	1	1	1	1	1	1	412.9	494.5	360.3	441.1	258.1	191.2
2715	FALSE		High	Unambiguous	AFVNGEYSNAASGETFDCLSPVDGR	1xCarboxymethyl [C18]; 1xTMT6plex [N-Term]	1xCarboxymethyl [C18]; 1xTMT6plex [N-Term]	0.000287979	7.60518e-05	0.702	1	1	2	Q9HTP2	Probable aldehyde dehydrogenase OS=Pseudomonas aeruginosa (strain ATCC 15692 / DSM 22644 / CIP 104116 / JCM 14847 / LMG 12228 / 1C / PRS 101 / PAO1) OX=208964 GN=PA5312 PE=1 SV=1	Q9HTP2	0	2893.31	25	53.6	47	40.7	50.1	37.7	42.1	34.4	37									1	1	1	1	1	1	1	1	53.6	47	40.7	50.1	37.7	42.1
2716	FALSE		High	Unambiguous	AFVNGEYSNAASGETFDCLSPVDGR	1xCarboxymethyl [C18]; 1xDeamidated [N4]; 1xTMT6plex [N-Term]	1xCarboxymethyl [C18]; 1xDeamidated [N4]; 1xTMT6plex [N-Term]	0.0376772	0.00246444	0.177	1	1	1	Q9HTP2	Probable aldehyde dehydrogenase OS=Pseudomonas aeruginosa (strain ATCC 15692 / DSM 22644 / CIP 104116 / JCM 14847 / LMG 12228 / 1C / PRS 101 / PAO1) OX=208964 GN=PA5312 PE=1 SV=1	Q9HTP2	0	2894.3	25	3.9	4.1	3.7	4.1	4.3	2.2	1.9	2.7									1	1	1	1	1	1	1	1	3.9	4.1	3.7	4.1	4.3	2.2
2717	FALSE		High	Unambiguous	AFVPEEYWEVHADLGTAK	1xTMT6plex [K18]; 1xTMT6plex [N-Term]	1xTMT6plex [K18]; 1xTMT6plex [N-Term]	4.3074e-06	7.60518e-05	1.15	1	1	2	Q9HZJ5	DNA topoisomerase 1 OS=Pseudomonas aeruginosa (strain ATCC 15692 / DSM 22644 / CIP 104116 / JCM 14847 / LMG 12228 / 1C / PRS 101 / PAO1) OX=208964 GN=topA PE=3 SV=1	Q9HZJ5	0	2520.32	18	366.7	321.9	318.7	390	384.7	365.9	404.1	426.7									1	1	1	1	1	1	1	1	366.7	321.9	318.7	390	384.7	365.9
2719	FALSE		High	Unambiguous	AFWDETASLLDIEDAFAR	1xTMT6plex [N-Term]	1xTMT6plex [N-Term]	0.0422821	0.00256959	0.164	1	1	1	Q9HTX0	Uncharacterized protein OS=Pseudomonas aeruginosa (strain ATCC 15692 / DSM 22644 / CIP 104116 / JCM 14847 / LMG 12228 / 1C / PRS 101 / PAO1) OX=208964 GN=PA5220 PE=4 SV=1	Q9HTX0	0	2299.14	18	29.4	31.6	28.3	30.3	40.2	30.6	35.7	33.1									1	1	1	1	1	1	1	1	29.4	31.6	28.3	30.3	40.2	30.6
2723	FALSE		High	Unambiguous	AFYEGHK	1xTMT6plex [K7]; 1xTMT6plex [N-Term]	1xTMT6plex [K7]; 1xTMT6plex [N-Term]	0.00875113	0.000160044	0.337	1	1	1	Q9I2T8	Peptidyl-prolyl cis-trans isomerase D OS=Pseudomonas aeruginosa (strain ATCC 15692 / DSM 22644 / CIP 104116 / JCM 14847 / LMG 12228 / 1C / PRS 101 / PAO1) OX=208964 GN=ppiD PE=4 SV=1	Q9I2T8	0	1309.73	7	134.1	217.9	184.3	170.5	149.3	106.7	150.3	138.6									1	1	1	1	1	1	1	1	134.1	217.9	184.3	170.5	149.3	106.7
2724	FALSE		High	Unambiguous	AFYEPYQK	1xTMT6plex [K8]; 1xTMT6plex [N-Term]	1xTMT6plex [K8]; 1xTMT6plex [N-Term]	0.0186296	0.00071075	0.255	1	1	1	Q9I5T4	Probable binding protein component of ABC transporter OS=Pseudomonas aeruginosa (strain ATCC 15692 / DSM 22644 / CIP 104116 / JCM 14847 / LMG 12228 / 1C / PRS 101 / PAO1) OX=208964 GN=PA0604 PE=4 SV=1	Q9I5T4	0	1503.82	8	18.7	13.6	11	13.5	14.4	8.6	12.9	12.6									1	1	1	1	1	1	1	1	18.7	13.6	11	13.5	14.4	8.6
2728	FALSE		High	Unambiguous	AGAAASTYR	1xTMT6plex [N-Term]	1xTMT6plex [N-Term]	0.0263168	0.00160012	0.217	1	1	1	Q9I0F4	Toxin protein Tse5 OS=Pseudomonas aeruginosa (strain ATCC 15692 / DSM 22644 / CIP 104116 / JCM 14847 / LMG 12228 / 1C / PRS 101 / PAO1) OX=208964 GN=tse5 PE=4 SV=1	Q9I0F4	0	1096.59	9	24.3	28.5	26.3	26.4	42.5	42.9	32.6	43.5									1	1	1	1	1	1	1	1	24.3	28.5	26.3	26.4	42.5	42.9
2732	FALSE		High	Unambiguous	AGAASLDLAYVAAGR	1xTMT6plex [N-Term]	1xTMT6plex [N-Term]	2.65827e-05	7.60518e-05	0.956	1	1	1	Q9HXI4	Nus factor SuhB OS=Pseudomonas aeruginosa (strain ATCC 15692 / DSM 22644 / CIP 104116 / JCM 14847 / LMG 12228 / 1C / PRS 101 / PAO1) OX=208964 GN=suhB PE=1 SV=1	Q9HXI4	0	1634.91	15	36	34.2	23.4	40.1	30.1	25.4	39.7	39.6									1	1	1	1	1	1	1	1	36	34.2	23.4	40.1	30.1	25.4
2733	FALSE		High	Unambiguous	AGAASMPK	1xTMT6plex [K8]; 1xTMT6plex [N-Term]	1xTMT6plex [K8]; 1xTMT6plex [N-Term]	0.00235008	7.60518e-05	0.478	1	1	1	Q9HUM7	Ribonuclease R OS=Pseudomonas aeruginosa (strain ATCC 15692 / DSM 22644 / CIP 104116 / JCM 14847 / LMG 12228 / 1C / PRS 101 / PAO1) OX=208964 GN=rnr PE=3 SV=1	Q9HUM7	0	1190.7	8	343.3	329.7	241.6	402.7	254.5	269.7	328.2	385.9									1	1	1	1	1	1	1	1	343.3	329.7	241.6	402.7	254.5	269.7
2734	FALSE		High	Unambiguous	AGAASMPK	1xOxidation [M6]; 1xTMT6plex [K8]; 1xTMT6plex [N-Term]	1xOxidation [M6]; 1xTMT6plex [K8]; 1xTMT6plex [N-Term]	0.0550068	0.00439882	0.134	1	1	1	Q9HUM7	Ribonuclease R OS=Pseudomonas aeruginosa (strain ATCC 15692 / DSM 22644 / CIP 104116 / JCM 14847 / LMG 12228 / 1C / PRS 101 / PAO1) OX=208964 GN=rnr PE=3 SV=1	Q9HUM7	0	1206.69	8	71.4	64.4	49.3	74.4	46.7	56	62.1	80.9									1	1	1	1	1	1	1	1	71.4	64.4	49.3	74.4	46.7	56
2735	FALSE		High	Unambiguous	AGADDYLTKPFHPEELALR	1xTMT6plex [K9]; 1xTMT6plex [N-Term]	1xTMT6plex [K9]; 1xTMT6plex [N-Term]	0.00891492	0.000160044	0.335	1	1	1	Q9I0I1	Response regulator protein CarR OS=Pseudomonas aeruginosa (strain ATCC 15692 / DSM 22644 / CIP 104116 / JCM 14847 / LMG 12228 / 1C / PRS 101 / PAO1) OX=208964 GN=carR PE=3 SV=1	Q9I0I1	0	2601.41	19	111.5	120.3	114.2	117.9	132.2	129.3	152	138.6									1	1	1	1	1	1	1	1	111.5	120.3	114.2	117.9	132.2	129.3
2739	FALSE		High	Unambiguous	AGADGILTYFAK	1xTMT6plex [K12]; 1xTMT6plex [N-Term]	1xTMT6plex [K12]; 1xTMT6plex [N-Term]	0.0637151	0.00545889	0.117	1	1	1	Q59643	Delta-aminolevulinic acid dehydratase OS=Pseudomonas aeruginosa (strain ATCC 15692 / DSM 22644 / CIP 104116 / JCM 14847 / LMG 12228 / 1C / PRS 101 / PAO1) OX=208964 GN=hemB PE=1 SV=1	Q59643	0	1684.97	12	65	62.6	45.4	61	56.8	56.5	64	72.3									1	1	1	1	1	1	1	1	65	62.6	45.4	61	56.8	56.5
2743	FALSE		High	Unambiguous	AGADVLSLR	1xTMT6plex [N-Term]	1xTMT6plex [N-Term]	0.0987297	0.00811691	0.065	1	1	1	Q9I2Q5	DUF1883 domain-containing protein OS=Pseudomonas aeruginosa (strain ATCC 15692 / DSM 22644 / CIP 104116 / JCM 14847 / LMG 12228 / 1C / PRS 101 / PAO1) OX=208964 GN=PA1840 PE=4 SV=1	Q9I2Q5	0	1130.67	9	71.8	71.7	96.1	111.5	120.5	131.6	118.2	119.3									1	1	1	1	1	1	1	1	71.8	71.7	96.1	111.5	120.5	131.6
2744	FALSE		High	Unambiguous	AGAEDFPALLADAR	1xTMT6plex [N-Term]	1xTMT6plex [N-Term]	7.11829e-05	7.60518e-05	0.851	1	1	2	Q9HV69	Pantothenate synthetase OS=Pseudomonas aeruginosa (strain ATCC 15692 / DSM 22644 / CIP 104116 / JCM 14847 / LMG 12228 / 1C / PRS 101 / PAO1) OX=208964 GN=panC PE=3 SV=1	Q9HV69	0	1645.87	14	299.3	255.7	187.3	259.9	268.4	250.2	275.5	310									1	1	1	1	1	1	1	1	299.3	255.7	187.3	259.9	268.4	250.2
2748	FALSE		High	Unambiguous	AGAEVYIVTTDTHFSHK	1xTMT6plex [K17]; 1xTMT6plex [N-Term]	1xTMT6plex [K17]; 1xTMT6plex [N-Term]	0.0030536	7.60518e-05	0.45	1	1	2	Q9I6Z3	Alkyl hydroperoxide reductase C OS=Pseudomonas aeruginosa (strain ATCC 15692 / DSM 22644 / CIP 104116 / JCM 14847 / LMG 12228 / 1C / PRS 101 / PAO1) OX=208964 GN=ahpC PE=3 SV=1	Q9I6Z3	0	2334.25	17	593.9	664	556.1	714.4	655.8	739.9	863.5	832.1									1	1	1	1	1	1	1	1	593.9	664	556.1	714.4	655.8	739.9
2763	FALSE		High	Unambiguous	AGAGSLVLSGDSTYR	1xTMT6plex [N-Term]	1xTMT6plex [N-Term]	1.50629e-06	7.60518e-05	1.262	1	1	1	Q9HY75	Probable serine protease OS=Pseudomonas aeruginosa (strain ATCC 15692 / DSM 22644 / CIP 104116 / JCM 14847 / LMG 12228 / 1C / PRS 101 / PAO1) OX=208964 GN=PA3535 PE=4 SV=1	Q9HY75	0	1682.89	15	25.5	30.2	26	26.1	22.7	26.6	28.8	32.4									1	1	1	1	1	1	1	1	25.5	30.2	26	26.1	22.7	26.6
2775	FALSE		High	Unambiguous	AGALMAIEQINK	1xTMT6plex [K12]; 1xTMT6plex [N-Term]	1xTMT6plex [K12]; 1xTMT6plex [N-Term]	0.00237218	7.60518e-05	0.477	1	1	2	P21175	Leucine-, isoleucine-, valine-, threonine-, and alanine-binding protein OS=Pseudomonas aeruginosa (strain ATCC 15692 / DSM 22644 / CIP 104116 / JCM 14847 / LMG 12228 / 1C / PRS 101 / PAO1) OX=208964 GN=braC PE=1 SV=2	P21175	0	1717.01	12	859.7	506.9	370.4	688.3	410.1	467.2	597.5	576.9									1	1	1	1	1	1	1	1	859.7	506.9	370.4	688.3	410.1	467.2
2777	FALSE		High	Unambiguous	AGALMAIEQINK	1xOxidation [M5]; 1xTMT6plex [K12]; 1xTMT6plex [N-Term]	1xOxidation [M5]; 1xTMT6plex [K12]; 1xTMT6plex [N-Term]	0.00160101	7.60518e-05	0.519	1	1	3	P21175	Leucine-, isoleucine-, valine-, threonine-, and alanine-binding protein OS=Pseudomonas aeruginosa (strain ATCC 15692 / DSM 22644 / CIP 104116 / JCM 14847 / LMG 12228 / 1C / PRS 101 / PAO1) OX=208964 GN=braC PE=1 SV=2	P21175	0	1733	12	449.6	341.9	269.7	424.7	328.2	276.7	328.7	363.5									1	1	1	1	1	1	1	1	449.6	341.9	269.7	424.7	328.2	276.7
2792	FALSE		High	Unambiguous	AGAPAGGK	1xTMT6plex [K8]; 1xTMT6plex [N-Term]	1xTMT6plex [K8]; 1xTMT6plex [N-Term]	0.0144115	0.000397824	0.283	1	1	1	Q9HUT9	Uncharacterized protein OS=Pseudomonas aeruginosa (strain ATCC 15692 / DSM 22644 / CIP 104116 / JCM 14847 / LMG 12228 / 1C / PRS 101 / PAO1) OX=208964 GN=PA4874 PE=4 SV=1	Q9HUT9	0	1086.67	8	680.7	545.6	357.1	499.7	490.6	492.7	579.9	654.7									1	1	1	1	1	1	1	1	680.7	545.6	357.1	499.7	490.6	492.7
2793	FALSE		High	Unambiguous	AGAPISLTER	1xTMT6plex [N-Term]	1xTMT6plex [N-Term]	0.0850261	0.0069886	0.083	1	1	1	Q9HWZ5	Probable two-component response regulator OS=Pseudomonas aeruginosa (strain ATCC 15692 / DSM 22644 / CIP 104116 / JCM 14847 / LMG 12228 / 1C / PRS 101 / PAO1) OX=208964 GN=PA4032 PE=4 SV=1	Q9HWZ5	0	1243.72	10	80.1	95.2	61.4	93.8	78	66.7	72.1	91.5									1	1	1	1	1	1	1	1	80.1	95.2	61.4	93.8	78	66.7
2796	FALSE		High	Unambiguous	AGATPPTTLDELFVAADK	1xTMT6plex [K18]; 1xTMT6plex [N-Term]	1xTMT6plex [K18]; 1xTMT6plex [N-Term]	0.00996314	0.000245835	0.323	1	1	3	Q9HZ48	Probable binding protein component of ABC sugar transporter OS=Pseudomonas aeruginosa (strain ATCC 15692 / DSM 22644 / CIP 104116 / JCM 14847 / LMG 12228 / 1C / PRS 101 / PAO1) OX=208964 GN=PA3190 PE=4 SV=1	Q9HZ48	0	2275.26	18	150.8	146.5	83.9	124.4	102.3	133.3	133	192.4									1	1	1	1	1	1	1	1	150.8	146.5	83.9	124.4	102.3	133.3
2807	FALSE		High	Unambiguous	AGDAIDALGQR	1xTMT6plex [N-Term]	1xTMT6plex [N-Term]	0.0901401	0.00732275	0.076	1	1	2	Q9HTV6	Probable oxidoreductase OS=Pseudomonas aeruginosa (strain ATCC 15692 / DSM 22644 / CIP 104116 / JCM 14847 / LMG 12228 / 1C / PRS 101 / PAO1) OX=208964 GN=PA5234 PE=4 SV=1	Q9HTV6	0	1315.72	11	355	345.6	268.2	314.8	407.5	392.5	398.4	440.9									1	1	1	1	1	1	1	1	355	345.6	268.2	314.8	407.5	392.5
2812	FALSE		High	Unambiguous	AGDDVQK	1xTMT6plex [K7]; 1xTMT6plex [N-Term]	1xTMT6plex [K7]; 1xTMT6plex [N-Term]	0.0215563	0.00109112	0.239	1	1	12	O82853	Ribosome-recycling factor OS=Pseudomonas aeruginosa (strain ATCC 15692 / DSM 22644 / CIP 104116 / JCM 14847 / LMG 12228 / 1C / PRS 101 / PAO1) OX=208964 GN=frr PE=3 SV=1	O82853	0	1190.68	7	1492.9	1110.4	899.8	1246.5	1345.6	1260.3	1428.8	1575.7									1	1	1	1	1	1	1	1	1492.9	1110.4	899.8	1246.5	1345.6	1260.3
2816	FALSE		High	Unambiguous	AGDGFDEASFR	1xTMT6plex [N-Term]	1xTMT6plex [N-Term]	0.000152181	7.60518e-05	0.77	1	1	2	Q9HTE4	Formyltetrahydrofolate deformylase OS=Pseudomonas aeruginosa (strain ATCC 15692 / DSM 22644 / CIP 104116 / JCM 14847 / LMG 12228 / 1C / PRS 101 / PAO1) OX=208964 GN=purU2 PE=3 SV=1	Q9HTE4	0	1400.66	11	96.6	82.8	69.6	101.5	88.1	78.9	77.9	92.7									1	1	1	1	1	1	1	1	96.6	82.8	69.6	101.5	88.1	78.9
2817	FALSE		High	Unambiguous	AGDGGNGLMSFR	1xDeamidated [N6]; 1xTMT6plex [N-Term]	1xDeamidated [N6]; 1xTMT6plex [N-Term]	0.000234286	7.60518e-05	0.724	1	1	2	Q9HVL8	GTPase Obg OS=Pseudomonas aeruginosa (strain ATCC 15692 / DSM 22644 / CIP 104116 / JCM 14847 / LMG 12228 / 1C / PRS 101 / PAO1) OX=208964 GN=obg PE=3 SV=1	Q9HVL8	0	1411.68	12	86.8	90.1	68.2	89.6	80.9	89.5	96.5	88.8									1	1	1	1	1	1	1	1	86.8	90.1	68.2	89.6	80.9	89.5
2824	FALSE		High	Unambiguous	AGDGSPLAAEDTR	1xTMT6plex [N-Term]	1xTMT6plex [N-Term]	1.00205e-05	7.60518e-05	1.06	1	1	1	Q9I3B4	HTH hxlR-type domain-containing protein OS=Pseudomonas aeruginosa (strain ATCC 15692 / DSM 22644 / CIP 104116 / JCM 14847 / LMG 12228 / 1C / PRS 101 / PAO1) OX=208964 GN=PA1607 PE=1 SV=1	Q9I3B4	0	1488.75	13	73.8	63.7	42.7	61.4	68.7	76.7	80.7	87.6									1	1	1	1	1	1	1	1	73.8	63.7	42.7	61.4	68.7	76.7
2826	FALSE		High	Unambiguous	AGDIAALIGMK	1xOxidation [M10]; 1xTMT6plex [K11]; 1xTMT6plex [N-Term]	1xOxidation [M10]; 1xTMT6plex [K11]; 1xTMT6plex [N-Term]	0.00338424	7.60518e-05	0.439	2	2	2	Q9HWD2; Q9I244	Elongation factor G 1 OS=Pseudomonas aeruginosa (strain ATCC 15692 / DSM 22644 / CIP 104116 / JCM 14847 / LMG 12228 / 1C / PRS 101 / PAO1) OX=208964 GN=fusA PE=1 SV=1;Elongation factor G 2 OS=Pseudomonas aeruginosa (strain ATCC 15692 / DSM 22644 / CIP 104116 / JCM 14847 / LMG 12228 / 1C / PRS 101 / PAO1) OX=208964 GN=fusB PE=3 SV=1	Q9HWD2; Q9I244	0	1533.91	11	760.7	601.9	525.6	725.3	599.2	592.2	677.6	765.8									1	1	1	1	1	1	1	1	760.7	601.9	525.6	725.3	599.2	592.2
2827	FALSE		High	Unambiguous	AGDLDEAAAQEALK	1xTMT6plex [K14]; 1xTMT6plex [N-Term]	1xTMT6plex [K14]; 1xTMT6plex [N-Term]	1.52049e-06	7.60518e-05	1.261	1	1	2	Q9HT21	ATP synthase epsilon chain OS=Pseudomonas aeruginosa (strain ATCC 15692 / DSM 22644 / CIP 104116 / JCM 14847 / LMG 12228 / 1C / PRS 101 / PAO1) OX=208964 GN=atpC PE=3 SV=1	Q9HT21	0	1860.01	14	393.5	504.8	451.5	526.8	760.7	778.3	785.5	743.2									1	1	1	1	1	1	1	1	393.5	504.8	451.5	526.8	760.7	778.3
2828	FALSE		High	Unambiguous	AGDLDEAR	1xTMT6plex [N-Term]	1xTMT6plex [N-Term]	0.0137635	0.000397824	0.288	1	1	1	Q9I469	Cobalamin biosynthesis protein CobD OS=Pseudomonas aeruginosa (strain ATCC 15692 / DSM 22644 / CIP 104116 / JCM 14847 / LMG 12228 / 1C / PRS 101 / PAO1) OX=208964 GN=cobD PE=3 SV=1	Q9I469	0	1075.56	8	88.3	88.6	68.1	85.7	94.9	107.7	118.8	116.7									1	1	1	1	1	1	1	1	88.3	88.6	68.1	85.7	94.9	107.7
2832	FALSE		High	Unambiguous	AGDISSTSR	1xTMT6plex [N-Term]	1xTMT6plex [N-Term]	0.00278104	7.60518e-05	0.46	1	1	1	Q9I120	Haemagg_act domain-containing protein OS=Pseudomonas aeruginosa (strain ATCC 15692 / DSM 22644 / CIP 104116 / JCM 14847 / LMG 12228 / 1C / PRS 101 / PAO1) OX=208964 GN=PA2462 PE=4 SV=1	Q9I120	0	1122.6	9	31.2	24.4	20.7	29.8	28.6	28.5	30.2	30.8									1	1	1	1	1	1	1	1	31.2	24.4	20.7	29.8	28.6	28.5
2833	FALSE		High	Unambiguous	AGDLVIDGSVR	1xTMT6plex [N-Term]	1xTMT6plex [N-Term]	0.00164663	7.60518e-05	0.516	1	1	2	Q9HT17	ATP synthase subunit delta OS=Pseudomonas aeruginosa (strain ATCC 15692 / DSM 22644 / CIP 104116 / JCM 14847 / LMG 12228 / 1C / PRS 101 / PAO1) OX=208964 GN=atpH PE=3 SV=1	Q9HT17	0	1330.75	11	281	460.1	454	447.7	635.2	616.4	652.3	596.3									1	1	1	1	1	1	1	1	281	460.1	454	447.7	635.2	616.4
2834	FALSE		High	Unambiguous	AGDLVLFENVR	1xTMT6plex [N-Term]	1xTMT6plex [N-Term]	0.000316295	7.60518e-05	0.692	1	1	2	Q9I5Y4	Phosphoglycerate kinase OS=Pseudomonas aeruginosa (strain ATCC 15692 / DSM 22644 / CIP 104116 / JCM 14847 / LMG 12228 / 1C / PRS 101 / PAO1) OX=208964 GN=pgk PE=3 SV=1	Q9I5Y4	0	1461.83	11	460.8	348.4	234.7	358.6	311	307	327.1	370.7									1	1	1	1	1	1	1	1	460.8	348.4	234.7	358.6	311	307
2835	FALSE		High	Unambiguous	AGDIVIIR	1xTMT6plex [N-Term]	1xTMT6plex [N-Term]	0.0426575	0.00256959	0.163	1	1	2	Q9I6E0	Dihydroxy-acid dehydratase OS=Pseudomonas aeruginosa (strain ATCC 15692 / DSM 22644 / CIP 104116 / JCM 14847 / LMG 12228 / 1C / PRS 101 / PAO1) OX=208964 GN=ilvD PE=3 SV=1	Q9I6E0	0	1085.69	8	506.9	484.6	307.8	465	409.1	402.3	451	511.9									1	1	1	1	1	1	1	1	506.9	484.6	307.8	465	409.1	402.3
2840	FALSE		High	Unambiguous	AGDNAPMAYVELVDRPVGGEVVEAAE	1xTMT6plex [N-Term]	1xTMT6plex [N-Term]	0.00175818	7.60518e-05	0.509	1	1	2	O52761	50S ribosomal protein L17 OS=Pseudomonas aeruginosa (strain ATCC 15692 / DSM 22644 / CIP 104116 / JCM 14847 / LMG 12228 / 1C / PRS 101 / PAO1) OX=208964 GN=rplQ PE=3 SV=1	O52761	0	2887.43	26	77.8	69.6	55.2	81.3	81.1	92.7	83.1	86.9									1	1	1	1	1	1	1	1	77.8	69.6	55.2	81.3	81.1	92.7
2842	FALSE		High	Unambiguous	AGDNAPMAYVELVDRPVGGEVVEAAE	1xOxidation [M7]; 1xTMT6plex [N-Term]	1xOxidation [M7]; 1xTMT6plex [N-Term]	0.000269679	7.60518e-05	0.709	1	1	7	O52761	50S ribosomal protein L17 OS=Pseudomonas aeruginosa (strain ATCC 15692 / DSM 22644 / CIP 104116 / JCM 14847 / LMG 12228 / 1C / PRS 101 / PAO1) OX=208964 GN=rplQ PE=3 SV=1	O52761	0	2903.43	26	202.3	164.7	153.8	220.6	220.2	242.2	249	236.4									1	1	1	1	1	1	1	1	202.3	164.7	153.8	220.6	220.2	242.2
2843	FALSE		High	Unambiguous	AGDNAPMAYVELVDRPVGGEVVEAAE	1xDeamidated [N4]; 1xOxidation [M7]; 1xTMT6plex [N-Term]	1xDeamidated [N4]; 1xOxidation [M7]; 1xTMT6plex [N-Term]	0.00110065	7.60518e-05	0.559	1	1	1	O52761	50S ribosomal protein L17 OS=Pseudomonas aeruginosa (strain ATCC 15692 / DSM 22644 / CIP 104116 / JCM 14847 / LMG 12228 / 1C / PRS 101 / PAO1) OX=208964 GN=rplQ PE=3 SV=1	O52761	0	2904.41	26	15.4	13.5	16.2	18.4	21.5	24.5	23.8	21.9									1	1	1	1	1	1	1	1	15.4	13.5	16.2	18.4	21.5	24.5
2844	FALSE		High	Unambiguous	AGDPALDAAR	1xTMT6plex [N-Term]	1xTMT6plex [N-Term]	0.0260799	0.00160012	0.218	1	1	2	Q9I1E6	Probable transcriptional regulator OS=Pseudomonas aeruginosa (strain ATCC 15692 / DSM 22644 / CIP 104116 / JCM 14847 / LMG 12228 / 1C / PRS 101 / PAO1) OX=208964 GN=PA2332 PE=4 SV=1	Q9I1E6	0	1185.64	10	135.4	119.9	92.8	118.9	123.6	134.3	127.5	145									1	1	1	1	1	1	1	1	135.4	119.9	92.8	118.9	123.6	134.3
2854	FALSE		High	Unambiguous	AGDSADAEGLLSR	1xTMT6plex [N-Term]	1xTMT6plex [N-Term]	0.000592871	7.60518e-05	0.625	1	1	2	Q9I0H4	Flavohemoprotein OS=Pseudomonas aeruginosa (strain ATCC 15692 / DSM 22644 / CIP 104116 / JCM 14847 / LMG 12228 / 1C / PRS 101 / PAO1) OX=208964 GN=hmp PE=3 SV=1	Q9I0H4	0	1490.76	13	59.4	64.6	48	55.2	135.5	102.8	100.7	112.1									1	1	1	1	1	1	1	1	59.4	64.6	48	55.2	135.5	102.8
2859	FALSE		High	Unambiguous	AGDSVVLVGFGTFAVK	1xTMT6plex [K16]; 1xTMT6plex [N-Term]	1xTMT6plex [K16]; 1xTMT6plex [N-Term]	0.0383533	0.00253001	0.175	1	1	2	P05384	DNA-binding protein HU-beta OS=Pseudomonas aeruginosa (strain ATCC 15692 / DSM 22644 / CIP 104116 / JCM 14847 / LMG 12228 / 1C / PRS 101 / PAO1) OX=208964 GN=hupB PE=1 SV=3	P05384	0	2025.18	16	76.5	68.9	53.4	106.9	81.7	66.6	77.8	78.4									1	1	1	1	1	1	1	1	76.5	68.9	53.4	106.9	81.7	66.6
2860	FALSE		High	Unambiguous	AGDSWFVSK	1xTMT6plex [K9]; 1xTMT6plex [N-Term]	1xTMT6plex [K9]; 1xTMT6plex [N-Term]	0.000353972	7.60518e-05	0.68	1	1	1	Q9I1F7	Cupin_3 domain-containing protein OS=Pseudomonas aeruginosa (strain ATCC 15692 / DSM 22644 / CIP 104116 / JCM 14847 / LMG 12228 / 1C / PRS 101 / PAO1) OX=208964 GN=PA2318 PE=4 SV=1	Q9I1F7	0	1454.8	9	92.8	75.6	51.9	75.2	57.5	65.6	67.4	62									1	1	1	1	1	1	1	1	92.8	75.6	51.9	75.2	57.5	65.6
2861	FALSE		High	Unambiguous	AGDTVAVMDWDSHR	1xTMT6plex [N-Term]	1xTMT6plex [N-Term]	1.02103e-05	7.60518e-05	1.058	1	1	1	Q9HX89	Probable medium-chain acyl-CoA ligase OS=Pseudomonas aeruginosa (strain ATCC 15692 / DSM 22644 / CIP 104116 / JCM 14847 / LMG 12228 / 1C / PRS 101 / PAO1) OX=208964 GN=PA3924 PE=4 SV=1	Q9HX89	0	1788.85	14	263.7	237.5	169.4	193.8	243.4	226.8	289.3	302.3									1	1	1	1	1	1	1	1	263.7	237.5	169.4	193.8	243.4	226.8
2862	FALSE		High	Unambiguous	AGDTVEADQSLITLESDK	1xTMT6plex [K18]; 1xTMT6plex [N-Term]	1xTMT6plex [K18]; 1xTMT6plex [N-Term]	0.000728684	7.60518e-05	0.603	1	1	1	Q59638	Dihydrolipoyllysine-residue acetyltransferase component of pyruvate dehydrogenase complex OS=Pseudomonas aeruginosa (strain ATCC 15692 / DSM 22644 / CIP 104116 / JCM 14847 / LMG 12228 / 1C / PRS 101 / PAO1) OX=208964 GN=aceF PE=2 SV=2	Q59638	0	2350.24	18	40.7	40.7	33.1	51	46	53.6	53.4	56.5									1	1	1	1	1	1	1	1	40.7	40.7	33.1	51	46	53.6
2864	FALSE		High	Unambiguous	AGDVFQIVPSR	1xTMT6plex [N-Term]	1xTMT6plex [N-Term]	0.000529779	7.60518e-05	0.637	1	1	1	P09785	Anthranilate synthase component 1, pyocyanine specific OS=Pseudomonas aeruginosa (strain ATCC 15692 / DSM 22644 / CIP 104116 / JCM 14847 / LMG 12228 / 1C / PRS 101 / PAO1) OX=208964 GN=phnA PE=1 SV=2	P09785	0	1417.8	11	68.5	68.3	47.8	69.6	72.5	64	70.8	79.5									1	1	1	1	1	1	1	1	68.5	68.3	47.8	69.6	72.5	64
2865	FALSE		High	Unambiguous	AGDVFVIEPGLR	1xTMT6plex [N-Term]	1xTMT6plex [N-Term]	0.000304649	7.60518e-05	0.696	1	1	1	Q9I081	Cupin_3 domain-containing protein OS=Pseudomonas aeruginosa (strain ATCC 15692 / DSM 22644 / CIP 104116 / JCM 14847 / LMG 12228 / 1C / PRS 101 / PAO1) OX=208964 GN=PA2762 PE=4 SV=1	Q9I081	0	1501.86	12	250.8	201.5	127.2	208.8	168.7	180.4	197.7	219.8									1	1	1	1	1	1	1	1	250.8	201.5	127.2	208.8	168.7	180.4
2866	FALSE		High	Unambiguous	AGDVPVEIVVESK	1xTMT6plex [K13]; 1xTMT6plex [N-Term]	1xTMT6plex [K13]; 1xTMT6plex [N-Term]	9.296e-06	7.60518e-05	1.068	1	1	2	Q9HXL0	Uncharacterized protein OS=Pseudomonas aeruginosa (strain ATCC 15692 / DSM 22644 / CIP 104116 / JCM 14847 / LMG 12228 / 1C / PRS 101 / PAO1) OX=208964 GN=PA3785 PE=4 SV=1	Q9HXL0	0	1800.05	13	593.4	399.3	281.3	472.4	395.3	453.3	446.9	519.9									1	1	1	1	1	1	1	1	593.4	399.3	281.3	472.4	395.3	453.3
2867	FALSE		High	Unambiguous	AGDVVAVR	1xTMT6plex [N-Term]	1xTMT6plex [N-Term]	0.0326615	0.00191933	0.193	1	1	3	O52759	30S ribosomal protein S4 OS=Pseudomonas aeruginosa (strain ATCC 15692 / DSM 22644 / CIP 104116 / JCM 14847 / LMG 12228 / 1C / PRS 101 / PAO1) OX=208964 GN=rpsD PE=3 SV=2	O52759	0	1015.61	8	1194.8	1273	844.2	1286.3	985.6	961.6	1106.4	1223.9									1	1	1	1	1	1	1	1	1194.8	1273	844.2	1286.3	985.6	961.6
2868	FALSE		High	Unambiguous	AGDVVGDHTVLFAAEGER	1xTMT6plex [N-Term]	1xTMT6plex [N-Term]	1.52836e-05	7.60518e-05	1.015	1	1	5	P38103	4-hydroxy-tetrahydrodipicolinate reductase OS=Pseudomonas aeruginosa (strain ATCC 15692 / DSM 22644 / CIP 104116 / JCM 14847 / LMG 12228 / 1C / PRS 101 / PAO1) OX=208964 GN=dapB PE=1 SV=2	P38103	0	2072.06	18	465.6	421.2	341	437.7	546.4	542.4	524.4	572.5									1	1	1	1	1	1	1	1	465.6	421.2	341	437.7	546.4	542.4
2872	FALSE		High	Unambiguous	AGEAAAEHLLAR	1xTMT6plex [N-Term]	1xTMT6plex [N-Term]	2.34097e-06	7.60518e-05	1.215	1	1	1	Q9I1F6	HTH-type transcriptional regulator GntR OS=Pseudomonas aeruginosa (strain ATCC 15692 / DSM 22644 / CIP 104116 / JCM 14847 / LMG 12228 / 1C / PRS 101 / PAO1) OX=208964 GN=gntR PE=1 SV=1	Q9I1F6	0	1437.8	12	569.1	564.6	359.2	515.1	457.8	492	515.6	598.1									1	1	1	1	1	1	1	1	569.1	564.6	359.2	515.1	457.8	492
2874	FALSE		High	Unambiguous	AGEADPEK	1xTMT6plex [K8]; 1xTMT6plex [N-Term]	1xTMT6plex [K8]; 1xTMT6plex [N-Term]	0.00581386	0.000160044	0.381	1	1	11	P21175	Leucine-, isoleucine-, valine-, threonine-, and alanine-binding protein OS=Pseudomonas aeruginosa (strain ATCC 15692 / DSM 22644 / CIP 104116 / JCM 14847 / LMG 12228 / 1C / PRS 101 / PAO1) OX=208964 GN=braC PE=1 SV=2	P21175	0	1274.7	8	3648.4	2458.2	1745.8	2674.8	2667.3	3046.7	3150.8	3447.4									1	1	1	1	1	1	1	1	3648.4	2458.2	1745.8	2674.8	2667.3	3046.7
2875	FALSE		High	Unambiguous	AGEAFLQPDLAK	1xTMT6plex [K12]; 1xTMT6plex [N-Term]	1xTMT6plex [K12]; 1xTMT6plex [N-Term]	0.00443672	7.60518e-05	0.41	1	1	2	Q9I406	Glutathione hydrolase proenzyme OS=Pseudomonas aeruginosa (strain ATCC 15692 / DSM 22644 / CIP 104116 / JCM 14847 / LMG 12228 / 1C / PRS 101 / PAO1) OX=208964 GN=ggt PE=3 SV=1	Q9I406	0	1717.99	12	593.5	425.1	329.8	493.5	406.7	430.5	465.7	596.5									1	1	1	1	1	1	1	1	593.5	425.1	329.8	493.5	406.7	430.5
2883	FALSE		High	Unambiguous	AGEDMEGR	1xOxidation [M5]; 1xTMT6plex [N-Term]	1xOxidation [M5]; 1xTMT6plex [N-Term]	0.0700073	0.00591359	0.106	1	1	1	Q9I4S9	ATP-dependent DNA helicase DinG OS=Pseudomonas aeruginosa (strain ATCC 15692 / DSM 22644 / CIP 104116 / JCM 14847 / LMG 12228 / 1C / PRS 101 / PAO1) OX=208964 GN=dinG PE=3 SV=1	Q9I4S9	0	1109.51	8	23.8	20.7	18.6	26.4	31.9	27.8	29.5	29.7									1	1	1	1	1	1	1	1	23.8	20.7	18.6	26.4	31.9	27.8
2886	FALSE		High	Unambiguous	AGEEAATGPEMAR	1xTMT6plex [N-Term]	1xTMT6plex [N-Term]	0.00108021	7.60518e-05	0.561	1	1	1	Q9I538	VirJ domain-containing protein OS=Pseudomonas aeruginosa (strain ATCC 15692 / DSM 22644 / CIP 104116 / JCM 14847 / LMG 12228 / 1C / PRS 101 / PAO1) OX=208964 GN=PA0919 PE=4 SV=1	Q9I538	0	1518.74	13	2.5	11.5	13.8	9.7	24.8	15	20.7	15.4									1	1	1	1	1	1	1	1	2.5	11.5	13.8	9.7	24.8	15
2890	FALSE		High	Unambiguous	AGEEGEDTR	1xTMT6plex [N-Term]	1xTMT6plex [N-Term]	0.00942467	0.000245835	0.329	1	1	2	Q9I5Z5	Uncharacterized protein OS=Pseudomonas aeruginosa (strain ATCC 15692 / DSM 22644 / CIP 104116 / JCM 14847 / LMG 12228 / 1C / PRS 101 / PAO1) OX=208964 GN=PA0541 PE=4 SV=1	Q9I5Z5	0	1192.56	9	53.6	72.5	76.8	88.7	113.3	124.8	145.7	101.5									1	1	1	1	1	1	1	1	53.6	72.5	76.8	88.7	113.3	124.8
2893	FALSE		High	Unambiguous	AGEELDAAVIDPYLK	1xTMT6plex [K15]; 1xTMT6plex [N-Term]	1xTMT6plex [K15]; 1xTMT6plex [N-Term]	0.114339	0.00958656	0.047	1	1	1	Q9I2R6	APH domain-containing protein OS=Pseudomonas aeruginosa (strain ATCC 15692 / DSM 22644 / CIP 104116 / JCM 14847 / LMG 12228 / 1C / PRS 101 / PAO1) OX=208964 GN=PA1829 PE=4 SV=1	Q9I2R6	0	2062.15	15	135.1	131.7	103.1	135.9	147.9	170.3	155	174.6									1	1	1	1	1	1	1	1	135.1	131.7	103.1	135.9	147.9	170.3
2902	FALSE		High	Unambiguous	AGEFPDGAR	1xTMT6plex [N-Term]	1xTMT6plex [N-Term]	0.0724327	0.00602094	0.102	1	1	1	Q9I2U8	Glutamine--tRNA ligase OS=Pseudomonas aeruginosa (strain ATCC 15692 / DSM 22644 / CIP 104116 / JCM 14847 / LMG 12228 / 1C / PRS 101 / PAO1) OX=208964 GN=glnS PE=1 SV=1	Q9I2U8	0	1148.59	9	321.9	287.5	213.1	308.9	317.4	279.7	314.4	354.7									1	1	1	1	1	1	1	1	321.9	287.5	213.1	308.9	317.4	279.7
2904	FALSE		High	Unambiguous	AGEGNCGADK	1xCarboxymethyl [C6]; 1xTMT6plex [K10]; 1xTMT6plex [N-Term]	1xCarboxymethyl [C6]; 1xTMT6plex [K10]; 1xTMT6plex [N-Term]	0.00102115	7.60518e-05	0.567	1	1	1	Q9HYV9	Uncharacterized protein OS=Pseudomonas aeruginosa (strain ATCC 15692 / DSM 22644 / CIP 104116 / JCM 14847 / LMG 12228 / 1C / PRS 101 / PAO1) OX=208964 GN=PA3284 PE=4 SV=1	Q9HYV9	0	1437.7	10	42.4	30.4	23.7	38.9	30.5	30.2	32.8	35.5									1	1	1	1	1	1	1	1	42.4	30.4	23.7	38.9	30.5	30.2
2911	FALSE		High	Unambiguous	AGEIASPGQVTLDVAEQLDNR	1xTMT6plex [N-Term]	1xTMT6plex [N-Term]	6.98598e-05	7.60518e-05	0.853	1	1	1	Q9I120	Haemagg_act domain-containing protein OS=Pseudomonas aeruginosa (strain ATCC 15692 / DSM 22644 / CIP 104116 / JCM 14847 / LMG 12228 / 1C / PRS 101 / PAO1) OX=208964 GN=PA2462 PE=4 SV=1	Q9I120	0	2412.26	21	39.3	36.3	42.6	45.4	50.6	50	42.7	51									1	1	1	1	1	1	1	1	39.3	36.3	42.6	45.4	50.6	50
2921	FALSE		High	Unambiguous	AGEISSTSK	1xTMT6plex [K9]; 1xTMT6plex [N-Term]	1xTMT6plex [K9]; 1xTMT6plex [N-Term]	0.000223552	7.60518e-05	0.729	2	2	1	Q9I120; Q9I791	Haemagg_act domain-containing protein OS=Pseudomonas aeruginosa (strain ATCC 15692 / DSM 22644 / CIP 104116 / JCM 14847 / LMG 12228 / 1C / PRS 101 / PAO1) OX=208964 GN=PA2462 PE=4 SV=1;Probable hemagglutinin OS=Pseudomonas aeruginosa (strain ATCC 15692 / DSM 22644 / CIP 104116 / JCM 14847 / LMG 12228 / 1C / PRS 101 / PAO1) OX=208964 GN=PA0041 PE=4 SV=1	Q9I120; Q9I791	0	1337.77	9	68.7	54.2	41.5	68.7	54.7	51.6	54.8	65.3									1	1	1	1	1	1	1	1	68.7	54.2	41.5	68.7	54.7	51.6
2931	FALSE		High	Unambiguous	AGENISNYTQAYEK	1xTMT6plex [K14]; 1xTMT6plex [N-Term]	1xTMT6plex [K14]; 1xTMT6plex [N-Term]	1.75929e-05	7.60518e-05	1	1	1	2	Q9I762	Gly-zipper_Omp domain-containing protein OS=Pseudomonas aeruginosa (strain ATCC 15692 / DSM 22644 / CIP 104116 / JCM 14847 / LMG 12228 / 1C / PRS 101 / PAO1) OX=208964 GN=PA0070 PE=4 SV=1	Q9I762	0	2046.05	14	228.7	273.8	233	330.3	297.2	282.4	297	301.5									1	1	1	1	1	1	1	1	228.7	273.8	233	330.3	297.2	282.4
2932	FALSE		High	Unambiguous	AGENISNYTQAYEK	1xDeamidated [N]; 1xTMT6plex [K14]; 1xTMT6plex [N-Term]	1xDeamidated [N4; N7]; 1xTMT6plex [K14]; 1xTMT6plex [N-Term]	0.00108021	7.60518e-05	0.561	1	1	4	Q9I762	Gly-zipper_Omp domain-containing protein OS=Pseudomonas aeruginosa (strain ATCC 15692 / DSM 22644 / CIP 104116 / JCM 14847 / LMG 12228 / 1C / PRS 101 / PAO1) OX=208964 GN=PA0070 PE=4 SV=1	Q9I762	0	2047.04	14	67	58.9	59	72.2	73	90.9	83.8	70.7									1	1	1	1	1	1	1	1	67	58.9	59	72.2	73	90.9
2934	FALSE		High	Unambiguous	AGENVGILLR	1xTMT6plex [N-Term]	1xTMT6plex [N-Term]	0.000455969	7.60518e-05	0.653	1	1	19	P09591	Elongation factor Tu OS=Pseudomonas aeruginosa (strain ATCC 15692 / DSM 22644 / CIP 104116 / JCM 14847 / LMG 12228 / 1C / PRS 101 / PAO1) OX=208964 GN=tufB PE=1 SV=2	P09591	0	1270.77	10	1989.7	1909.5	1376.8	1890.1	1849.9	1823.3	1941.9	2138.3									1	1	1	1	1	1	1	1	1989.7	1909.5	1376.8	1890.1	1849.9	1823.3
2935	FALSE		High	Unambiguous	AGENVGILLR	1xDeamidated [N4]; 1xTMT6plex [N-Term]	1xDeamidated [N4]; 1xTMT6plex [N-Term]	0.00278104	7.60518e-05	0.46	1	1	5	P09591	Elongation factor Tu OS=Pseudomonas aeruginosa (strain ATCC 15692 / DSM 22644 / CIP 104116 / JCM 14847 / LMG 12228 / 1C / PRS 101 / PAO1) OX=208964 GN=tufB PE=1 SV=2	P09591	0	1271.75	10	1009.3	862.5	645.5	815.6	817.4	975.9	995	1016.3									1	1	1	1	1	1	1	1	1009.3	862.5	645.5	815.6	817.4	975.9
2945	FALSE		High	Unambiguous	AGEQVVVEGTDR	1xTMT6plex [N-Term]	1xTMT6plex [N-Term]	0.000621327	7.60518e-05	0.62	1	1	1	Q9I0V5	Probable Resistance-Nodulation-Cell Division (RND) efflux membrane fusion protein OS=Pseudomonas aeruginosa (strain ATCC 15692 / DSM 22644 / CIP 104116 / JCM 14847 / LMG 12228 / 1C / PRS 101 / PAO1) OX=208964 GN=PA2528 PE=3 SV=1	Q9I0V5	0	1488.79	12	13.8	20.3	22.5	19.8	36.1	42.1	43	29.5									1	1	1	1	1	1	1	1	13.8	20.3	22.5	19.8	36.1	42.1
2954	FALSE		High	Unambiguous	AGESAEELVR	1xTMT6plex [N-Term]	1xTMT6plex [N-Term]	0.0221526	0.0011674	0.236	1	1	1	Q9HZN2	7-methyl-GTP pyrophosphatase OS=Pseudomonas aeruginosa (strain ATCC 15692 / DSM 22644 / CIP 104116 / JCM 14847 / LMG 12228 / 1C / PRS 101 / PAO1) OX=208964 GN=PA2972 PE=3 SV=1	Q9HZN2	0	1289.69	10	140.6	114.7	81.2	122.6	104.3	112.2	104.2	134.2									1	1	1	1	1	1	1	1	140.6	114.7	81.2	122.6	104.3	112.2
2968	FALSE		High	Unambiguous	AGETEQR	1xTMT6plex [N-Term]	1xTMT6plex [N-Term]	0.0445821	0.00336682	0.158	1	1	2	Q9I6M1	CMD domain-containing protein OS=Pseudomonas aeruginosa (strain ATCC 15692 / DSM 22644 / CIP 104116 / JCM 14847 / LMG 12228 / 1C / PRS 101 / PAO1) OX=208964 GN=PA0269 PE=1 SV=1	Q9I6M1	0	1019.53	7	320.6	261	223.1	267.7	321.7	302.7	339.8	353.6									1	1	1	1	1	1	1	1	320.6	261	223.1	267.7	321.7	302.7
2975	FALSE		High	Unambiguous	AGEVDLLVATDVAAR	1xTMT6plex [N-Term]	1xTMT6plex [N-Term]	0.000176823	7.60518e-05	0.754	1	1	1	Q9HX66	Probable ATP-dependent RNA helicase OS=Pseudomonas aeruginosa (strain ATCC 15692 / DSM 22644 / CIP 104116 / JCM 14847 / LMG 12228 / 1C / PRS 101 / PAO1) OX=208964 GN=PA3950 PE=3 SV=1	Q9HX66	0	1728.97	15	58.7	62.2	59.5	77.2	78.7	98.3	84.6	95.2									1	1	1	1	1	1	1	1	58.7	62.2	59.5	77.2	78.7	98.3
2987	FALSE		High	Unambiguous	AGEVVER	1xTMT6plex [N-Term]	1xTMT6plex [N-Term]	0.0285433	0.00180828	0.208	1	1	2	P72154	tRNA pseudouridine synthase B OS=Pseudomonas aeruginosa (strain ATCC 15692 / DSM 22644 / CIP 104116 / JCM 14847 / LMG 12228 / 1C / PRS 101 / PAO1) OX=208964 GN=truB PE=3 SV=2	P72154	0	988.562	7	437.3	495.2	430.2	530.6	626	617.1	632.5	689.3									1	1	1	1	1	1	1	1	437.3	495.2	430.2	530.6	626	617.1
2988	FALSE		High	Unambiguous	AGEYDTLAMGR	1xTMT6plex [N-Term]	1xTMT6plex [N-Term]	0.000486904	7.60518e-05	0.646	1	1	2	O87131	Chemotaxis protein methyltransferase 1 OS=Pseudomonas aeruginosa (strain ATCC 15692 / DSM 22644 / CIP 104116 / JCM 14847 / LMG 12228 / 1C / PRS 101 / PAO1) OX=208964 GN=cheR1 PE=1 SV=1	O87131	0	1412.7	11	281.1	202.3	171	229.2	227.4	250.3	287.3	300.5									1	1	1	1	1	1	1	1	281.1	202.3	171	229.2	227.4	250.3
2991	FALSE		High	Unambiguous	AGFADEQGGWR	1xTMT6plex [N-Term]	1xTMT6plex [N-Term]	0.00131512	7.60518e-05	0.54	1	1	1	Q9HWB6	RecBCD enzyme subunit RecB OS=Pseudomonas aeruginosa (strain ATCC 15692 / DSM 22644 / CIP 104116 / JCM 14847 / LMG 12228 / 1C / PRS 101 / PAO1) OX=208964 GN=recB PE=3 SV=1	Q9HWB6	0	1422.7	11	31	27.6	29.7	29.1	33.8	33.9	36.4	40									1	1	1	1	1	1	1	1	31	27.6	29.7	29.1	33.8	33.9
2992	FALSE		High	Unambiguous	AGFADFEALDR	1xTMT6plex [N-Term]	1xTMT6plex [N-Term]	0.0038212	7.60518e-05	0.426	1	1	1	Q9HZP2	Radical SAM core domain-containing protein OS=Pseudomonas aeruginosa (strain ATCC 15692 / DSM 22644 / CIP 104116 / JCM 14847 / LMG 12228 / 1C / PRS 101 / PAO1) OX=208964 GN=PA2956 PE=4 SV=1	Q9HZP2	0	1440.73	11	32.9	38.6	22.3	32.7	35	25.8	34.4	35.9									1	1	1	1	1	1	1	1	32.9	38.6	22.3	32.7	35	25.8
2995	FALSE		High	Unambiguous	AGFALTDEGR	1xTMT6plex [N-Term]	1xTMT6plex [N-Term]	0.00951238	0.000245835	0.328	1	1	1	Q9I6Z9	HTH-type transcriptional activator BauR OS=Pseudomonas aeruginosa (strain ATCC 15692 / DSM 22644 / CIP 104116 / JCM 14847 / LMG 12228 / 1C / PRS 101 / PAO1) OX=208964 GN=bauR PE=3 SV=1	Q9I6Z9	0	1265.67	10	89.2	89.6	61.3	90.8	94.8	101.6	107.6	97.3									1	1	1	1	1	1	1	1	89.2	89.6	61.3	90.8	94.8	101.6
3000	FALSE		High	Unambiguous	AGFDPTAPDLHLGHTVLINK	1xTMT6plex [K20]; 1xTMT6plex [N-Term]	1xTMT6plex [K20]; 1xTMT6plex [N-Term]	0.00130285	7.60518e-05	0.541	1	1	1	Q9I5Q3	Tyrosine--tRNA ligase 2 OS=Pseudomonas aeruginosa (strain ATCC 15692 / DSM 22644 / CIP 104116 / JCM 14847 / LMG 12228 / 1C / PRS 101 / PAO1) OX=208964 GN=tyrS2 PE=3 SV=1	Q9I5Q3	0	2574.44	20	236.4	191.9	153.7	217.8	191.3	190.6	227.6	242.1									1	1	1	1	1	1	1	1	236.4	191.9	153.7	217.8	191.3	190.6
3003	FALSE		High	Unambiguous	AGFEGSATLK	1xTMT6plex [K10]; 1xTMT6plex [N-Term]	1xTMT6plex [K10]; 1xTMT6plex [N-Term]	0.000124971	7.60518e-05	0.791	1	1	6	Q9I690	UPF0312 protein PA0423 OS=Pseudomonas aeruginosa (strain ATCC 15692 / DSM 22644 / CIP 104116 / JCM 14847 / LMG 12228 / 1C / PRS 101 / PAO1) OX=208964 GN=PA0423 PE=1 SV=1	Q9I690	0	1438.83	10	774	520.9	382	574.6	476.8	520.5	559.6	610.6									1	1	1	1	1	1	1	1	774	520.9	382	574.6	476.8	520.5
3004	FALSE		High	Unambiguous	AGFETLVEAGYAPEMAYFECLHELK	1xCarboxymethyl [C20]; 1xTMT6plex [K25]; 1xTMT6plex [N-Term]	1xCarboxymethyl [C20]; 1xTMT6plex [K25]; 1xTMT6plex [N-Term]	1.2909e-05	7.60518e-05	1.033	1	1	2	Q9HVA2	Ketol-acid reductoisomerase (NADP(+)) OS=Pseudomonas aeruginosa (strain ATCC 15692 / DSM 22644 / CIP 104116 / JCM 14847 / LMG 12228 / 1C / PRS 101 / PAO1) OX=208964 GN=ilvC PE=1 SV=1	Q9HVA2	0	3334.64	25	42.4	50.3	34.4	57.6	26.7	29.1	14.4	36.4									1	1	1	1	1	1	1	1	42.4	50.3	34.4	57.6	26.7	29.1
3005	FALSE		High	Unambiguous	AGFEVVVVDR	1xTMT6plex [N-Term]	1xTMT6plex [N-Term]	0.0469993	0.00336682	0.152	1	1	1	Q9HTQ0	D-amino acid dehydrogenase 1 OS=Pseudomonas aeruginosa (strain ATCC 15692 / DSM 22644 / CIP 104116 / JCM 14847 / LMG 12228 / 1C / PRS 101 / PAO1) OX=208964 GN=dadA1 PE=1 SV=1	Q9HTQ0	0	1319.75	10	29.7	35.2	23.7	38	30.4	33.3	37.1	36.2									1	1	1	1	1	1	1	1	29.7	35.2	23.7	38	30.4	33.3
3013	FALSE		High	Unambiguous	AGFNAAK	1xTMT6plex [K7]; 1xTMT6plex [N-Term]	1xTMT6plex [K7]; 1xTMT6plex [N-Term]	0.0781712	0.00640574	0.093	1	1	2	Q9HU54	Rhodanese domain-containing protein OS=Pseudomonas aeruginosa (strain ATCC 15692 / DSM 22644 / CIP 104116 / JCM 14847 / LMG 12228 / 1C / PRS 101 / PAO1) OX=208964 GN=PA5130 PE=4 SV=1	Q9HU54	0	1136.68	7	281.5	261.7	236	241.3	297.6	270.7	296.9	290.2									1	1	1	1	1	1	1	1	281.5	261.7	236	241.3	297.6	270.7
3018	FALSE		High	Unambiguous	AGFVELETYADPAR	1xTMT6plex [N-Term]	1xTMT6plex [N-Term]	0.000651148	7.60518e-05	0.615	1	1	1	Q9I4R2	N-acetyltransferase domain-containing protein OS=Pseudomonas aeruginosa (strain ATCC 15692 / DSM 22644 / CIP 104116 / JCM 14847 / LMG 12228 / 1C / PRS 101 / PAO1) OX=208964 GN=PA1062 PE=4 SV=1	Q9I4R2	0	1767.91	14	71.5	47.2	46.9	57.1	52.2	52.2	63.7	59.9									1	1	1	1	1	1	1	1	71.5	47.2	46.9	57.1	52.2	52.2
3029	FALSE		High	Unambiguous	AGGELTTNGLLDIR	1xDeamidated [N8]; 1xTMT6plex [N-Term]	1xDeamidated [N8]; 1xTMT6plex [N-Term]	0.0038212	7.60518e-05	0.426	2	2	1	Q9I120; Q9I791	Haemagg_act domain-containing protein OS=Pseudomonas aeruginosa (strain ATCC 15692 / DSM 22644 / CIP 104116 / JCM 14847 / LMG 12228 / 1C / PRS 101 / PAO1) OX=208964 GN=PA2462 PE=4 SV=1;Probable hemagglutinin OS=Pseudomonas aeruginosa (strain ATCC 15692 / DSM 22644 / CIP 104116 / JCM 14847 / LMG 12228 / 1C / PRS 101 / PAO1) OX=208964 GN=PA0041 PE=4 SV=1	Q9I120; Q9I791	0	1659.91	14	39.2	26.8	30.1	30.4	28.6	42.5	28.2	37.5									1	1	1	1	1	1	1	1	39.2	26.8	30.1	30.4	28.6	42.5
3032	FALSE		High	Unambiguous	AGGFPGAER	1xTMT6plex [N-Term]	1xTMT6plex [N-Term]	0.0901401	0.00732275	0.076	1	1	1	Q9I140	Aminomethyltransferase OS=Pseudomonas aeruginosa (strain ATCC 15692 / DSM 22644 / CIP 104116 / JCM 14847 / LMG 12228 / 1C / PRS 101 / PAO1) OX=208964 GN=gcvT2 PE=3 SV=1	Q9I140	0	1090.58	9	65.9	64.1	42.7	64.4	48.3	47	56.9	57.3									1	1	1	1	1	1	1	1	65.9	64.1	42.7	64.4	48.3	47
3035	FALSE		High	Unambiguous	AGGGGALGK	1xTMT6plex [K9]; 1xTMT6plex [N-Term]	1xTMT6plex [K9]; 1xTMT6plex [N-Term]	0.00239447	7.60518e-05	0.476	1	1	2	Q9HX41	Phosphomethylpyrimidine kinase OS=Pseudomonas aeruginosa (strain ATCC 15692 / DSM 22644 / CIP 104116 / JCM 14847 / LMG 12228 / 1C / PRS 101 / PAO1) OX=208964 GN=thiD PE=4 SV=1	Q9HX41	0	1145.7	9	281	279.2	233.5	284.9	283.6	255.2	305.7	331.4									1	1	1	1	1	1	1	1	281	279.2	233.5	284.9	283.6	255.2
3042	FALSE		High	Unambiguous	AGGGYLYATTDLAAMR	1xTMT6plex [N-Term]	1xTMT6plex [N-Term]	4.84552e-05	7.60518e-05	0.892	1	1	1	Q9HUC8	Arginine--tRNA ligase OS=Pseudomonas aeruginosa (strain ATCC 15692 / DSM 22644 / CIP 104116 / JCM 14847 / LMG 12228 / 1C / PRS 101 / PAO1) OX=208964 GN=argS PE=3 SV=1	Q9HUC8	0	1859.95	16	113.9	119.3	79.3	123.1	87.7	78.8	105	95.7									1	1	1	1	1	1	1	1	113.9	119.3	79.3	123.1	87.7	78.8
3043	FALSE		High	Unambiguous	AGGHGNGEISPDGLAWLK	1xDeamidated [N6]; 1xTMT6plex [K18]; 1xTMT6plex [N-Term]	1xDeamidated [N6]; 1xTMT6plex [K18]; 1xTMT6plex [N-Term]	0.00125493	7.60518e-05	0.545	1	1	1	Q9ZN70	Exopolyphosphatase OS=Pseudomonas aeruginosa (strain ATCC 15692 / DSM 22644 / CIP 104116 / JCM 14847 / LMG 12228 / 1C / PRS 101 / PAO1) OX=208964 GN=ppx PE=1 SV=1	Q9ZN70	0	2238.19	18	118.9	116.4	110.1	132.7	133.9	129.2	185.4	163.9									1	1	1	1	1	1	1	1	118.9	116.4	110.1	132.7	133.9	129.2
3045	FALSE		High	Unambiguous	AGGLAAPMYFAEER	1xTMT6plex [N-Term]	1xTMT6plex [N-Term]	0.000156524	7.60518e-05	0.767	1	1	1	Q9HXI1	Protein translocase subunit SecD OS=Pseudomonas aeruginosa (strain ATCC 15692 / DSM 22644 / CIP 104116 / JCM 14847 / LMG 12228 / 1C / PRS 101 / PAO1) OX=208964 GN=secD PE=3 SV=1	Q9HXI1	0	1711.87	14	6.7	10.9	16.5	20.1	20.1	24.8	24.3	23.9									1	1	1	1	1	1	1	1	6.7	10.9	16.5	20.1	20.1	24.8
3076	FALSE		High	Unambiguous	AGGVDVGYSR	1xTMT6plex [N-Term]	1xTMT6plex [N-Term]	0.000715148	7.60518e-05	0.605	1	1	2	Q9HXS8	Spermidine dehydrogenase, SpdH OS=Pseudomonas aeruginosa (strain ATCC 15692 / DSM 22644 / CIP 104116 / JCM 14847 / LMG 12228 / 1C / PRS 101 / PAO1) OX=208964 GN=spdH PE=1 SV=1	Q9HXS8	0	1209.64	10	230.7	209.7	170.8	231	202.1	192.1	214.6	245.4									1	1	1	1	1	1	1	1	230.7	209.7	170.8	231	202.1	192.1
3077	FALSE		High	Unambiguous	AGGVNGAQLEGVIYDDACDPK	1xCarboxymethyl [C18]; 1xTMT6plex [K21]; 1xTMT6plex [N-Term]	1xCarboxymethyl [C18]; 1xTMT6plex [K21]; 1xTMT6plex [N-Term]	0.000100719	7.60518e-05	0.814	1	1	7	P21175	Leucine-, isoleucine-, valine-, threonine-, and alanine-binding protein OS=Pseudomonas aeruginosa (strain ATCC 15692 / DSM 22644 / CIP 104116 / JCM 14847 / LMG 12228 / 1C / PRS 101 / PAO1) OX=208964 GN=braC PE=1 SV=2	P21175	0	2608.3	21	344.4	248.3	159.5	260.5	282.3	304.8	279.9	308.1									1	1	1	1	1	1	1	1	344.4	248.3	159.5	260.5	282.3	304.8
3078	FALSE		High	Unambiguous	AGGVNGAQLEGVIYDDACDPK	1xCarboxymethyl [C18]; 1xDeamidated [N/Q]; 1xTMT6plex [K21]; 1xTMT6plex [N-Term]	1xCarboxymethyl [C18]; 1xDeamidated [N5; Q8]; 1xTMT6plex [K21]; 1xTMT6plex [N-Term]	5.27238e-05	7.60518e-05	0.883	1	1	4	P21175	Leucine-, isoleucine-, valine-, threonine-, and alanine-binding protein OS=Pseudomonas aeruginosa (strain ATCC 15692 / DSM 22644 / CIP 104116 / JCM 14847 / LMG 12228 / 1C / PRS 101 / PAO1) OX=208964 GN=braC PE=1 SV=2	P21175	0	2609.28	21	121.9	84.4	59.7	88.6	85.6	95.3	95.3	107									1	1	1	1	1	1	1	1	121.9	84.4	59.7	88.6	85.6	95.3
3085	FALSE		High	Unambiguous	AGHINQDLTR	1xTMT6plex [N-Term]	1xTMT6plex [N-Term]	0.0026048	7.60518e-05	0.467	2	2	1	Q9HYI4; Q9HX91	Uncharacterized protein OS=Pseudomonas aeruginosa (strain ATCC 15692 / DSM 22644 / CIP 104116 / JCM 14847 / LMG 12228 / 1C / PRS 101 / PAO1) OX=208964 GN=PA3421 PE=4 SV=1;Uncharacterized protein PA3922 OS=Pseudomonas aeruginosa (strain ATCC 15692 / DSM 22644 / CIP 104116 / JCM 14847 / LMG 12228 / 1C / PRS 101 / PAO1) OX=208964 GN=PA3922 PE=1 SV=1	Q9HYI4; Q9HX91	0	1353.74	10	428.2	346	222.9	307.7	269.4	212	280.5	375.5									1	1	1	1	1	1	1	1	428.2	346	222.9	307.7	269.4	212
3086	FALSE		High	Unambiguous	AGHINQDLTR	1xDeamidated [N5]; 1xTMT6plex [N-Term]	1xDeamidated [N5]; 1xTMT6plex [N-Term]	0.00332158	7.60518e-05	0.441	2	2	2	Q9HYI4; Q9HX91	Uncharacterized protein OS=Pseudomonas aeruginosa (strain ATCC 15692 / DSM 22644 / CIP 104116 / JCM 14847 / LMG 12228 / 1C / PRS 101 / PAO1) OX=208964 GN=PA3421 PE=4 SV=1;Uncharacterized protein PA3922 OS=Pseudomonas aeruginosa (strain ATCC 15692 / DSM 22644 / CIP 104116 / JCM 14847 / LMG 12228 / 1C / PRS 101 / PAO1) OX=208964 GN=PA3922 PE=1 SV=1	Q9HYI4; Q9HX91	0	1354.73	10	497.6	356.7	252	303.4	331.4	334.2	387.9	449.8									1	1	1	1	1	1	1	1	497.6	356.7	252	303.4	331.4	334.2
3087	FALSE		High	Unambiguous	AGHISSVQEVWGR	1xTMT6plex [N-Term]	1xTMT6plex [N-Term]	0.0182921	0.00071075	0.257	1	2	1	Q51485	Porin B OS=Pseudomonas aeruginosa (strain ATCC 15692 / DSM 22644 / CIP 104116 / JCM 14847 / LMG 12228 / 1C / PRS 101 / PAO1) OX=208964 GN=oprB PE=1 SV=1	Q51485; Q9I1I4	0	1654.89	13	45.6	45.9	41.6	48.5	39.7	31.2	43.6	51.6									1	1	1	1	1	1	1	1	45.6	45.9	41.6	48.5	39.7	31.2
3094	FALSE		High	Unambiguous	AGHSAETADLAAEGFEPR	1xTMT6plex [N-Term]	1xTMT6plex [N-Term]	5.76122e-06	7.60518e-05	1.119	1	1	2	Q9I4B3	Probable NAD(P)H dehydrogenase OS=Pseudomonas aeruginosa (strain ATCC 15692 / DSM 22644 / CIP 104116 / JCM 14847 / LMG 12228 / 1C / PRS 101 / PAO1) OX=208964 GN=PA1225 PE=4 SV=1	Q9I4B3	0	2058.01	18	158.5	143.9	120.7	149.9	174.3	174.3	190	187.9									1	1	1	1	1	1	1	1	158.5	143.9	120.7	149.9	174.3	174.3
3097	FALSE		High	Unambiguous	AGHVPGAINFEWTAGMDPAR	1xTMT6plex [N-Term]	1xTMT6plex [N-Term]	3.11495e-07	7.60518e-05	1.43	1	1	1	Q9HUK9	Thiosulfate sulfurtransferase OS=Pseudomonas aeruginosa (strain ATCC 15692 / DSM 22644 / CIP 104116 / JCM 14847 / LMG 12228 / 1C / PRS 101 / PAO1) OX=208964 GN=rhdA PE=1 SV=1	Q9HUK9	0	2326.16	20	104.8	96	67.7	99.9	115.3	81.1	92	100.3									1	1	1	1	1	1	1	1	104.8	96	67.7	99.9	115.3	81.1
3098	FALSE		High	Unambiguous	AGHWLGMDVHDVGEYR	1xTMT6plex [N-Term]	1xTMT6plex [N-Term]	0.0077566	0.000160044	0.35	1	1	1	Q9HTW6	Aminopeptidase P OS=Pseudomonas aeruginosa (strain ATCC 15692 / DSM 22644 / CIP 104116 / JCM 14847 / LMG 12228 / 1C / PRS 101 / PAO1) OX=208964 GN=pepP PE=1 SV=1	Q9HTW6	0	2071	16	114	92.6	69.4	98.2	80.7	80.6	88.4	103.7									1	1	1	1	1	1	1	1	114	92.6	69.4	98.2	80.7	80.6
3105	FALSE		High	Unambiguous	AGLADSELLDVER	1xTMT6plex [N-Term]	1xTMT6plex [N-Term]	3.97539e-07	7.60518e-05	1.404	1	1	1	Q9I3W8	Isocitrate dehydrogenase kinase/phosphatase OS=Pseudomonas aeruginosa (strain ATCC 15692 / DSM 22644 / CIP 104116 / JCM 14847 / LMG 12228 / 1C / PRS 101 / PAO1) OX=208964 GN=aceK PE=3 SV=1	Q9I3W8	0	1616.87	13	171	152.8	108.9	139.6	167.2	197.4	193.5	178.6									1	1	1	1	1	1	1	1	171	152.8	108.9	139.6	167.2	197.4
3106	FALSE		High	Unambiguous	AGLAEDLTMTLPR	1xTMT6plex [N-Term]	1xTMT6plex [N-Term]	0.000313342	7.60518e-05	0.693	1	1	1	G3XD74	Serine-type D-Ala-D-Ala carboxypeptidase OS=Pseudomonas aeruginosa (strain ATCC 15692 / DSM 22644 / CIP 104116 / JCM 14847 / LMG 12228 / 1C / PRS 101 / PAO1) OX=208964 GN=dacC PE=3 SV=1	G3XD74	0	1616.89	13	89.7	159.9	157.1	152.4	227	222.8	242.9	211.1									1	1	1	1	1	1	1	1	89.7	159.9	157.1	152.4	227	222.8
3111	FALSE		High	Unambiguous	AGLAGTGFVTDNELQSFAR	1xTMT6plex [N-Term]	1xTMT6plex [N-Term]	1.01577e-06	7.60518e-05	1.304	1	1	1	Q9I2T8	Peptidyl-prolyl cis-trans isomerase D OS=Pseudomonas aeruginosa (strain ATCC 15692 / DSM 22644 / CIP 104116 / JCM 14847 / LMG 12228 / 1C / PRS 101 / PAO1) OX=208964 GN=ppiD PE=4 SV=1	Q9I2T8	0	2183.13	19	5.3	13.1	10.6	14.2	21.7	18.6	23.9	17.9									1	1	1	1	1	1	1	1	5.3	13.1	10.6	14.2	21.7	18.6
3127	FALSE		High	Unambiguous	AGIDNVILER	1xTMT6plex [N-Term]	1xTMT6plex [N-Term]	0.00124323	7.60518e-05	0.546	1	1	1	P20586	p-hydroxybenzoate hydroxylase OS=Pseudomonas aeruginosa (strain ATCC 15692 / DSM 22644 / CIP 104116 / JCM 14847 / LMG 12228 / 1C / PRS 101 / PAO1) OX=208964 GN=pobA PE=1 SV=1	P20586	0	1328.77	10	48.6	54	27	36	41.8	43	53	49.3									1	1	1	1	1	1	1	1	48.6	54	27	36	41.8	43
3130	FALSE		High	Unambiguous	AGLDVVAALGR	1xTMT6plex [N-Term]	1xTMT6plex [N-Term]	0.00179142	7.60518e-05	0.507	1	1	1	Q9HVW2	Intermembrane phospholipid transport system permease protein MlaE OS=Pseudomonas aeruginosa (strain ATCC 15692 / DSM 22644 / CIP 104116 / JCM 14847 / LMG 12228 / 1C / PRS 101 / PAO1) OX=208964 GN=PA4455 PE=1 SV=1	Q9HVW2	0	1270.77	11	72.8	98.4	99.1	106.8	134.4	130.5	156.7	134.4									1	1	1	1	1	1	1	1	72.8	98.4	99.1	106.8	134.4	130.5
3131	FALSE		High	Unambiguous	AGLEAALESHAQAR	1xTMT6plex [N-Term]	1xTMT6plex [N-Term]	4.62349e-05	7.60518e-05	0.897	1	1	1	Q9HWB8	Nuclease SbcCD subunit C OS=Pseudomonas aeruginosa (strain ATCC 15692 / DSM 22644 / CIP 104116 / JCM 14847 / LMG 12228 / 1C / PRS 101 / PAO1) OX=208964 GN=sbcC PE=3 SV=1	Q9HWB8	0	1652.89	14	55.1	65.9	56	67.5	59.6	71.5	81.3	76.5									1	1	1	1	1	1	1	1	55.1	65.9	56	67.5	59.6	71.5
3133	FALSE		High	Unambiguous	AGLEDELK	1xTMT6plex [K8]; 1xTMT6plex [N-Term]	1xTMT6plex [K8]; 1xTMT6plex [N-Term]	0.0386957	0.00253001	0.174	1	1	1	Q9I520	Uncharacterized protein OS=Pseudomonas aeruginosa (strain ATCC 15692 / DSM 22644 / CIP 104116 / JCM 14847 / LMG 12228 / 1C / PRS 101 / PAO1) OX=208964 GN=PA0938 PE=4 SV=1	Q9I520	0	1332.78	8	64.5	108.6	146.6	136.7	221.3	212.1	199.3	208.6									1	1	1	1	1	1	1	1	64.5	108.6	146.6	136.7	221.3	212.1
3134	FALSE		High	Unambiguous	AGLEGFTR	1xTMT6plex [N-Term]	1xTMT6plex [N-Term]	0.00586825	0.000160044	0.38	1	1	2	O54438	3-oxoacyl-[acyl-carrier-protein] reductase FabG OS=Pseudomonas aeruginosa (strain ATCC 15692 / DSM 22644 / CIP 104116 / JCM 14847 / LMG 12228 / 1C / PRS 101 / PAO1) OX=208964 GN=fabG PE=1 SV=1	O54438	0	1079.6	8	298.5	325.1	267	329.3	305.4	320.3	359.9	385.8									1	1	1	1	1	1	1	1	298.5	325.1	267	329.3	305.4	320.3
3136	FALSE		High	Unambiguous	AGLEQGR	1xTMT6plex [N-Term]	1xTMT6plex [N-Term]	0.0540581	0.00420605	0.136	1	1	2	Q9HVD7	Ferrochelatase OS=Pseudomonas aeruginosa (strain ATCC 15692 / DSM 22644 / CIP 104116 / JCM 14847 / LMG 12228 / 1C / PRS 101 / PAO1) OX=208964 GN=hemH PE=3 SV=1	Q9HVD7	0	959.547	7	436	406.2	475.3	430.3	433	511.5	473.5	589.3									1	1	1	1	1	1	1	1	436	406.2	475.3	430.3	433	511.5
3139	FALSE		High	Unambiguous	AGIGDSLIR	1xTMT6plex [N-Term]	1xTMT6plex [N-Term]	0.0125521	0.000322918	0.298	1	1	2	P55218	O-succinylhomoserine sulfhydrylase OS=Pseudomonas aeruginosa (strain ATCC 15692 / DSM 22644 / CIP 104116 / JCM 14847 / LMG 12228 / 1C / PRS 101 / PAO1) OX=208964 GN=metZ PE=1 SV=1	P55218	0	1130.67	9	461	412.2	312.7	447.5	383.2	372	417.8	496.2									1	1	1	1	1	1	1	1	461	412.2	312.7	447.5	383.2	372
3142	FALSE		High	Unambiguous	AGIGQVFGATR	1xTMT6plex [N-Term]	1xTMT6plex [N-Term]	0.00107014	7.60518e-05	0.562	1	1	1	Q9I5H0	Uncharacterized protein OS=Pseudomonas aeruginosa (strain ATCC 15692 / DSM 22644 / CIP 104116 / JCM 14847 / LMG 12228 / 1C / PRS 101 / PAO1) OX=208964 GN=PA0759 PE=4 SV=1	Q9I5H0	0	1305.75	11	62.7	102	57	79.4	70.9	62.3	75.9	82.8									1	1	1	1	1	1	1	1	62.7	102	57	79.4	70.9	62.3
3146	FALSE		High	Unambiguous	AGIIEAYR	1xTMT6plex [N-Term]	1xTMT6plex [N-Term]	0.0124368	0.000322918	0.299	1	1	2	P48372	DNA gyrase subunit A OS=Pseudomonas aeruginosa (strain ATCC 15692 / DSM 22644 / CIP 104116 / JCM 14847 / LMG 12228 / 1C / PRS 101 / PAO1) OX=208964 GN=gyrA PE=3 SV=1	P48372	0	1121.65	8	556	648.2	388.9	606.8	421.3	367.3	460.7	512.7									1	1	1	1	1	1	1	1	556	648.2	388.9	606.8	421.3	367.3
3147	FALSE		High	Unambiguous	AGLLEDLNALPAR	1xTMT6plex [N-Term]	1xTMT6plex [N-Term]	4.84552e-05	7.60518e-05	0.892	1	1	2	P72173	Aspartate aminotransferase OS=Pseudomonas aeruginosa (strain ATCC 15692 / DSM 22644 / CIP 104116 / JCM 14847 / LMG 12228 / 1C / PRS 101 / PAO1) OX=208964 GN=aspC PE=3 SV=2	P72173	0	1581.92	13	342.5	313.5	218.4	354.8	310.5	270.4	296.7	342									1	1	1	1	1	1	1	1	342.5	313.5	218.4	354.8	310.5	270.4
3148	FALSE		High	Unambiguous	AGLLEDLNALPAR	1xDeamidated [N8]; 1xTMT6plex [N-Term]	1xDeamidated [N8]; 1xTMT6plex [N-Term]	2.30934e-05	7.60518e-05	0.971	1	1	1	P72173	Aspartate aminotransferase OS=Pseudomonas aeruginosa (strain ATCC 15692 / DSM 22644 / CIP 104116 / JCM 14847 / LMG 12228 / 1C / PRS 101 / PAO1) OX=208964 GN=aspC PE=3 SV=2	P72173	0	1582.9	13	265.8	224.7	167.6	217.8	203.5	251.1	271.6	256.8									1	1	1	1	1	1	1	1	265.8	224.7	167.6	217.8	203.5	251.1
3150	FALSE		High	Unambiguous	AGLIGANGAGK	1xDeamidated [N7]; 1xTMT6plex [K11]; 1xTMT6plex [N-Term]	1xDeamidated [N7]; 1xTMT6plex [K11]; 1xTMT6plex [N-Term]	0.00452028	7.60518e-05	0.408	1	1	3	Q9HTU2	Probable ATP-binding component of ABC transporter OS=Pseudomonas aeruginosa (strain ATCC 15692 / DSM 22644 / CIP 104116 / JCM 14847 / LMG 12228 / 1C / PRS 101 / PAO1) OX=208964 GN=PA5252 PE=4 SV=1	Q9HTU2	0	1387.83	11	147.8	175.4	173.3	176.4	325.3	333.4	288.7	324									1	1	1	1	1	1	1	1	147.8	175.4	173.3	176.4	325.3	333.4
3155	FALSE		High	Unambiguous	AGLIVVNTNPLYTAR	1xTMT6plex [N-Term]	1xTMT6plex [N-Term]	2.83602e-07	7.60518e-05	1.44	1	1	2	Q9HYU4	Long-chain-fatty-acid--CoA ligase OS=Pseudomonas aeruginosa (strain ATCC 15692 / DSM 22644 / CIP 104116 / JCM 14847 / LMG 12228 / 1C / PRS 101 / PAO1) OX=208964 GN=fadD1 PE=4 SV=1	Q9HYU4	0	1831.06	15	86.9	76.7	46	69.5	57.8	55.5	70.8	55.5									1	1	1	1	1	1	1	1	86.9	76.7	46	69.5	57.8	55.5
3156	FALSE		High	Unambiguous	AGILVVPAK	1xTMT6plex [K9]; 1xTMT6plex [N-Term]	1xTMT6plex [K9]; 1xTMT6plex [N-Term]	0.00143081	7.60518e-05	0.531	1	1	1	O50177	Succinylglutamate desuccinylase OS=Pseudomonas aeruginosa (strain ATCC 15692 / DSM 22644 / CIP 104116 / JCM 14847 / LMG 12228 / 1C / PRS 101 / PAO1) OX=208964 GN=astE PE=3 SV=1	O50177	0	1325.89	9	189.5	207.5	129.1	177	171.4	179.4	167.6	209.6									1	1	1	1	1	1	1	1	189.5	207.5	129.1	177	171.4	179.4
3162	FALSE		High	Unambiguous	AGLPLQQELASGSALVTDQNTGK	1xTMT6plex [K23]; 1xTMT6plex [N-Term]	1xTMT6plex [K23]; 1xTMT6plex [N-Term]	5.49202e-08	7.60518e-05	1.615	1	1	1	P72161	D-alanyl-D-alanine endopeptidase OS=Pseudomonas aeruginosa (strain ATCC 15692 / DSM 22644 / CIP 104116 / JCM 14847 / LMG 12228 / 1C / PRS 101 / PAO1) OX=208964 GN=pbpG PE=3 SV=2	P72161	0	2756.52	23	123.6	105.7	92.8	127	114.6	128.9	130.3	138.9									1	1	1	1	1	1	1	1	123.6	105.7	92.8	127	114.6	128.9
3164	FALSE		High	Unambiguous	AGLPVGVPAMTLNK	1xTMT6plex [K14]; 1xTMT6plex [N-Term]	1xTMT6plex [K14]; 1xTMT6plex [N-Term]	0.00464857	7.60518e-05	0.405	1	1	1	Q9I2A8	Acetyl-CoA acetyltransferase OS=Pseudomonas aeruginosa (strain ATCC 15692 / DSM 22644 / CIP 104116 / JCM 14847 / LMG 12228 / 1C / PRS 101 / PAO1) OX=208964 GN=atoB PE=3 SV=1	Q9I2A8	0	1826.1	14	336.6	295.5	213.6	312.4	239	224.7	270.7	270.9									1	1	1	1	1	1	1	1	336.6	295.5	213.6	312.4	239	224.7
3165	FALSE		High	Unambiguous	AGLPVVPPAEMTAEDFMEHMAVDK	1xTMT6plex [K24]; 1xTMT6plex [N-Term]	1xTMT6plex [K24]; 1xTMT6plex [N-Term]	0.000645071	7.60518e-05	0.616	1	1	1	P34002	3-dehydroquinate synthase OS=Pseudomonas aeruginosa (strain ATCC 15692 / DSM 22644 / CIP 104116 / JCM 14847 / LMG 12228 / 1C / PRS 101 / PAO1) OX=208964 GN=aroB PE=3 SV=2	P34002	0	3043.53	24	58.4	56.8	58.4	64.3	89.2	76.8	59.6	73.7									1	1	1	1	1	1	1	1	58.4	56.8	58.4	64.3	89.2	76.8
3167	FALSE		High	Unambiguous	AGIQAIPK	1xTMT6plex [K8]; 1xTMT6plex [N-Term]	1xTMT6plex [K8]; 1xTMT6plex [N-Term]	0.0135124	0.000397824	0.29	1	1	1	Q9I404	Amino acid ABC transporter membrane protein OS=Pseudomonas aeruginosa (strain ATCC 15692 / DSM 22644 / CIP 104116 / JCM 14847 / LMG 12228 / 1C / PRS 101 / PAO1) OX=208964 GN=PA1340 PE=3 SV=1	Q9I404	0	1255.81	8	52.3	126.7	103.1	86.5	159.4	138.6	128.1	144.2									1	1	1	1	1	1	1	1	52.3	126.7	103.1	86.5	159.4	138.6
3172	FALSE		High	Unambiguous	AGIQPALLDEPR	1xTMT6plex [N-Term]	1xTMT6plex [N-Term]	0.00253272	7.60518e-05	0.47	1	1	1	Q9I4F6	Probable transcriptional regulator OS=Pseudomonas aeruginosa (strain ATCC 15692 / DSM 22644 / CIP 104116 / JCM 14847 / LMG 12228 / 1C / PRS 101 / PAO1) OX=208964 GN=PA1182 PE=4 SV=1	Q9I4F6	0	1508.86	12	16.1	8.6	11.9	14.8	17	15	14.5	16.8									1	1	1	1	1	1	1	1	16.1	8.6	11.9	14.8	17	15
3176	FALSE		High	Unambiguous	AGLRPIVVVNK	1xTMT6plex [K11]; 1xTMT6plex [N-Term]	1xTMT6plex [K11]; 1xTMT6plex [N-Term]	1.37851e-05	7.60518e-05	1.026	1	1	1	Q9HU67	50S ribosomal subunit assembly factor BipA OS=Pseudomonas aeruginosa (strain ATCC 15692 / DSM 22644 / CIP 104116 / JCM 14847 / LMG 12228 / 1C / PRS 101 / PAO1) OX=208964 GN=typA PE=3 SV=1	Q9HU67	0	1624.07	11	193.6	294.7	146.5	211	143	102.9	139.3	168.8									1	1	1	1	1	1	1	1	193.6	294.7	146.5	211	143	102.9
3185	FALSE		High	Unambiguous	AGISIGVGSTDYTDLVNK	1xTMT6plex [K18]; 1xTMT6plex [N-Term]	1xTMT6plex [K18]; 1xTMT6plex [N-Term]	1.92238e-06	7.60518e-05	1.236	1	1	1	Q9K3C5	B-type flagellar hook-associated protein 2 OS=Pseudomonas aeruginosa (strain ATCC 15692 / DSM 22644 / CIP 104116 / JCM 14847 / LMG 12228 / 1C / PRS 101 / PAO1) OX=208964 GN=fliD PE=1 SV=1	Q9K3C5	0	2268.25	18	207.5	158	138	180.6	173.7	193.7	204.2	198.5									1	1	1	1	1	1	1	1	207.5	158	138	180.6	173.7	193.7
3187	FALSE		High	Unambiguous	AGISNDGNPSR	1xTMT6plex [N-Term]	1xTMT6plex [N-Term]	0.00141747	7.60518e-05	0.532	1	1	1	Q9I5V0	UPF0229 protein PA0587 OS=Pseudomonas aeruginosa (strain ATCC 15692 / DSM 22644 / CIP 104116 / JCM 14847 / LMG 12228 / 1C / PRS 101 / PAO1) OX=208964 GN=PA0587 PE=3 SV=1	Q9I5V0	0	1316.68	11	25.4	17.3	16.3	20.5	27.4	24.3	32.3	25									1	1	1	1	1	1	1	1	25.4	17.3	16.3	20.5	27.4	24.3
3188	FALSE		High	Unambiguous	AGISNDGNPSR	1xDeamidated [N5]; 1xTMT6plex [N-Term]	1xDeamidated [N5; N8]; 1xTMT6plex [N-Term]	0.000279989	7.60518e-05	0.705	1	1	1	Q9I5V0	UPF0229 protein PA0587 OS=Pseudomonas aeruginosa (strain ATCC 15692 / DSM 22644 / CIP 104116 / JCM 14847 / LMG 12228 / 1C / PRS 101 / PAO1) OX=208964 GN=PA0587 PE=3 SV=1	Q9I5V0	0	1317.66	11	79.7	77.3	60.2	61.9	90.5	115.7	127.2	109.8									1	1	1	1	1	1	1	1	79.7	77.3	60.2	61.9	90.5	115.7
3191	FALSE		High	Unambiguous	AGITAVIQPGGSMR	1xTMT6plex [N-Term]	1xTMT6plex [N-Term]	4.18787e-06	7.60518e-05	1.153	1	1	2	Q9HUV9	Bifunctional purine biosynthesis protein PurH OS=Pseudomonas aeruginosa (strain ATCC 15692 / DSM 22644 / CIP 104116 / JCM 14847 / LMG 12228 / 1C / PRS 101 / PAO1) OX=208964 GN=purH PE=3 SV=1	Q9HUV9	0	1586.89	14	328.8	317	211.8	321.1	254.4	233.9	297.6	323.2									1	1	1	1	1	1	1	1	328.8	317	211.8	321.1	254.4	233.9
3193	FALSE		High	Unambiguous	AGITAVIQPGGSMR	1xOxidation [M13]; 1xTMT6plex [N-Term]	1xOxidation [M13]; 1xTMT6plex [N-Term]	0.000763653	7.60518e-05	0.598	1	1	3	Q9HUV9	Bifunctional purine biosynthesis protein PurH OS=Pseudomonas aeruginosa (strain ATCC 15692 / DSM 22644 / CIP 104116 / JCM 14847 / LMG 12228 / 1C / PRS 101 / PAO1) OX=208964 GN=purH PE=3 SV=1	Q9HUV9	0	1602.88	14	224.6	146.8	92	141.8	111.2	106.8	128.1	138.7									1	1	1	1	1	1	1	1	224.6	146.8	92	141.8	111.2	106.8
3198	FALSE		High	Unambiguous	AGLTIADIDFVELNEAFAAQALPVLK	1xTMT6plex [K26]; 1xTMT6plex [N-Term]	1xTMT6plex [K26]; 1xTMT6plex [N-Term]	0.0631696	0.00540263	0.118	1	1	1	Q9HZJ3	3-ketoacyl-CoA thiolase OS=Pseudomonas aeruginosa (strain ATCC 15692 / DSM 22644 / CIP 104116 / JCM 14847 / LMG 12228 / 1C / PRS 101 / PAO1) OX=208964 GN=fadA PE=3 SV=1	Q9HZJ3	0	3187.8	26	35.2	29	22.7	30.9	28	26.8	34.2	34.3									1	1	1	1	1	1	1	1	35.2	29	22.7	30.9	28	26.8
3204	FALSE		High	Unambiguous	AGLVEAADGGTLFLDEIGELPLEAQAR	1xTMT6plex [N-Term]	1xTMT6plex [N-Term]	0.00740459	0.000160044	0.355	1	1	1	Q9HV73	Two-component response regulator CbrB OS=Pseudomonas aeruginosa (strain ATCC 15692 / DSM 22644 / CIP 104116 / JCM 14847 / LMG 12228 / 1C / PRS 101 / PAO1) OX=208964 GN=cbrB PE=4 SV=1	Q9HV73	0	2984.58	27	13.4	23.2	12.2	16.3	26.7	27.7	21	28.4									1	1	1	1	1	1	1	1	13.4	23.2	12.2	16.3	26.7	27.7
3205	FALSE		High	Unambiguous	AGLVGEDGPTHAGSFDISYLR	1xTMT6plex [N-Term]	1xTMT6plex [N-Term]	3.83256e-05	7.60518e-05	0.917	1	1	1	Q9KGU7	1-deoxy-D-xylulose-5-phosphate synthase OS=Pseudomonas aeruginosa (strain ATCC 15692 / DSM 22644 / CIP 104116 / JCM 14847 / LMG 12228 / 1C / PRS 101 / PAO1) OX=208964 GN=dxs PE=1 SV=1	Q9KGU7	0	2391.21	21	76.7	100.2	90.4	110	74.3	81.9	168.5	101.8									1	1	1	1	1	1	1	1	76.7	100.2	90.4	110	74.3	81.9
3208	FALSE		High	Unambiguous	AGLVNEK	1xTMT6plex [K7]; 1xTMT6plex [N-Term]	1xTMT6plex [K7]; 1xTMT6plex [N-Term]	0.0441907	0.00319114	0.159	1	1	1	Q9I521	Uncharacterized protein OS=Pseudomonas aeruginosa (strain ATCC 15692 / DSM 22644 / CIP 104116 / JCM 14847 / LMG 12228 / 1C / PRS 101 / PAO1) OX=208964 GN=PA0937 PE=4 SV=1	Q9I521	0	1188.74	7	265.7	259.1	186.7	278.5	267	297.2	284.6	301.7									1	1	1	1	1	1	1	1	265.7	259.1	186.7	278.5	267	297.2
3212	FALSE		High	Unambiguous	AGLVSAK	1xTMT6plex [K7]; 1xTMT6plex [N-Term]	1xTMT6plex [K7]; 1xTMT6plex [N-Term]	0.0326615	0.00191933	0.193	1	1	2	Q9I120	Haemagg_act domain-containing protein OS=Pseudomonas aeruginosa (strain ATCC 15692 / DSM 22644 / CIP 104116 / JCM 14847 / LMG 12228 / 1C / PRS 101 / PAO1) OX=208964 GN=PA2462 PE=4 SV=1	Q9I120	0	1103.72	7	236.7	253.2	251.5	246	373.8	416.3	406.2	367.8									1	1	1	1	1	1	1	1	236.7	253.2	251.5	246	373.8	416.3
3216	FALSE		High	Unambiguous	AGLVVVNTNPLYTAR	1xTMT6plex [N-Term]	1xTMT6plex [N-Term]	5.12132e-07	7.60518e-05	1.377	1	1	1	Q9HYU3	Long-chain-fatty-acid--CoA ligase OS=Pseudomonas aeruginosa (strain ATCC 15692 / DSM 22644 / CIP 104116 / JCM 14847 / LMG 12228 / 1C / PRS 101 / PAO1) OX=208964 GN=fadD2 PE=4 SV=1	Q9HYU3	0	1817.05	15	33.9	33.1	22.6	27.7	25.2	24.7	32.5	32.1									1	1	1	1	1	1	1	1	33.9	33.1	22.6	27.7	25.2	24.7
3222	FALSE		High	Unambiguous	AGLYVPGGK	1xTMT6plex [K9]; 1xTMT6plex [N-Term]	1xTMT6plex [K9]; 1xTMT6plex [N-Term]	0.00160101	7.60518e-05	0.519	1	1	1	Q9HVW9	Histidinol dehydrogenase OS=Pseudomonas aeruginosa (strain ATCC 15692 / DSM 22644 / CIP 104116 / JCM 14847 / LMG 12228 / 1C / PRS 101 / PAO1) OX=208964 GN=hisD PE=3 SV=1	Q9HVW9	0	1319.81	9	1078.7	995.7	666	1007.3	839.5	851.5	917.1	1065.2									1	1	1	1	1	1	1	1	1078.7	995.7	666	1007.3	839.5	851.5
3233	FALSE		High	Unambiguous	AGMQIMGDWAK	1xTMT6plex [K11]; 1xTMT6plex [N-Term]	1xTMT6plex [K11]; 1xTMT6plex [N-Term]	5.03079e-05	7.60518e-05	0.888	1	1	5	Q9HZ48	Probable binding protein component of ABC sugar transporter OS=Pseudomonas aeruginosa (strain ATCC 15692 / DSM 22644 / CIP 104116 / JCM 14847 / LMG 12228 / 1C / PRS 101 / PAO1) OX=208964 GN=PA3190 PE=4 SV=1	Q9HZ48	0	1665.89	11	862.3	627.2	391.9	570.2	472	443.7	548.2	614.8									1	1	1	1	1	1	1	1	862.3	627.2	391.9	570.2	472	443.7
3234	FALSE		High	Unambiguous	AGMQIMGDWAK	1xOxidation [M]; 1xTMT6plex [K11]; 1xTMT6plex [N-Term]	1xOxidation [M3; M6]; 1xTMT6plex [K11]; 1xTMT6plex [N-Term]	0.000112719	7.60518e-05	0.802	1	1	15	Q9HZ48	Probable binding protein component of ABC sugar transporter OS=Pseudomonas aeruginosa (strain ATCC 15692 / DSM 22644 / CIP 104116 / JCM 14847 / LMG 12228 / 1C / PRS 101 / PAO1) OX=208964 GN=PA3190 PE=4 SV=1	Q9HZ48	0	1681.88	11	2905.6	2219.5	1388.3	1982.7	1572.7	1662.8	1941.9	2149.3									1	1	1	1	1	1	1	1	2905.6	2219.5	1388.3	1982.7	1572.7	1662.8
3240	FALSE		High	Unambiguous	AGMTAADQMIAEHLR	1xTMT6plex [N-Term]	1xTMT6plex [N-Term]	6.24222e-05	7.60518e-05	0.865	1	1	2	Q9HXJ8	GTPase Der OS=Pseudomonas aeruginosa (strain ATCC 15692 / DSM 22644 / CIP 104116 / JCM 14847 / LMG 12228 / 1C / PRS 101 / PAO1) OX=208964 GN=der PE=3 SV=1	Q9HXJ8	0	1843.94	15	159.7	147.6	132.4	186.8	179.4	178.4	183.5	195.8									1	1	1	1	1	1	1	1	159.7	147.6	132.4	186.8	179.4	178.4
3241	FALSE		High	Unambiguous	AGMTHVNDIPVNDEANAPFGGEK	1xTMT6plex [K23]; 1xTMT6plex [N-Term]	1xTMT6plex [K23]; 1xTMT6plex [N-Term]	1.05806e-09	7.60518e-05	2.036	1	1	1	Q9HUR4	Probable aldehyde dehydrogenase OS=Pseudomonas aeruginosa (strain ATCC 15692 / DSM 22644 / CIP 104116 / JCM 14847 / LMG 12228 / 1C / PRS 101 / PAO1) OX=208964 GN=PA4899 PE=3 SV=1	Q9HUR4	0	2841.42	23	35.1	26.5	22.9	29.3	35.1	36.7	40.1	38.1									1	1	1	1	1	1	1	1	35.1	26.5	22.9	29.3	35.1	36.7
3243	FALSE		High	Unambiguous	AGNADGSIPAWDGGLATNAGSVDSR	1xTMT6plex [N-Term]	1xTMT6plex [N-Term]	5.59603e-08	7.60518e-05	1.613	1	1	3	Q9HX91	Uncharacterized protein PA3922 OS=Pseudomonas aeruginosa (strain ATCC 15692 / DSM 22644 / CIP 104116 / JCM 14847 / LMG 12228 / 1C / PRS 101 / PAO1) OX=208964 GN=PA3922 PE=1 SV=1	Q9HX91	0	2588.25	25	163.8	118.6	88.3	106.7	130	125.5	142	183.9									1	1	1	1	1	1	1	1	163.8	118.6	88.3	106.7	130	125.5
3244	FALSE		High	Unambiguous	AGNADGSIPAWDGGLATNAGSVDSR	1xDeamidated [N]; 1xTMT6plex [N-Term]	1xDeamidated [N3; N18]; 1xTMT6plex [N-Term]	3.05416e-09	7.60518e-05	1.923	1	1	5	Q9HX91	Uncharacterized protein PA3922 OS=Pseudomonas aeruginosa (strain ATCC 15692 / DSM 22644 / CIP 104116 / JCM 14847 / LMG 12228 / 1C / PRS 101 / PAO1) OX=208964 GN=PA3922 PE=1 SV=1	Q9HX91	0	2589.24	25	350.4	231.7	172.2	219	250.8	289.8	328.4	349.2									1	1	1	1	1	1	1	1	350.4	231.7	172.2	219	250.8	289.8
3245	FALSE		High	Unambiguous	AGNADGSIPAWDGGLATNAGSVDSR	2xDeamidated [N3; N18]; 1xTMT6plex [N-Term]	2xDeamidated [N3; N18]; 1xTMT6plex [N-Term]	0.000117029	7.60518e-05	0.798	1	1	1	Q9HX91	Uncharacterized protein PA3922 OS=Pseudomonas aeruginosa (strain ATCC 15692 / DSM 22644 / CIP 104116 / JCM 14847 / LMG 12228 / 1C / PRS 101 / PAO1) OX=208964 GN=PA3922 PE=1 SV=1	Q9HX91	0	2590.22	25	92.4	47.7	36.7	50	51	58.1	75.8	79.8									1	1	1	1	1	1	1	1	92.4	47.7	36.7	50	51	58.1
3252	FALSE		High	Unambiguous	AGNGETLQR	1xDeamidated [N3]; 1xTMT6plex [N-Term]	1xDeamidated [N3]; 1xTMT6plex [N-Term]	0.0931838	0.00755638	0.072	1	1	1	Q9HUY3	Arylamine N-acetyltransferase OS=Pseudomonas aeruginosa (strain ATCC 15692 / DSM 22644 / CIP 104116 / JCM 14847 / LMG 12228 / 1C / PRS 101 / PAO1) OX=208964 GN=PA4827 PE=1 SV=1	Q9HUY3	0	1175.62	9	83.6	97.4	85.6	97.7	115	115.5	130.5	135.1									1	1	1	1	1	1	1	1	83.6	97.4	85.6	97.7	115	115.5
3255	FALSE		High	Unambiguous	AGNIAAEGSIAVK	1xTMT6plex [K13]; 1xTMT6plex [N-Term]	1xTMT6plex [K13]; 1xTMT6plex [N-Term]	4.9792e-07	7.60518e-05	1.38	1	1	11	O82851	Elongation factor Ts OS=Pseudomonas aeruginosa (strain ATCC 15692 / DSM 22644 / CIP 104116 / JCM 14847 / LMG 12228 / 1C / PRS 101 / PAO1) OX=208964 GN=tsf PE=3 SV=1	O82851	0	1658.98	13	2068.6	2077.1	1551.1	2308.4	1954.8	1947.5	2077	2488.7									1	1	1	1	1	1	1	1	2068.6	2077.1	1551.1	2308.4	1954.8	1947.5
3256	FALSE		High	Unambiguous	AGNIAAEGSIAVK	1xDeamidated [N3]; 1xTMT6plex [K13]; 1xTMT6plex [N-Term]	1xDeamidated [N3]; 1xTMT6plex [K13]; 1xTMT6plex [N-Term]	1.01577e-06	7.60518e-05	1.304	1	1	1	O82851	Elongation factor Ts OS=Pseudomonas aeruginosa (strain ATCC 15692 / DSM 22644 / CIP 104116 / JCM 14847 / LMG 12228 / 1C / PRS 101 / PAO1) OX=208964 GN=tsf PE=3 SV=1	O82851	0	1659.97	13	51.2	47.3	32.9	47	47.3	59.8	42.9	55.5									1	1	1	1	1	1	1	1	51.2	47.3	32.9	47	47.3	59.8
3264	FALSE		High	Unambiguous	AGNMGQANYSAAK	1xTMT6plex [K13]; 1xTMT6plex [N-Term]	1xTMT6plex [K13]; 1xTMT6plex [N-Term]	1.16323e-07	7.60518e-05	1.535	1	1	2	Q9HW15	Probable short-chain dehydrogenase OS=Pseudomonas aeruginosa (strain ATCC 15692 / DSM 22644 / CIP 104116 / JCM 14847 / LMG 12228 / 1C / PRS 101 / PAO1) OX=208964 GN=speA PE=4 SV=1	Q9HW15	0	1740.91	13	39.2	35.8	16.6	52.3	33.3	34.8	35.4	30									1	1	1	1	1	1	1	1	39.2	35.8	16.6	52.3	33.3	34.8
3265	FALSE		High	Unambiguous	AGNMGQANYSAAK	1xDeamidated [N3]; 1xTMT6plex [K13]; 1xTMT6plex [N-Term]	1xDeamidated [N3]; 1xTMT6plex [K13]; 1xTMT6plex [N-Term]	4.75546e-05	7.60518e-05	0.894	1	1	1	Q9HW15	Probable short-chain dehydrogenase OS=Pseudomonas aeruginosa (strain ATCC 15692 / DSM 22644 / CIP 104116 / JCM 14847 / LMG 12228 / 1C / PRS 101 / PAO1) OX=208964 GN=speA PE=4 SV=1	Q9HW15	0	1741.89	13	7.8	7.2	5.6	4.9	4.7	6.6	7.2	7.2									1	1	1	1	1	1	1	1	7.8	7.2	5.6	4.9	4.7	6.6
3269	FALSE		High	Unambiguous	AGNQGIGVIVAQLPR	1xTMT6plex [N-Term]	1xTMT6plex [N-Term]	0.00357936	7.60518e-05	0.433	1	1	1	Q9HUL3	Small ribosomal subunit biogenesis GTPase RsgA OS=Pseudomonas aeruginosa (strain ATCC 15692 / DSM 22644 / CIP 104116 / JCM 14847 / LMG 12228 / 1C / PRS 101 / PAO1) OX=208964 GN=rsgA PE=1 SV=1	Q9HUL3	0	1722.02	15	169.4	155.7	124.7	164.3	132.4	125.6	178.8	169.7									1	1	1	1	1	1	1	1	169.4	155.7	124.7	164.3	132.4	125.6
3274	FALSE		High	Unambiguous	AGNSLEFIENVK	1xTMT6plex [K12]; 1xTMT6plex [N-Term]	1xTMT6plex [K12]; 1xTMT6plex [N-Term]	0.0317948	0.00191933	0.196	1	1	1	Q9HTM0	Guanosine-3',5'-bis(diphosphate) 3'-diphosphatase OS=Pseudomonas aeruginosa (strain ATCC 15692 / DSM 22644 / CIP 104116 / JCM 14847 / LMG 12228 / 1C / PRS 101 / PAO1) OX=208964 GN=spoT PE=3 SV=1	Q9HTM0	0	1779.01	12	119.8	129.7	89	132.5	142.7	125.6	120.8	137.4									1	1	1	1	1	1	1	1	119.8	129.7	89	132.5	142.7	125.6
3276	FALSE		High	Unambiguous	AGNSMPLR	1xTMT6plex [N-Term]	1xTMT6plex [N-Term]	0.0260799	0.00160012	0.218	1	1	2	Q9HWD8	50S ribosomal protein L2 OS=Pseudomonas aeruginosa (strain ATCC 15692 / DSM 22644 / CIP 104116 / JCM 14847 / LMG 12228 / 1C / PRS 101 / PAO1) OX=208964 GN=rplB PE=3 SV=1	Q9HWD8	0	1074.59	8	163.6	186.4	122	246.7	157.1	181.4	211.2	161.7									1	1	1	1	1	1	1	1	163.6	186.4	122	246.7	157.1	181.4
[truncated: 14,966 more rows]
[truncated: 27 more columns]
